# Supplementary material for: ﻿Expanding the knowledge of the bat fauna of the Brazilian Caatinga: new geographical records of molossid bats (Chiroptera, Molossidae) for the Chapada Diamantina region, with taxonomic notes
Source: Zookeys. 2024 Aug 29;1210:333–71. doi: 10.3897/zookeys.1210.128570 (PMC11377890; doi:10.3897/zookeys.1210.128570)
Supplement: XML Treatment for Cynomops planirostris [file zookeys.1210.128570-treatment1.xml]

<!DOCTYPE tp:taxon-treatment
  PUBLIC "-//TaxonX//DTD Taxonomic Treatment Publishing DTD v0 20100105//EN" "tax-treatment-NSO.dtd">
<tp:taxon-treatment xmlns:tp="http://www.plazi.org/taxpub"><tp:treatment-meta><kwd-group><label>Taxon classification</label><kwd>
                <named-content content-type="kingdom">Animalia</named-content>
              </kwd><kwd>
                <named-content content-type="order">Chiroptera</named-content>
              </kwd><kwd>
                <named-content content-type="family">Molossidae</named-content>
              </kwd></kwd-group><mixed-citation publication-type="journal"><person-group><name><surname>García</surname><given-names>Franger J.</given-names></name><name><surname>Ochoa-G</surname><given-names>José</given-names></name><name><surname>Poma-Urey</surname><given-names>José L.</given-names></name><name><surname>Miller</surname><given-names>Bruce W.</given-names></name><name><surname>Falcão</surname><given-names>Fábio C.</given-names></name><name><surname>del Valle Alvarez</surname><given-names>Martín Roberto</given-names></name></person-group><article-title>﻿Expanding the knowledge of the bat fauna of the Brazilian Caatinga: new geographical records of molossid bats (<tp:taxon-name><tp:taxon-name-part taxon-name-part-type="order">Chiroptera</tp:taxon-name-part></tp:taxon-name>, <tp:taxon-name><tp:taxon-name-part taxon-name-part-type="family">Molossidae</tp:taxon-name-part></tp:taxon-name>) for the Chapada Diamantina region, with taxonomic notes</article-title><source>Zookeys</source><day>29</day><month>08</month><year>2024</year><volume>1210</volume><fpage>333</fpage><lpage>371</lpage><pub-id pub-id-type="doi">10.3897/zookeys.1210.128570</pub-id></mixed-citation></tp:treatment-meta><tp:nomenclature><label>﻿</label><tp:taxon-name>
              <object-id xmlns:xlink="http://www.w3.org/1999/xlink" content-type="arpha" xlink:type="simple">B36E9B43-E631-5324-83B8-6C3B085B1B9C</object-id>
              <tp:taxon-name-part taxon-name-part-type="genus" reg="Cynomops">Cynomops</tp:taxon-name-part>
              <tp:taxon-name-part taxon-name-part-type="species" reg="planirostris">planirostris</tp:taxon-name-part>
            </tp:taxon-name><tp:taxon-authority>(W. Peters, 1866)</tp:taxon-authority></tp:nomenclature><tp:treatment-sec sec-type="Summary of captures" id="SECID0ECNAE"><title>Summary of captures.</title><p>Six females (<abbrev xmlns:xlink="http://www.w3.org/1999/xlink" xlink:title="Coleção de Mamíferos Alexandre Rodrigues Ferreira" id="ABBRID0EINAE" xlink:type="simple">CMARF</abbrev> 2111–2116) and four males (<abbrev xmlns:xlink="http://www.w3.org/1999/xlink" xlink:title="Coleção de Mamíferos Alexandre Rodrigues Ferreira" id="ABBRID0EMNAE" xlink:type="simple">CMARF</abbrev> 2117–2120).</p></tp:treatment-sec><tp:treatment-sec sec-type="description" id="SECID0EQNAE"><title>External measurements and weights.</title><p>The average and range of external measurements and weights for females: <abbrev xmlns:xlink="http://www.w3.org/1999/xlink" xlink:title="total length of body" id="ABBRID0EWNAE" xlink:type="simple">TLB</abbrev>: 90.00 (80.00–97.00), <abbrev xmlns:xlink="http://www.w3.org/1999/xlink" xlink:title="tail length" id="ABBRID0E1NAE" xlink:type="simple">TL</abbrev>: 31.00 (27.00–36.00), <abbrev xmlns:xlink="http://www.w3.org/1999/xlink" xlink:title="length of hind limb" id="ABBRID0E5NAE" xlink:type="simple">LHL</abbrev>: 5.97 (5.40–7.00), <abbrev xmlns:xlink="http://www.w3.org/1999/xlink" xlink:title="ear length" id="ABBRID0ECOAE" xlink:type="simple">EL</abbrev>: 13.17 (13.00–14.00), W: 9.50 (9.00–10.00). Males: <abbrev xmlns:xlink="http://www.w3.org/1999/xlink" xlink:title="total length of body" id="ABBRID0EGOAE" xlink:type="simple">TLB</abbrev>: 90.00 (89.00–92.00), <abbrev xmlns:xlink="http://www.w3.org/1999/xlink" xlink:title="tail length" id="ABBRID0EKOAE" xlink:type="simple">TL</abbrev>: 30.00 (28.00–32.00), <abbrev xmlns:xlink="http://www.w3.org/1999/xlink" xlink:title="length of hind limb" id="ABBRID0EOOAE" xlink:type="simple">LHL</abbrev>: 5.88 (5.34–6.01), <abbrev xmlns:xlink="http://www.w3.org/1999/xlink" xlink:title="ear length" id="ABBRID0ESOAE" xlink:type="simple">EL</abbrev>: 13.80 (13.08–14.05), W: 9.75 (9.00–10.00).</p></tp:treatment-sec><tp:treatment-sec sec-type="description" id="SECID0EWOAE"><title>Morphological description.</title><p>Dorsal fur varies from chocolate brown to yellowish brown, contrasting with the paler ventral coloration. Skulls with a relatively low and short rostrum (Fig. <xref ref-type="fig" rid="F3">3</xref>). Lacrimal ridge conspicuous with the anterior face sloped smoothly to the forehead. Incisive foramina positioned closer to the accessory foramen and the three foramina (incisive and accessory) forming an equilateral triangle (seen with magnification from above). Basisphenoid pits are shallow. Values of some skull measurements for the females and males are shown in Table <xref ref-type="table" rid="T1">1</xref>.</p><fig id="F3" position="float" orientation="portrait"><object-id xmlns:xlink="http://www.w3.org/1999/xlink" content-type="doi" xlink:type="simple">10.3897/zookeys.1210.128570.figure3</object-id><object-id xmlns:xlink="http://www.w3.org/1999/xlink" content-type="arpha" xlink:type="simple">42571BE8-0177-506E-B38C-55903C5AF887</object-id><label>Figure 3.</label><caption><p>Dorsal, ventral, and lateral views of the skull of a male (<abbrev xmlns:xlink="http://www.w3.org/1999/xlink" xlink:title="Coleção de Mamíferos Alexandre Rodrigues Ferreira" id="ABBRID0EMPAE" xlink:type="simple">CMARF</abbrev> 2118 <bold>A, C</bold> lower) and a female (<abbrev xmlns:xlink="http://www.w3.org/1999/xlink" xlink:title="Coleção de Mamíferos Alexandre Rodrigues Ferreira" id="ABBRID0ESPAE" xlink:type="simple">CMARF</abbrev> 2115 <bold>B, C</bold> upper) of <italic><tp:taxon-name><tp:taxon-name-part taxon-name-part-type="genus" reg="Cynomops">Cynomops</tp:taxon-name-part><tp:taxon-name-part taxon-name-part-type="species" reg="planirostris">planirostris</tp:taxon-name-part></tp:taxon-name></italic> collected in the Caatinga (northeastern Brazil), showing sexual dimorphism in some dimensions <bold>D</bold> external body features of a female of <italic><tp:taxon-name><tp:taxon-name-part taxon-name-part-type="genus" reg="Cynomops">Cynomops</tp:taxon-name-part><tp:taxon-name-part taxon-name-part-type="species" reg="planirostris">planirostris</tp:taxon-name-part></tp:taxon-name></italic> from the same locality (<abbrev xmlns:xlink="http://www.w3.org/1999/xlink" xlink:title="Coleção de Mamíferos Alexandre Rodrigues Ferreira" id="ABBRID0EQQAE" xlink:type="simple">CMARF</abbrev> 2115). Scale bar 5 mm.</p></caption><graphic xmlns:xlink="http://www.w3.org/1999/xlink" xlink:href="zookeys-1210-333_article-128570__-g003.jpg" position="float" orientation="portrait" xlink:type="simple" id="oo_1123338.jpg"><uri content-type="original_file" xlink:type="simple">https://binary.pensoft.net/fig/1123338</uri></graphic></fig><table-wrap id="T1" position="float" orientation="portrait"><label>Table 1.</label><caption><p>External and cranial measurements for eight species of bats of the family <tp:taxon-name><tp:taxon-name-part taxon-name-part-type="family">Molossidae</tp:taxon-name-part></tp:taxon-name> with confirmed identities and one unidentified morphospecies. Data based on specimens collected in the Caatinga biome (Lençóis, Chapada Diamantina region, northeastern Brazil), according to this study (catalog numbers are indicated) and previous information in the literature. Abbreviations are described in the Materials and methods.</p></caption><table id="TID0E5HCI" rules="all"><tbody><tr><th rowspan="1" colspan="1">TAXA</th><th rowspan="1" colspan="1">
                      <abbrev xmlns:xlink="http://www.w3.org/1999/xlink" xlink:title="forearm length" id="ABBRID0ETRAE" xlink:type="simple">FA</abbrev>
                    </th><th rowspan="1" colspan="1">
                      <abbrev xmlns:xlink="http://www.w3.org/1999/xlink" xlink:title="greater length of skull with incisors" id="ABBRID0E2RAE" xlink:type="simple">GSLI</abbrev>
                    </th><th rowspan="1" colspan="1">
                      <abbrev xmlns:xlink="http://www.w3.org/1999/xlink" xlink:title="greater length of skull excluding incisors" id="ABBRID0EDSAE" xlink:type="simple">GSL</abbrev>
                    </th><th rowspan="1" colspan="1">
                      <abbrev xmlns:xlink="http://www.w3.org/1999/xlink" xlink:title="condylobasal length" id="ABBRID0ELSAE" xlink:type="simple">CBL</abbrev>
                    </th><th rowspan="1" colspan="1">
                      <abbrev xmlns:xlink="http://www.w3.org/1999/xlink" xlink:title="condylo-incisor length" id="ABBRID0ETSAE" xlink:type="simple">CIL</abbrev>
                    </th><th rowspan="1" colspan="1">
                      <abbrev xmlns:xlink="http://www.w3.org/1999/xlink" xlink:title="palatal length" id="ABBRID0E2SAE" xlink:type="simple">PL</abbrev>
                    </th><th rowspan="1" colspan="1">
                      <abbrev xmlns:xlink="http://www.w3.org/1999/xlink" xlink:title="zygomatic breadth" id="ABBRID0EDTAE" xlink:type="simple">ZB</abbrev>
                    </th><th rowspan="1" colspan="1">
                      <abbrev xmlns:xlink="http://www.w3.org/1999/xlink" xlink:title="mastoidal breadth" id="ABBRID0ELTAE" xlink:type="simple">MB</abbrev>
                    </th><th rowspan="1" colspan="1">
                      <abbrev xmlns:xlink="http://www.w3.org/1999/xlink" xlink:title="braincase width" id="ABBRID0ETTAE" xlink:type="simple">BCW</abbrev>
                    </th><th rowspan="1" colspan="1">
                      <abbrev xmlns:xlink="http://www.w3.org/1999/xlink" xlink:title="interorbital width" id="ABBRID0E2TAE" xlink:type="simple">IOW</abbrev>
                    </th><th rowspan="1" colspan="1">
                      <abbrev xmlns:xlink="http://www.w3.org/1999/xlink" xlink:title="length of maxillary toothrow" id="ABBRID0EDUAE" xlink:type="simple">C-M3</abbrev>
                    </th><th rowspan="1" colspan="1">
                      <abbrev xmlns:xlink="http://www.w3.org/1999/xlink" xlink:title="width across upper canines" id="ABBRID0ELUAE" xlink:type="simple">C-C</abbrev>
                    </th><th rowspan="1" colspan="1">
                      <abbrev xmlns:xlink="http://www.w3.org/1999/xlink" xlink:title="width across upper molars" id="ABBRID0ETUAE" xlink:type="simple">M3-M3</abbrev>
                    </th><th rowspan="1" colspan="1">
                      <abbrev xmlns:xlink="http://www.w3.org/1999/xlink" xlink:title="greatest length of mandible" id="ABBRID0E2UAE" xlink:type="simple">LM</abbrev>
                    </th><th rowspan="1" colspan="1">
                      <abbrev xmlns:xlink="http://www.w3.org/1999/xlink" xlink:title="length of mandibular toothrow" id="ABBRID0EDVAE" xlink:type="simple">c-m3</abbrev>
                    </th></tr><tr><td rowspan="1" colspan="16">
                      <italic>
                        <tp:taxon-name><tp:taxon-name-part taxon-name-part-type="genus" reg="Cynomops">Cynomops</tp:taxon-name-part><tp:taxon-name-part taxon-name-part-type="species" reg="planirostris">planirostris</tp:taxon-name-part></tp:taxon-name>
                      </italic>
                    </td></tr><tr><td rowspan="1" colspan="1">Female (<abbrev xmlns:xlink="http://www.w3.org/1999/xlink" xlink:title="Coleção de Mamíferos Alexandre Rodrigues Ferreira" id="ABBRID0E3VAE" xlink:type="simple">CMARF</abbrev> 2111)</td><td rowspan="1" colspan="1">31.19</td><td rowspan="1" colspan="1">15.49</td><td rowspan="1" colspan="1">15.00</td><td rowspan="1" colspan="1">14.34</td><td rowspan="1" colspan="1">14.95</td><td rowspan="1" colspan="1">6.86</td><td rowspan="1" colspan="1">9.98</td><td rowspan="1" colspan="1">9.41</td><td rowspan="1" colspan="1">7.86</td><td rowspan="1" colspan="1">4.30</td><td rowspan="1" colspan="1">5.82</td><td rowspan="1" colspan="1">3.93</td><td rowspan="1" colspan="1">7.20</td><td rowspan="1" colspan="1">10.99</td><td rowspan="1" colspan="1">5.66</td></tr><tr><td rowspan="1" colspan="1">Female (<abbrev xmlns:xlink="http://www.w3.org/1999/xlink" xlink:title="Coleção de Mamíferos Alexandre Rodrigues Ferreira" id="ABBRID0ESXAE" xlink:type="simple">CMARF</abbrev> 2112)</td><td rowspan="1" colspan="1">31.93</td><td rowspan="1" colspan="1">16.35</td><td rowspan="1" colspan="1">16.04</td><td rowspan="1" colspan="1">15.23</td><td rowspan="1" colspan="1">15.87</td><td rowspan="1" colspan="1">6.98</td><td rowspan="1" colspan="1">10.64</td><td rowspan="1" colspan="1">10.33</td><td rowspan="1" colspan="1">7.79</td><td rowspan="1" colspan="1">3.96</td><td rowspan="1" colspan="1">6.04</td><td rowspan="1" colspan="1">4.33</td><td rowspan="1" colspan="1">7.55</td><td rowspan="1" colspan="1">11.57</td><td rowspan="1" colspan="1">6.97</td></tr><tr><td rowspan="1" colspan="1">Female (<abbrev xmlns:xlink="http://www.w3.org/1999/xlink" xlink:title="Coleção de Mamíferos Alexandre Rodrigues Ferreira" id="ABBRID0EIZAE" xlink:type="simple">CMARF</abbrev> 2113)</td><td rowspan="1" colspan="1">31.46</td><td rowspan="1" colspan="1">15.92</td><td rowspan="1" colspan="1">15.30</td><td rowspan="1" colspan="1">15.69</td><td rowspan="1" colspan="1">15.29</td><td rowspan="1" colspan="1">6.05</td><td rowspan="1" colspan="1">10.28</td><td rowspan="1" colspan="1">9.93</td><td rowspan="1" colspan="1">7.73</td><td rowspan="1" colspan="1">4.03</td><td rowspan="1" colspan="1">5.69</td><td rowspan="1" colspan="1">4.15</td><td rowspan="1" colspan="1">7.39</td><td rowspan="1" colspan="1">10.91</td><td rowspan="1" colspan="1">6.60</td></tr><tr><td rowspan="1" colspan="1">Female (<abbrev xmlns:xlink="http://www.w3.org/1999/xlink" xlink:title="Coleção de Mamíferos Alexandre Rodrigues Ferreira" id="ABBRID0E51AE" xlink:type="simple">CMARF</abbrev> 2114)</td><td rowspan="1" colspan="1">31.61</td><td rowspan="1" colspan="1">15.33</td><td rowspan="1" colspan="1">14.89</td><td rowspan="1" colspan="1">14.34</td><td rowspan="1" colspan="1">14.81</td><td rowspan="1" colspan="1">6.38</td><td rowspan="1" colspan="1">10.31</td><td rowspan="1" colspan="1">9.93</td><td rowspan="1" colspan="1">7.88</td><td rowspan="1" colspan="1">4.08</td><td rowspan="1" colspan="1">5.62</td><td rowspan="1" colspan="1">4.11</td><td rowspan="1" colspan="1">7.40</td><td rowspan="1" colspan="1">10.59</td><td rowspan="1" colspan="1">6.63</td></tr><tr><td rowspan="1" colspan="1">Female (<abbrev xmlns:xlink="http://www.w3.org/1999/xlink" xlink:title="Coleção de Mamíferos Alexandre Rodrigues Ferreira" id="ABBRID0EU3AE" xlink:type="simple">CMARF</abbrev> 2115)</td><td rowspan="1" colspan="1">32.09</td><td rowspan="1" colspan="1">15.89</td><td rowspan="1" colspan="1">15.71</td><td rowspan="1" colspan="1">15.06</td><td rowspan="1" colspan="1">15.66</td><td rowspan="1" colspan="1">6.21</td><td rowspan="1" colspan="1">10.43</td><td rowspan="1" colspan="1">9.90</td><td rowspan="1" colspan="1">7.38</td><td rowspan="1" colspan="1">4.06</td><td rowspan="1" colspan="1">5.80</td><td rowspan="1" colspan="1">4.44</td><td rowspan="1" colspan="1">7.46</td><td rowspan="1" colspan="1">11.39</td><td rowspan="1" colspan="1">6.48</td></tr><tr><td rowspan="1" colspan="1">Female (<abbrev xmlns:xlink="http://www.w3.org/1999/xlink" xlink:title="Coleção de Mamíferos Alexandre Rodrigues Ferreira" id="ABBRID0EK5AE" xlink:type="simple">CMARF</abbrev> 2116)</td><td rowspan="1" colspan="1">32.21</td><td rowspan="1" colspan="1">15.94</td><td rowspan="1" colspan="1">15.60</td><td rowspan="1" colspan="1">14.73</td><td rowspan="1" colspan="1">15.30</td><td rowspan="1" colspan="1">6.42</td><td rowspan="1" colspan="1">10.11</td><td rowspan="1" colspan="1">10.05</td><td rowspan="1" colspan="1">7.78</td><td rowspan="1" colspan="1">4.07</td><td rowspan="1" colspan="1">5.86</td><td rowspan="1" colspan="1">4.21</td><td rowspan="1" colspan="1">7.51</td><td rowspan="1" colspan="1">11.13</td><td rowspan="1" colspan="1">6.85</td></tr><tr><td rowspan="1" colspan="1">Male (<abbrev xmlns:xlink="http://www.w3.org/1999/xlink" xlink:title="Coleção de Mamíferos Alexandre Rodrigues Ferreira" id="ABBRID0EBAAG" xlink:type="simple">CMARF</abbrev> 2117)</td><td rowspan="1" colspan="1">32.94</td><td rowspan="1" colspan="1">17.07</td><td rowspan="1" colspan="1">16.98</td><td rowspan="1" colspan="1">15.92</td><td rowspan="1" colspan="1">16.57</td><td rowspan="1" colspan="1">7.63</td><td rowspan="1" colspan="1">11.13</td><td rowspan="1" colspan="1">10.86</td><td rowspan="1" colspan="1">8.05</td><td rowspan="1" colspan="1">4.07</td><td rowspan="1" colspan="1">6.19</td><td rowspan="1" colspan="1">4.57</td><td rowspan="1" colspan="1">7.83</td><td rowspan="1" colspan="1">12.02</td><td rowspan="1" colspan="1">6.50</td></tr><tr><td rowspan="1" colspan="1">Male (<abbrev xmlns:xlink="http://www.w3.org/1999/xlink" xlink:title="Coleção de Mamíferos Alexandre Rodrigues Ferreira" id="ABBRID0EXBAG" xlink:type="simple">CMARF</abbrev> 2118)</td><td rowspan="1" colspan="1">32.63</td><td rowspan="1" colspan="1">16.85</td><td rowspan="1" colspan="1">15.95</td><td rowspan="1" colspan="1">14.51</td><td rowspan="1" colspan="1">15.24</td><td rowspan="1" colspan="1">6.72</td><td rowspan="1" colspan="1">10.58</td><td rowspan="1" colspan="1">10.26</td><td rowspan="1" colspan="1">7.76</td><td rowspan="1" colspan="1">3.92</td><td rowspan="1" colspan="1">5.74</td><td rowspan="1" colspan="1">4.81</td><td rowspan="1" colspan="1">7.20</td><td rowspan="1" colspan="1">11.78</td><td rowspan="1" colspan="1">6.05</td></tr><tr><td rowspan="1" colspan="1">Male (<abbrev xmlns:xlink="http://www.w3.org/1999/xlink" xlink:title="Coleção de Mamíferos Alexandre Rodrigues Ferreira" id="ABBRID0ENDAG" xlink:type="simple">CMARF</abbrev> 2119)</td><td rowspan="1" colspan="1">33.68</td><td rowspan="1" colspan="1">16.85</td><td rowspan="1" colspan="1">16.10</td><td rowspan="1" colspan="1">15.83</td><td rowspan="1" colspan="1">16.66</td><td rowspan="1" colspan="1">7.51</td><td rowspan="1" colspan="1">11.03</td><td rowspan="1" colspan="1">10.74</td><td rowspan="1" colspan="1">7.87</td><td rowspan="1" colspan="1">4.10</td><td rowspan="1" colspan="1">6.22</td><td rowspan="1" colspan="1">4.80</td><td rowspan="1" colspan="1">7.70</td><td rowspan="1" colspan="1">11.69</td><td rowspan="1" colspan="1">6.32</td></tr><tr><td rowspan="1" colspan="1">Male (<abbrev xmlns:xlink="http://www.w3.org/1999/xlink" xlink:title="Coleção de Mamíferos Alexandre Rodrigues Ferreira" id="ABBRID0EDFAG" xlink:type="simple">CMARF</abbrev> 2120)</td><td rowspan="1" colspan="1">32.78</td><td rowspan="1" colspan="1">17.20</td><td rowspan="1" colspan="1">15.00</td><td rowspan="1" colspan="1">15.83</td><td rowspan="1" colspan="1">16.64</td><td rowspan="1" colspan="1">7.29</td><td rowspan="1" colspan="1">11.19</td><td rowspan="1" colspan="1">10.84</td><td rowspan="1" colspan="1">8.10</td><td rowspan="1" colspan="1">4.40</td><td rowspan="1" colspan="1">6.36</td><td rowspan="1" colspan="1">4.68</td><td rowspan="1" colspan="1">7.94</td><td rowspan="1" colspan="1">12.04</td><td rowspan="1" colspan="1">7.32</td></tr><tr><td rowspan="1" colspan="16">
                      <italic>
                        <tp:taxon-name><tp:taxon-name-part taxon-name-part-type="genus" reg="Eumops">Eumops</tp:taxon-name-part><tp:taxon-name-part taxon-name-part-type="species" reg="bonariensis">bonariensis</tp:taxon-name-part></tp:taxon-name>
                      </italic>
                    </td></tr><tr><td rowspan="1" colspan="1">Female (<abbrev xmlns:xlink="http://www.w3.org/1999/xlink" xlink:title="Coleção de Mamíferos Alexandre Rodrigues Ferreira" id="ABBRID0EJHAG" xlink:type="simple">CMARF</abbrev> 2121)</td><td rowspan="1" colspan="1">44.63</td><td rowspan="1" colspan="1">18.15</td><td rowspan="1" colspan="1">17.55</td><td rowspan="1" colspan="1">17.54</td><td rowspan="1" colspan="1">17.18</td><td rowspan="1" colspan="1">7.17</td><td rowspan="1" colspan="1">10.63</td><td rowspan="1" colspan="1">9.91</td><td rowspan="1" colspan="1">8.89</td><td rowspan="1" colspan="1">3.99</td><td rowspan="1" colspan="1">6.76</td><td rowspan="1" colspan="1">4.36</td><td rowspan="1" colspan="1">7.59</td><td rowspan="1" colspan="1">12.15</td><td rowspan="1" colspan="1">7.81</td></tr><tr><td rowspan="1" colspan="1">Female (<xref ref-type="bibr" rid="B8">Bernardi et al. 2009</xref>)</td><td rowspan="1" colspan="1">47.60</td><td rowspan="1" colspan="1">19.20</td><td rowspan="1" colspan="1">–</td><td rowspan="1" colspan="1">17.80</td><td rowspan="1" colspan="1">18.40</td><td rowspan="1" colspan="1">–</td><td rowspan="1" colspan="1">11.10</td><td rowspan="1" colspan="1">10.50</td><td rowspan="1" colspan="1">9.10</td><td rowspan="1" colspan="1">4.20</td><td rowspan="1" colspan="1">7.30</td><td rowspan="1" colspan="1">4.60</td><td rowspan="1" colspan="1">8.10</td><td rowspan="1" colspan="1">13.00</td><td rowspan="1" colspan="1">7.70</td></tr><tr><td rowspan="1" colspan="1">Female (<xref ref-type="bibr" rid="B8">Bernardi et al. 2009</xref>)</td><td rowspan="1" colspan="1">45.90</td><td rowspan="1" colspan="1">19.40</td><td rowspan="1" colspan="1">–</td><td rowspan="1" colspan="1">17.60</td><td rowspan="1" colspan="1">18.00</td><td rowspan="1" colspan="1">–</td><td rowspan="1" colspan="1">11.40</td><td rowspan="1" colspan="1">10.60</td><td rowspan="1" colspan="1">9.20</td><td rowspan="1" colspan="1">4.00</td><td rowspan="1" colspan="1">7.20</td><td rowspan="1" colspan="1">4.60</td><td rowspan="1" colspan="1">8.10</td><td rowspan="1" colspan="1">12.80</td><td rowspan="1" colspan="1">7.70</td></tr><tr><td rowspan="1" colspan="1">Female (<xref ref-type="bibr" rid="B74">Ruelas and Soria 2021</xref>)</td><td rowspan="1" colspan="1">49.30</td><td rowspan="1" colspan="1">18.86</td><td rowspan="1" colspan="1">–</td><td rowspan="1" colspan="1">18.09</td><td rowspan="1" colspan="1">18.72</td><td rowspan="1" colspan="1">7.80</td><td rowspan="1" colspan="1">11.69</td><td rowspan="1" colspan="1">10.45</td><td rowspan="1" colspan="1">9.01</td><td rowspan="1" colspan="1">4.29</td><td rowspan="1" colspan="1">7.50</td><td rowspan="1" colspan="1">0.96*</td><td rowspan="1" colspan="1">1.90*</td><td rowspan="1" colspan="1">14.48</td><td rowspan="1" colspan="1">8.78</td></tr><tr><td rowspan="1" colspan="16">
                      <italic>
                        <tp:taxon-name><tp:taxon-name-part taxon-name-part-type="genus" reg="Eumops">Eumops</tp:taxon-name-part><tp:taxon-name-part taxon-name-part-type="species" reg="delticus">delticus</tp:taxon-name-part></tp:taxon-name>
                      </italic>
                    </td></tr><tr><td rowspan="1" colspan="1">Female (<abbrev xmlns:xlink="http://www.w3.org/1999/xlink" xlink:title="Coleção de Mamíferos Alexandre Rodrigues Ferreira" id="ABBRID0EROAG" xlink:type="simple">CMARF</abbrev> 2122)</td><td rowspan="1" colspan="1">47.53</td><td rowspan="1" colspan="1">18.34</td><td rowspan="1" colspan="1">18.10</td><td rowspan="1" colspan="1">17.27</td><td rowspan="1" colspan="1">17.46</td><td rowspan="1" colspan="1">7.23</td><td rowspan="1" colspan="1">10.58</td><td rowspan="1" colspan="1">10.12</td><td rowspan="1" colspan="1">8.83</td><td rowspan="1" colspan="1">3.80</td><td rowspan="1" colspan="1">7.15</td><td rowspan="1" colspan="1">4.53</td><td rowspan="1" colspan="1">7.64</td><td rowspan="1" colspan="1">12.36</td><td rowspan="1" colspan="1">7.60</td></tr><tr><td rowspan="1" colspan="1">Female (<xref ref-type="bibr" rid="B12">Carter and Dolan 1978</xref>, Holotype: BMNH 23.8.9.7)</td><td rowspan="1" colspan="1">–</td><td rowspan="1" colspan="1">–</td><td rowspan="1" colspan="1">18.80</td><td rowspan="1" colspan="1">17.90</td><td rowspan="1" colspan="1">–</td><td rowspan="1" colspan="1">–</td><td rowspan="1" colspan="1">10.90</td><td rowspan="1" colspan="1">10.30</td><td rowspan="1" colspan="1">9.10</td><td rowspan="1" colspan="1">4.20</td><td rowspan="1" colspan="1">7.20</td><td rowspan="1" colspan="1">4.70</td><td rowspan="1" colspan="1">7.90</td><td rowspan="1" colspan="1">12.70</td><td rowspan="1" colspan="1">7.90</td></tr><tr><td rowspan="1" colspan="1">Female (<xref ref-type="bibr" rid="B74">Ruelas and Soria 2021</xref>)</td><td rowspan="1" colspan="1">47.68</td><td rowspan="1" colspan="1">18.38</td><td rowspan="1" colspan="1">–</td><td rowspan="1" colspan="1">–</td><td rowspan="1" colspan="1">18.11</td><td rowspan="1" colspan="1">7.13</td><td rowspan="1" colspan="1">11.08</td><td rowspan="1" colspan="1">10.17</td><td rowspan="1" colspan="1">8.78</td><td rowspan="1" colspan="1">4.42</td><td rowspan="1" colspan="1">6.93</td><td rowspan="1" colspan="1">–</td><td rowspan="1" colspan="1">–</td><td rowspan="1" colspan="1">13.18</td><td rowspan="1" colspan="1">7.79</td></tr><tr><td rowspan="1" colspan="16">
                      <italic>
                        <tp:taxon-name><tp:taxon-name-part taxon-name-part-type="genus" reg="Eumops">Eumops</tp:taxon-name-part><tp:taxon-name-part taxon-name-part-type="species" reg="glaucinus">glaucinus</tp:taxon-name-part></tp:taxon-name>
                      </italic>
                    </td></tr><tr><td rowspan="1" colspan="1">Female (<abbrev xmlns:xlink="http://www.w3.org/1999/xlink" xlink:title="Coleção de Mamíferos Alexandre Rodrigues Ferreira" id="ABBRID0EDUAG" xlink:type="simple">CMARF</abbrev> 2123)</td><td rowspan="1" colspan="1">60.98</td><td rowspan="1" colspan="1">24.08</td><td rowspan="1" colspan="1">23.60</td><td rowspan="1" colspan="1">22.21</td><td rowspan="1" colspan="1">23.22</td><td rowspan="1" colspan="1">9.08</td><td rowspan="1" colspan="1">14.41</td><td rowspan="1" colspan="1">13.05</td><td rowspan="1" colspan="1">11.62</td><td rowspan="1" colspan="1">5.02</td><td rowspan="1" colspan="1">9.26</td><td rowspan="1" colspan="1">5.65</td><td rowspan="1" colspan="1">10.26</td><td rowspan="1" colspan="1">17.29</td><td rowspan="1" colspan="1">10.47</td></tr><tr><td rowspan="1" colspan="1">Female (<abbrev xmlns:xlink="http://www.w3.org/1999/xlink" xlink:title="Coleção de Mamíferos Alexandre Rodrigues Ferreira" id="ABBRID0EZVAG" xlink:type="simple">CMARF</abbrev> 2124)</td><td rowspan="1" colspan="1">56.54</td><td rowspan="1" colspan="1">23.70</td><td rowspan="1" colspan="1">22.80</td><td rowspan="1" colspan="1">21.41</td><td rowspan="1" colspan="1">22.74</td><td rowspan="1" colspan="1">10.35</td><td rowspan="1" colspan="1">13.90</td><td rowspan="1" colspan="1">12.89</td><td rowspan="1" colspan="1">10.69</td><td rowspan="1" colspan="1">4.82</td><td rowspan="1" colspan="1">8.93</td><td rowspan="1" colspan="1">5.80</td><td rowspan="1" colspan="1">9.92</td><td rowspan="1" colspan="1">16.46</td><td rowspan="1" colspan="1">10.26</td></tr><tr><td rowspan="1" colspan="1">Female (<abbrev xmlns:xlink="http://www.w3.org/1999/xlink" xlink:title="Coleção de Mamíferos Alexandre Rodrigues Ferreira" id="ABBRID0EPXAG" xlink:type="simple">CMARF</abbrev> 2125)</td><td rowspan="1" colspan="1">60.20</td><td rowspan="1" colspan="1">23.82</td><td rowspan="1" colspan="1">23.50</td><td rowspan="1" colspan="1">22.26</td><td rowspan="1" colspan="1">23.52</td><td rowspan="1" colspan="1">10.09</td><td rowspan="1" colspan="1">14.52</td><td rowspan="1" colspan="1">12.96</td><td rowspan="1" colspan="1">11.12</td><td rowspan="1" colspan="1">4.94</td><td rowspan="1" colspan="1">8.91</td><td rowspan="1" colspan="1">5.83</td><td rowspan="1" colspan="1">10.05</td><td rowspan="1" colspan="1">17.50</td><td rowspan="1" colspan="1">10.66</td></tr><tr><td rowspan="1" colspan="1">Female (<abbrev xmlns:xlink="http://www.w3.org/1999/xlink" xlink:title="Coleção de Mamíferos Alexandre Rodrigues Ferreira" id="ABBRID0EFZAG" xlink:type="simple">CMARF</abbrev> 2126)</td><td rowspan="1" colspan="1">59.22</td><td rowspan="1" colspan="1">24.45</td><td rowspan="1" colspan="1">23.99</td><td rowspan="1" colspan="1">22.38</td><td rowspan="1" colspan="1">23.41</td><td rowspan="1" colspan="1">10.66</td><td rowspan="1" colspan="1">14.30</td><td rowspan="1" colspan="1">12.92</td><td rowspan="1" colspan="1">11.30</td><td rowspan="1" colspan="1">5.02</td><td rowspan="1" colspan="1">9.27</td><td rowspan="1" colspan="1">5.92</td><td rowspan="1" colspan="1">10.02</td><td rowspan="1" colspan="1">17.32</td><td rowspan="1" colspan="1">10.63</td></tr><tr><td rowspan="1" colspan="1">Female (<abbrev xmlns:xlink="http://www.w3.org/1999/xlink" xlink:title="Coleção de Mamíferos Alexandre Rodrigues Ferreira" id="ABBRID0E21AG" xlink:type="simple">CMARF</abbrev> 2127)</td><td rowspan="1" colspan="1">60.80</td><td rowspan="1" colspan="1">24.43</td><td rowspan="1" colspan="1">23.78</td><td rowspan="1" colspan="1">22.53</td><td rowspan="1" colspan="1">23.61</td><td rowspan="1" colspan="1">10.29</td><td rowspan="1" colspan="1">14.39</td><td rowspan="1" colspan="1">13.11</td><td rowspan="1" colspan="1">11.28</td><td rowspan="1" colspan="1">5.04</td><td rowspan="1" colspan="1">9.30</td><td rowspan="1" colspan="1">5.81</td><td rowspan="1" colspan="1">9.97</td><td rowspan="1" colspan="1">17.53</td><td rowspan="1" colspan="1">10.49</td></tr><tr><td rowspan="1" colspan="1">Female (<abbrev xmlns:xlink="http://www.w3.org/1999/xlink" xlink:title="Coleção de Mamíferos Alexandre Rodrigues Ferreira" id="ABBRID0ER3AG" xlink:type="simple">CMARF</abbrev> 2128)</td><td rowspan="1" colspan="1">60.45</td><td rowspan="1" colspan="1">23.90</td><td rowspan="1" colspan="1">23.50</td><td rowspan="1" colspan="1">22.07</td><td rowspan="1" colspan="1">23.32</td><td rowspan="1" colspan="1">10.16</td><td rowspan="1" colspan="1">14.13</td><td rowspan="1" colspan="1">12.60</td><td rowspan="1" colspan="1">11.02</td><td rowspan="1" colspan="1">5.17</td><td rowspan="1" colspan="1">9.22</td><td rowspan="1" colspan="1">5.65</td><td rowspan="1" colspan="1">9.97</td><td rowspan="1" colspan="1">17.35</td><td rowspan="1" colspan="1">10.52</td></tr><tr><td rowspan="1" colspan="1">Female (<abbrev xmlns:xlink="http://www.w3.org/1999/xlink" xlink:title="Coleção de Mamíferos Alexandre Rodrigues Ferreira" id="ABBRID0EH5AG" xlink:type="simple">CMARF</abbrev> 2129)</td><td rowspan="1" colspan="1">62.61</td><td rowspan="1" colspan="1">23.93</td><td rowspan="1" colspan="1">23.66</td><td rowspan="1" colspan="1">22.09</td><td rowspan="1" colspan="1">23.16</td><td rowspan="1" colspan="1">10.45</td><td rowspan="1" colspan="1">14.87</td><td rowspan="1" colspan="1">13.11</td><td rowspan="1" colspan="1">11.57</td><td rowspan="1" colspan="1">4.93</td><td rowspan="1" colspan="1">8.81</td><td rowspan="1" colspan="1">5.91</td><td rowspan="1" colspan="1">10.33</td><td rowspan="1" colspan="1">17.14</td><td rowspan="1" colspan="1">10.23</td></tr><tr><td rowspan="1" colspan="1">Female (<abbrev xmlns:xlink="http://www.w3.org/1999/xlink" xlink:title="Coleção de Mamíferos Alexandre Rodrigues Ferreira" id="ABBRID0E46AG" xlink:type="simple">CMARF</abbrev> 2130)</td><td rowspan="1" colspan="1">63.23</td><td rowspan="1" colspan="1">24.12</td><td rowspan="1" colspan="1">23.78</td><td rowspan="1" colspan="1">22.17</td><td rowspan="1" colspan="1">23.27</td><td rowspan="1" colspan="1">10.03</td><td rowspan="1" colspan="1">14.27</td><td rowspan="1" colspan="1">12.95</td><td rowspan="1" colspan="1">11.37</td><td rowspan="1" colspan="1">4.96</td><td rowspan="1" colspan="1">9.01</td><td rowspan="1" colspan="1">5.65</td><td rowspan="1" colspan="1">10.05</td><td rowspan="1" colspan="1">17.15</td><td rowspan="1" colspan="1">10.72</td></tr><tr><td rowspan="1" colspan="1">Male (<abbrev xmlns:xlink="http://www.w3.org/1999/xlink" xlink:title="Coleção de Mamíferos Alexandre Rodrigues Ferreira" id="ABBRID0ETBBG" xlink:type="simple">CMARF</abbrev> 2131)</td><td rowspan="1" colspan="1">59.41</td><td rowspan="1" colspan="1">24.43</td><td rowspan="1" colspan="1">24.17</td><td rowspan="1" colspan="1">22.49</td><td rowspan="1" colspan="1">23.99</td><td rowspan="1" colspan="1">10.45</td><td rowspan="1" colspan="1">14.86</td><td rowspan="1" colspan="1">13.74</td><td rowspan="1" colspan="1">11.25</td><td rowspan="1" colspan="1">5.17</td><td rowspan="1" colspan="1">9.55</td><td rowspan="1" colspan="1">6.38</td><td rowspan="1" colspan="1">9.55</td><td rowspan="1" colspan="1">18.15</td><td rowspan="1" colspan="1">10.97</td></tr><tr><td rowspan="1" colspan="1">Male (<abbrev xmlns:xlink="http://www.w3.org/1999/xlink" xlink:title="Coleção de Mamíferos Alexandre Rodrigues Ferreira" id="ABBRID0EJDBG" xlink:type="simple">CMARF</abbrev> 2132)</td><td rowspan="1" colspan="1">59.13</td><td rowspan="1" colspan="1">24.45</td><td rowspan="1" colspan="1">24.25</td><td rowspan="1" colspan="1">22.79</td><td rowspan="1" colspan="1">24.03</td><td rowspan="1" colspan="1">10.26</td><td rowspan="1" colspan="1">14.45</td><td rowspan="1" colspan="1">13.14</td><td rowspan="1" colspan="1">11.29</td><td rowspan="1" colspan="1">4.88</td><td rowspan="1" colspan="1">9.15</td><td rowspan="1" colspan="1">6.12</td><td rowspan="1" colspan="1">9.78</td><td rowspan="1" colspan="1">17.35</td><td rowspan="1" colspan="1">10.65</td></tr><tr><td rowspan="1" colspan="1">Male (<abbrev xmlns:xlink="http://www.w3.org/1999/xlink" xlink:title="Coleção de Mamíferos Alexandre Rodrigues Ferreira" id="ABBRID0E6EBG" xlink:type="simple">CMARF</abbrev> 2133)</td><td rowspan="1" colspan="1">58.50</td><td rowspan="1" colspan="1">24.78</td><td rowspan="1" colspan="1">23.99</td><td rowspan="1" colspan="1">22.57</td><td rowspan="1" colspan="1">23.94</td><td rowspan="1" colspan="1">10.66</td><td rowspan="1" colspan="1">14.37</td><td rowspan="1" colspan="1">12.86</td><td rowspan="1" colspan="1">11.19</td><td rowspan="1" colspan="1">4.98</td><td rowspan="1" colspan="1">8.82</td><td rowspan="1" colspan="1">5.72</td><td rowspan="1" colspan="1">9.53</td><td rowspan="1" colspan="1">17.21</td><td rowspan="1" colspan="1">10.43</td></tr><tr><td rowspan="1" colspan="1">Male (<abbrev xmlns:xlink="http://www.w3.org/1999/xlink" xlink:title="Coleção de Mamíferos Alexandre Rodrigues Ferreira" id="ABBRID0EVGBG" xlink:type="simple">CMARF</abbrev> 2134)</td><td rowspan="1" colspan="1">60.02</td><td rowspan="1" colspan="1">24.63</td><td rowspan="1" colspan="1">24.10</td><td rowspan="1" colspan="1">22.60</td><td rowspan="1" colspan="1">24.01</td><td rowspan="1" colspan="1">10.21</td><td rowspan="1" colspan="1">14.82</td><td rowspan="1" colspan="1">13.56</td><td rowspan="1" colspan="1">11.13</td><td rowspan="1" colspan="1">5.31</td><td rowspan="1" colspan="1">9.37</td><td rowspan="1" colspan="1">5.82</td><td rowspan="1" colspan="1">10.33</td><td rowspan="1" colspan="1">17.72</td><td rowspan="1" colspan="1">10.70</td></tr><tr><td rowspan="1" colspan="1">Male (<abbrev xmlns:xlink="http://www.w3.org/1999/xlink" xlink:title="Coleção de Mamíferos Alexandre Rodrigues Ferreira" id="ABBRID0ELIBG" xlink:type="simple">CMARF</abbrev> 2135)</td><td rowspan="1" colspan="1">60.20</td><td rowspan="1" colspan="1">24.66</td><td rowspan="1" colspan="1">23.95</td><td rowspan="1" colspan="1">22.85</td><td rowspan="1" colspan="1">23.80</td><td rowspan="1" colspan="1">9.94</td><td rowspan="1" colspan="1">15.34</td><td rowspan="1" colspan="1">13.51</td><td rowspan="1" colspan="1">11.59</td><td rowspan="1" colspan="1">5.13</td><td rowspan="1" colspan="1">9.21</td><td rowspan="1" colspan="1">6.14</td><td rowspan="1" colspan="1">10.01</td><td rowspan="1" colspan="1">17.28</td><td rowspan="1" colspan="1">10.50</td></tr><tr><td rowspan="1" colspan="1">Male (<abbrev xmlns:xlink="http://www.w3.org/1999/xlink" xlink:title="Coleção de Mamíferos Alexandre Rodrigues Ferreira" id="ABBRID0EBKBG" xlink:type="simple">CMARF</abbrev> 2136)</td><td rowspan="1" colspan="1">59.74</td><td rowspan="1" colspan="1">24.30</td><td rowspan="1" colspan="1">23.93</td><td rowspan="1" colspan="1">22.65</td><td rowspan="1" colspan="1">23.78</td><td rowspan="1" colspan="1">10.15</td><td rowspan="1" colspan="1">15.20</td><td rowspan="1" colspan="1">13.30</td><td rowspan="1" colspan="1">11.24</td><td rowspan="1" colspan="1">4.90</td><td rowspan="1" colspan="1">9.54</td><td rowspan="1" colspan="1">5.95</td><td rowspan="1" colspan="1">10.15</td><td rowspan="1" colspan="1">17.53</td><td rowspan="1" colspan="1">10.24</td></tr><tr><td rowspan="1" colspan="1">Male (<abbrev xmlns:xlink="http://www.w3.org/1999/xlink" xlink:title="Coleção de Mamíferos Alexandre Rodrigues Ferreira" id="ABBRID0EXLBG" xlink:type="simple">CMARF</abbrev> 2137)</td><td rowspan="1" colspan="1">58.55</td><td rowspan="1" colspan="1">24.38</td><td rowspan="1" colspan="1">23.80</td><td rowspan="1" colspan="1">24.42</td><td rowspan="1" colspan="1">23.74</td><td rowspan="1" colspan="1">10.00</td><td rowspan="1" colspan="1">14.54</td><td rowspan="1" colspan="1">13.25</td><td rowspan="1" colspan="1">10.86</td><td rowspan="1" colspan="1">4.87</td><td rowspan="1" colspan="1">8.86</td><td rowspan="1" colspan="1">6.04</td><td rowspan="1" colspan="1">9.79</td><td rowspan="1" colspan="1">17.43</td><td rowspan="1" colspan="1">10.20</td></tr><tr><td rowspan="1" colspan="1">Male (<abbrev xmlns:xlink="http://www.w3.org/1999/xlink" xlink:title="Coleção de Mamíferos Alexandre Rodrigues Ferreira" id="ABBRID0ENNBG" xlink:type="simple">CMARF</abbrev> 2138)</td><td rowspan="1" colspan="1">59.65</td><td rowspan="1" colspan="1">24.68</td><td rowspan="1" colspan="1">24.10</td><td rowspan="1" colspan="1">22.61</td><td rowspan="1" colspan="1">24.00</td><td rowspan="1" colspan="1">10.35</td><td rowspan="1" colspan="1">14.48</td><td rowspan="1" colspan="1">13.34</td><td rowspan="1" colspan="1">11.37</td><td rowspan="1" colspan="1">5.26</td><td rowspan="1" colspan="1">9.29</td><td rowspan="1" colspan="1">6.01</td><td rowspan="1" colspan="1">10.40</td><td rowspan="1" colspan="1">17.46</td><td rowspan="1" colspan="1">10.75</td></tr><tr><td rowspan="1" colspan="1">Male (<abbrev xmlns:xlink="http://www.w3.org/1999/xlink" xlink:title="Coleção de Mamíferos Alexandre Rodrigues Ferreira" id="ABBRID0EDPBG" xlink:type="simple">CMARF</abbrev> 2139)</td><td rowspan="1" colspan="1">64.33</td><td rowspan="1" colspan="1">24.50</td><td rowspan="1" colspan="1">24.20</td><td rowspan="1" colspan="1">23.23</td><td rowspan="1" colspan="1">24.17</td><td rowspan="1" colspan="1">10.38</td><td rowspan="1" colspan="1">14.39</td><td rowspan="1" colspan="1">13.21</td><td rowspan="1" colspan="1">11.31</td><td rowspan="1" colspan="1">4.96</td><td rowspan="1" colspan="1">9.12</td><td rowspan="1" colspan="1">6.47</td><td rowspan="1" colspan="1">10.30</td><td rowspan="1" colspan="1">17.50</td><td rowspan="1" colspan="1">10.90</td></tr><tr><td rowspan="1" colspan="1">Male (<abbrev xmlns:xlink="http://www.w3.org/1999/xlink" xlink:title="Coleção de Mamíferos Alexandre Rodrigues Ferreira" id="ABBRID0EZQBG" xlink:type="simple">CMARF</abbrev> 2140)</td><td rowspan="1" colspan="1">64.16</td><td rowspan="1" colspan="1">23.81</td><td rowspan="1" colspan="1">23.66</td><td rowspan="1" colspan="1">22.30</td><td rowspan="1" colspan="1">23.26</td><td rowspan="1" colspan="1">10.08</td><td rowspan="1" colspan="1">14.16</td><td rowspan="1" colspan="1">12.87</td><td rowspan="1" colspan="1">10.71</td><td rowspan="1" colspan="1">4.98</td><td rowspan="1" colspan="1">8.84</td><td rowspan="1" colspan="1">5.78</td><td rowspan="1" colspan="1">10.17</td><td rowspan="1" colspan="1">17.11</td><td rowspan="1" colspan="1">10.11</td></tr><tr><td rowspan="1" colspan="1">Male (<abbrev xmlns:xlink="http://www.w3.org/1999/xlink" xlink:title="Coleção de Mamíferos Alexandre Rodrigues Ferreira" id="ABBRID0EPSBG" xlink:type="simple">CMARF</abbrev> 2141)</td><td rowspan="1" colspan="1">59.75</td><td rowspan="1" colspan="1">24.69</td><td rowspan="1" colspan="1">24.50</td><td rowspan="1" colspan="1">22.76</td><td rowspan="1" colspan="1">24.25</td><td rowspan="1" colspan="1">10.99</td><td rowspan="1" colspan="1">14.34</td><td rowspan="1" colspan="1">13.11</td><td rowspan="1" colspan="1">10.92</td><td rowspan="1" colspan="1">4.96</td><td rowspan="1" colspan="1">9.57</td><td rowspan="1" colspan="1">5.59</td><td rowspan="1" colspan="1">10.12</td><td rowspan="1" colspan="1">17.81</td><td rowspan="1" colspan="1">10.92</td></tr><tr><td rowspan="1" colspan="1">Male (<abbrev xmlns:xlink="http://www.w3.org/1999/xlink" xlink:title="Coleção de Mamíferos Alexandre Rodrigues Ferreira" id="ABBRID0EFUBG" xlink:type="simple">CMARF</abbrev> 2142)</td><td rowspan="1" colspan="1">52.38</td><td rowspan="1" colspan="1">24.63</td><td rowspan="1" colspan="1">23.86</td><td rowspan="1" colspan="1">22.67</td><td rowspan="1" colspan="1">23.76</td><td rowspan="1" colspan="1">10.57</td><td rowspan="1" colspan="1">14.62</td><td rowspan="1" colspan="1">13.28</td><td rowspan="1" colspan="1">11.45</td><td rowspan="1" colspan="1">5.43</td><td rowspan="1" colspan="1">9.39</td><td rowspan="1" colspan="1">5.85</td><td rowspan="1" colspan="1">9.92</td><td rowspan="1" colspan="1">17.15</td><td rowspan="1" colspan="1">10.67</td></tr><tr><td rowspan="1" colspan="1">Male (<abbrev xmlns:xlink="http://www.w3.org/1999/xlink" xlink:title="Coleção de Mamíferos Alexandre Rodrigues Ferreira" id="ABBRID0E2VBG" xlink:type="simple">CMARF</abbrev> 2143)</td><td rowspan="1" colspan="1">59.28</td><td rowspan="1" colspan="1">24.55</td><td rowspan="1" colspan="1">24.00</td><td rowspan="1" colspan="1">22.59</td><td rowspan="1" colspan="1">23.96</td><td rowspan="1" colspan="1">10.70</td><td rowspan="1" colspan="1">14.95</td><td rowspan="1" colspan="1">13.35</td><td rowspan="1" colspan="1">11.25</td><td rowspan="1" colspan="1">5.18</td><td rowspan="1" colspan="1">9.18</td><td rowspan="1" colspan="1">5.87</td><td rowspan="1" colspan="1">10.11</td><td rowspan="1" colspan="1">17.51</td><td rowspan="1" colspan="1">10.35</td></tr><tr><td rowspan="1" colspan="16">
                      <italic>
                        <tp:taxon-name><tp:taxon-name-part taxon-name-part-type="genus" reg="Molossops">Molossops</tp:taxon-name-part><tp:taxon-name-part taxon-name-part-type="species" reg="temminckii">temminckii</tp:taxon-name-part></tp:taxon-name>
                      </italic>
                    </td></tr><tr><td rowspan="1" colspan="1">Female (<abbrev xmlns:xlink="http://www.w3.org/1999/xlink" xlink:title="Coleção de Mamíferos Alexandre Rodrigues Ferreira" id="ABBRID0EBYBG" xlink:type="simple">CMARF</abbrev> 2144)</td><td rowspan="1" colspan="1">31.53</td><td rowspan="1" colspan="1">14.27</td><td rowspan="1" colspan="1">14.00</td><td rowspan="1" colspan="1">13.38</td><td rowspan="1" colspan="1">13.83</td><td rowspan="1" colspan="1">6.05</td><td rowspan="1" colspan="1">9.21</td><td rowspan="1" colspan="1">8.73</td><td rowspan="1" colspan="1">6.86</td><td rowspan="1" colspan="1">3.73</td><td rowspan="1" colspan="1">5.35</td><td rowspan="1" colspan="1">3.75</td><td rowspan="1" colspan="1">6.64</td><td rowspan="1" colspan="1">10.03</td><td rowspan="1" colspan="1">5.84</td></tr><tr><td rowspan="1" colspan="1">Male (<abbrev xmlns:xlink="http://www.w3.org/1999/xlink" xlink:title="Coleção de Mamíferos Alexandre Rodrigues Ferreira" id="ABBRID0EXZBG" xlink:type="simple">CMARF</abbrev> 2145)</td><td rowspan="1" colspan="1">32.33</td><td rowspan="1" colspan="1">14.85</td><td rowspan="1" colspan="1">13.50</td><td rowspan="1" colspan="1">13.94</td><td rowspan="1" colspan="1">14.52</td><td rowspan="1" colspan="1">6.66</td><td rowspan="1" colspan="1">9.44</td><td rowspan="1" colspan="1">8.72</td><td rowspan="1" colspan="1">7.25</td><td rowspan="1" colspan="1">3.78</td><td rowspan="1" colspan="1">5.51</td><td rowspan="1" colspan="1">4.32</td><td rowspan="1" colspan="1">6.71</td><td rowspan="1" colspan="1">10.86</td><td rowspan="1" colspan="1">6.19</td></tr><tr><td rowspan="1" colspan="16"><italic><tp:taxon-name><tp:taxon-name-part taxon-name-part-type="genus" reg="Molossops">Molossops</tp:taxon-name-part></tp:taxon-name></italic> sp.</td></tr><tr><td rowspan="1" colspan="1">Female (<abbrev xmlns:xlink="http://www.w3.org/1999/xlink" xlink:title="Coleção de Mamíferos Alexandre Rodrigues Ferreira" id="ABBRID0EZ2BG" xlink:type="simple">CMARF</abbrev> 2146)</td><td rowspan="1" colspan="1">31.73</td><td rowspan="1" colspan="1">14.29</td><td rowspan="1" colspan="1">14.00</td><td rowspan="1" colspan="1">13.44</td><td rowspan="1" colspan="1">13.76</td><td rowspan="1" colspan="1">6.28</td><td rowspan="1" colspan="1">9.51</td><td rowspan="1" colspan="1">8.58</td><td rowspan="1" colspan="1">7.22</td><td rowspan="1" colspan="1">3.78</td><td rowspan="1" colspan="1">5.07</td><td rowspan="1" colspan="1">4.17</td><td rowspan="1" colspan="1">6.69</td><td rowspan="1" colspan="1">10.15</td><td rowspan="1" colspan="1">5.91</td></tr><tr><td rowspan="1" colspan="16">
                      <italic>
                        <tp:taxon-name><tp:taxon-name-part taxon-name-part-type="genus" reg="Neoplatymops">Neoplatymops</tp:taxon-name-part><tp:taxon-name-part taxon-name-part-type="species" reg="mattogrossensis">mattogrossensis</tp:taxon-name-part></tp:taxon-name>
                      </italic>
                    </td></tr><tr><td rowspan="1" colspan="1">Female (<abbrev xmlns:xlink="http://www.w3.org/1999/xlink" xlink:title="Coleção de Mamíferos Alexandre Rodrigues Ferreira" id="ABBRID0E64BG" xlink:type="simple">CMARF</abbrev> 2210)</td><td rowspan="1" colspan="1">29.39</td><td rowspan="1" colspan="1">14.64</td><td rowspan="1" colspan="1">14.40</td><td rowspan="1" colspan="1">13.62</td><td rowspan="1" colspan="1">14.30</td><td rowspan="1" colspan="1">6.70</td><td rowspan="1" colspan="1">–</td><td rowspan="1" colspan="1">9.27</td><td rowspan="1" colspan="1">7.06</td><td rowspan="1" colspan="1">3.69</td><td rowspan="1" colspan="1">5.40</td><td rowspan="1" colspan="1">3.70</td><td rowspan="1" colspan="1">6.59</td><td rowspan="1" colspan="1">9.92</td><td rowspan="1" colspan="1">5.80</td></tr><tr><td rowspan="1" colspan="1">Female (<abbrev xmlns:xlink="http://www.w3.org/1999/xlink" xlink:title="Coleção de Mamíferos Alexandre Rodrigues Ferreira" id="ABBRID0EV6BG" xlink:type="simple">CMARF</abbrev> 2211)</td><td rowspan="1" colspan="1">29.39</td><td rowspan="1" colspan="1">14.34</td><td rowspan="1" colspan="1">14.21</td><td rowspan="1" colspan="1">13.60</td><td rowspan="1" colspan="1">14.19</td><td rowspan="1" colspan="1">6.70</td><td rowspan="1" colspan="1">–</td><td rowspan="1" colspan="1">8.51</td><td rowspan="1" colspan="1">6.78</td><td rowspan="1" colspan="1">3.42</td><td rowspan="1" colspan="1">5.49</td><td rowspan="1" colspan="1">3.47</td><td rowspan="1" colspan="1">6.52</td><td rowspan="1" colspan="1">9.52</td><td rowspan="1" colspan="1">5.97</td></tr><tr><td rowspan="1" colspan="1">Female (<abbrev xmlns:xlink="http://www.w3.org/1999/xlink" xlink:title="Coleção de Mamíferos Alexandre Rodrigues Ferreira" id="ABBRID0EMBAI" xlink:type="simple">CMARF</abbrev> 2212)</td><td rowspan="1" colspan="1">30.01</td><td rowspan="1" colspan="1">14.85</td><td rowspan="1" colspan="1">14.40</td><td rowspan="1" colspan="1">13.71</td><td rowspan="1" colspan="1">14.30</td><td rowspan="1" colspan="1">6.61</td><td rowspan="1" colspan="1">9.56</td><td rowspan="1" colspan="1">8.98</td><td rowspan="1" colspan="1">7.14</td><td rowspan="1" colspan="1">3.55</td><td rowspan="1" colspan="1">5.56</td><td rowspan="1" colspan="1">3.52</td><td rowspan="1" colspan="1">6.87</td><td rowspan="1" colspan="1">9.84</td><td rowspan="1" colspan="1">5.84</td></tr><tr><td rowspan="1" colspan="1">Female (<abbrev xmlns:xlink="http://www.w3.org/1999/xlink" xlink:title="Coleção de Mamíferos Alexandre Rodrigues Ferreira" id="ABBRID0ECDAI" xlink:type="simple">CMARF</abbrev> 2213)</td><td rowspan="1" colspan="1">29.71</td><td rowspan="1" colspan="1">14.62</td><td rowspan="1" colspan="1">14.18</td><td rowspan="1" colspan="1">13.42</td><td rowspan="1" colspan="1">14.12</td><td rowspan="1" colspan="1">6.82</td><td rowspan="1" colspan="1">9.29</td><td rowspan="1" colspan="1">8.52</td><td rowspan="1" colspan="1">6.88</td><td rowspan="1" colspan="1">3.51</td><td rowspan="1" colspan="1">5.14</td><td rowspan="1" colspan="1">3.70</td><td rowspan="1" colspan="1">6.68</td><td rowspan="1" colspan="1">10.08</td><td rowspan="1" colspan="1">5.72</td></tr><tr><td rowspan="1" colspan="1">Female (<abbrev xmlns:xlink="http://www.w3.org/1999/xlink" xlink:title="Coleção de Mamíferos Alexandre Rodrigues Ferreira" id="ABBRID0EYEAI" xlink:type="simple">CMARF</abbrev> 2214)</td><td rowspan="1" colspan="1">24.31</td><td rowspan="1" colspan="1">14.62</td><td rowspan="1" colspan="1">14.28</td><td rowspan="1" colspan="1">13.52</td><td rowspan="1" colspan="1">14.08</td><td rowspan="1" colspan="1">6.49</td><td rowspan="1" colspan="1">9.91</td><td rowspan="1" colspan="1">8.65</td><td rowspan="1" colspan="1">7.47</td><td rowspan="1" colspan="1">3.59</td><td rowspan="1" colspan="1">5.21</td><td rowspan="1" colspan="1">3.74</td><td rowspan="1" colspan="1">6.69</td><td rowspan="1" colspan="1">9.48</td><td rowspan="1" colspan="1">5.91</td></tr><tr><td rowspan="1" colspan="1">Female (<abbrev xmlns:xlink="http://www.w3.org/1999/xlink" xlink:title="Coleção de Mamíferos Alexandre Rodrigues Ferreira" id="ABBRID0EOGAI" xlink:type="simple">CMARF</abbrev> 2215)</td><td rowspan="1" colspan="1">23.69</td><td rowspan="1" colspan="1">14.47</td><td rowspan="1" colspan="1">14.20</td><td rowspan="1" colspan="1">13.51</td><td rowspan="1" colspan="1">14.13</td><td rowspan="1" colspan="1">6.31</td><td rowspan="1" colspan="1">9.21</td><td rowspan="1" colspan="1">8.63</td><td rowspan="1" colspan="1">7.26</td><td rowspan="1" colspan="1">3.54</td><td rowspan="1" colspan="1">5.21</td><td rowspan="1" colspan="1">3.77</td><td rowspan="1" colspan="1">6.76</td><td rowspan="1" colspan="1">9.92</td><td rowspan="1" colspan="1">5.75</td></tr><tr><td rowspan="1" colspan="1">Female (<abbrev xmlns:xlink="http://www.w3.org/1999/xlink" xlink:title="Coleção de Mamíferos Alexandre Rodrigues Ferreira" id="ABBRID0EEIAI" xlink:type="simple">CMARF</abbrev> 2216)</td><td rowspan="1" colspan="1">28.69</td><td rowspan="1" colspan="1">14.01</td><td rowspan="1" colspan="1">13.99</td><td rowspan="1" colspan="1">13.32</td><td rowspan="1" colspan="1">13.96</td><td rowspan="1" colspan="1">6.46</td><td rowspan="1" colspan="1">9.47</td><td rowspan="1" colspan="1">8.96</td><td rowspan="1" colspan="1">7.06</td><td rowspan="1" colspan="1">3.68</td><td rowspan="1" colspan="1">5.18</td><td rowspan="1" colspan="1">3.73</td><td rowspan="1" colspan="1">6.54</td><td rowspan="1" colspan="1">9.78</td><td rowspan="1" colspan="1">5.67</td></tr><tr><td rowspan="1" colspan="16">
                      <italic>
                        <tp:taxon-name><tp:taxon-name-part taxon-name-part-type="genus" reg="Nyctinomops">Nyctinomops</tp:taxon-name-part><tp:taxon-name-part taxon-name-part-type="species" reg="laticaudatus">laticaudatus</tp:taxon-name-part></tp:taxon-name>
                      </italic>
                    </td></tr><tr><td rowspan="1" colspan="1">Female (<abbrev xmlns:xlink="http://www.w3.org/1999/xlink" xlink:title="Coleção de Mamíferos Alexandre Rodrigues Ferreira" id="ABBRID0EKKAI" xlink:type="simple">CMARF</abbrev> 2217)</td><td rowspan="1" colspan="1">44.26</td><td rowspan="1" colspan="1">17.93</td><td rowspan="1" colspan="1">17.00</td><td rowspan="1" colspan="1">15.95</td><td rowspan="1" colspan="1">16.78</td><td rowspan="1" colspan="1">7.35</td><td rowspan="1" colspan="1">10.07</td><td rowspan="1" colspan="1">9.57</td><td rowspan="1" colspan="1">8.51</td><td rowspan="1" colspan="1">3.50</td><td rowspan="1" colspan="1">6.55</td><td rowspan="1" colspan="1">3.89</td><td rowspan="1" colspan="1">7.68</td><td rowspan="1" colspan="1">11.64</td><td rowspan="1" colspan="1">7.11</td></tr><tr><td rowspan="1" colspan="1">Female (<abbrev xmlns:xlink="http://www.w3.org/1999/xlink" xlink:title="Coleção de Mamíferos Alexandre Rodrigues Ferreira" id="ABBRID0EAMAI" xlink:type="simple">CMARF</abbrev> 2218)</td><td rowspan="1" colspan="1">45.90</td><td rowspan="1" colspan="1">18.10</td><td rowspan="1" colspan="1">17.00</td><td rowspan="1" colspan="1">15.78</td><td rowspan="1" colspan="1">16.68</td><td rowspan="1" colspan="1">6.54</td><td rowspan="1" colspan="1">10.25</td><td rowspan="1" colspan="1">9.47</td><td rowspan="1" colspan="1">8.69</td><td rowspan="1" colspan="1">3.50</td><td rowspan="1" colspan="1">6.17</td><td rowspan="1" colspan="1">3.93</td><td rowspan="1" colspan="1">7.48</td><td rowspan="1" colspan="1">12.17</td><td rowspan="1" colspan="1">7.56</td></tr><tr><td rowspan="1" colspan="1">Female (<abbrev xmlns:xlink="http://www.w3.org/1999/xlink" xlink:title="Coleção de Mamíferos Alexandre Rodrigues Ferreira" id="ABBRID0EWNAI" xlink:type="simple">CMARF</abbrev> 2219)</td><td rowspan="1" colspan="1">44.02</td><td rowspan="1" colspan="1">17.70</td><td rowspan="1" colspan="1">17.05</td><td rowspan="1" colspan="1">15.87</td><td rowspan="1" colspan="1">16.58</td><td rowspan="1" colspan="1">6.95</td><td rowspan="1" colspan="1">10.21</td><td rowspan="1" colspan="1">9.67</td><td rowspan="1" colspan="1">8.46</td><td rowspan="1" colspan="1">3.75</td><td rowspan="1" colspan="1">6.54</td><td rowspan="1" colspan="1">3.91</td><td rowspan="1" colspan="1">7.33</td><td rowspan="1" colspan="1">11.83</td><td rowspan="1" colspan="1">7.10</td></tr><tr><td rowspan="1" colspan="1">Female (<abbrev xmlns:xlink="http://www.w3.org/1999/xlink" xlink:title="Coleção de Mamíferos Alexandre Rodrigues Ferreira" id="ABBRID0EMPAI" xlink:type="simple">CMARF</abbrev> 2220)</td><td rowspan="1" colspan="1">44.97</td><td rowspan="1" colspan="1">17.43</td><td rowspan="1" colspan="1">17.10</td><td rowspan="1" colspan="1">15.44</td><td rowspan="1" colspan="1">16.19</td><td rowspan="1" colspan="1">6.14</td><td rowspan="1" colspan="1">9.66</td><td rowspan="1" colspan="1">9.65</td><td rowspan="1" colspan="1">8.20</td><td rowspan="1" colspan="1">3.65</td><td rowspan="1" colspan="1">6.09</td><td rowspan="1" colspan="1">3.68</td><td rowspan="1" colspan="1">7.07</td><td rowspan="1" colspan="1">11.91</td><td rowspan="1" colspan="1">7.16</td></tr><tr><td rowspan="1" colspan="1">Female (<abbrev xmlns:xlink="http://www.w3.org/1999/xlink" xlink:title="Coleção de Mamíferos Alexandre Rodrigues Ferreira" id="ABBRID0ECRAI" xlink:type="simple">CMARF</abbrev> 2221)</td><td rowspan="1" colspan="1">44.47</td><td rowspan="1" colspan="1">18.16</td><td rowspan="1" colspan="1">17.00</td><td rowspan="1" colspan="1">16.00</td><td rowspan="1" colspan="1">16.95</td><td rowspan="1" colspan="1">7.02</td><td rowspan="1" colspan="1">10.39</td><td rowspan="1" colspan="1">9.58</td><td rowspan="1" colspan="1">8.72</td><td rowspan="1" colspan="1">3.64</td><td rowspan="1" colspan="1">6.67</td><td rowspan="1" colspan="1">3.93</td><td rowspan="1" colspan="1">7.63</td><td rowspan="1" colspan="1">12.15</td><td rowspan="1" colspan="1">7.43</td></tr><tr><td rowspan="1" colspan="1">Female (<abbrev xmlns:xlink="http://www.w3.org/1999/xlink" xlink:title="Coleção de Mamíferos Alexandre Rodrigues Ferreira" id="ABBRID0EYSAI" xlink:type="simple">CMARF</abbrev> 2222)</td><td rowspan="1" colspan="1">44.67</td><td rowspan="1" colspan="1">17.61</td><td rowspan="1" colspan="1">17.00</td><td rowspan="1" colspan="1">15.56</td><td rowspan="1" colspan="1">16.34</td><td rowspan="1" colspan="1">6.95</td><td rowspan="1" colspan="1">10.19</td><td rowspan="1" colspan="1">9.86</td><td rowspan="1" colspan="1">8.48</td><td rowspan="1" colspan="1">3.57</td><td rowspan="1" colspan="1">6.44</td><td rowspan="1" colspan="1">3.75</td><td rowspan="1" colspan="1">7.42</td><td rowspan="1" colspan="1">11.68</td><td rowspan="1" colspan="1">6.72</td></tr><tr><td rowspan="1" colspan="1">Male (<abbrev xmlns:xlink="http://www.w3.org/1999/xlink" xlink:title="Coleção de Mamíferos Alexandre Rodrigues Ferreira" id="ABBRID0EOUAI" xlink:type="simple">CMARF</abbrev> 2223)</td><td rowspan="1" colspan="1">44.47</td><td rowspan="1" colspan="1">17.78</td><td rowspan="1" colspan="1">16.98</td><td rowspan="1" colspan="1">16.03</td><td rowspan="1" colspan="1">16.57</td><td rowspan="1" colspan="1">7.26</td><td rowspan="1" colspan="1">9.74</td><td rowspan="1" colspan="1">9.37</td><td rowspan="1" colspan="1">8.38</td><td rowspan="1" colspan="1">3.37</td><td rowspan="1" colspan="1">6.27</td><td rowspan="1" colspan="1">3.66</td><td rowspan="1" colspan="1">7.16</td><td rowspan="1" colspan="1">12.01</td><td rowspan="1" colspan="1">7.23</td></tr><tr><td rowspan="1" colspan="1">Male (<abbrev xmlns:xlink="http://www.w3.org/1999/xlink" xlink:title="Coleção de Mamíferos Alexandre Rodrigues Ferreira" id="ABBRID0EEWAI" xlink:type="simple">CMARF</abbrev> 2224)</td><td rowspan="1" colspan="1">45.19</td><td rowspan="1" colspan="1">18.62</td><td rowspan="1" colspan="1">17.96</td><td rowspan="1" colspan="1">16.41</td><td rowspan="1" colspan="1">17.23</td><td rowspan="1" colspan="1">7.70</td><td rowspan="1" colspan="1">10.43</td><td rowspan="1" colspan="1">10.03</td><td rowspan="1" colspan="1">8.65</td><td rowspan="1" colspan="1">3.54</td><td rowspan="1" colspan="1">6.67</td><td rowspan="1" colspan="1">4.00</td><td rowspan="1" colspan="1">7.39</td><td rowspan="1" colspan="1">12.17</td><td rowspan="1" colspan="1">7.30</td></tr><tr><td rowspan="1" colspan="1">
                      <italic>
                        <tp:taxon-name><tp:taxon-name-part taxon-name-part-type="genus" reg="Nyctinomops">Nyctinomops</tp:taxon-name-part><tp:taxon-name-part taxon-name-part-type="species" reg="macrotis">macrotis</tp:taxon-name-part></tp:taxon-name>
                      </italic>
                    </td><td rowspan="1" colspan="1"/><td rowspan="1" colspan="1"/><td rowspan="1" colspan="1"/><td rowspan="1" colspan="1"/><td rowspan="1" colspan="1"/><td rowspan="1" colspan="1"/><td rowspan="1" colspan="1"/><td rowspan="1" colspan="1"/><td rowspan="1" colspan="1"/><td rowspan="1" colspan="1"/><td rowspan="1" colspan="1"/><td rowspan="1" colspan="1"/><td rowspan="1" colspan="1"/><td rowspan="1" colspan="1"/><td rowspan="1" colspan="1"/></tr><tr><td rowspan="1" colspan="1">Female (<abbrev xmlns:xlink="http://www.w3.org/1999/xlink" xlink:title="Coleção de Mamíferos Alexandre Rodrigues Ferreira" id="ABBRID0EXZAI" xlink:type="simple">CMARF</abbrev> 2225)</td><td rowspan="1" colspan="1">59.83</td><td rowspan="1" colspan="1">23.36</td><td rowspan="1" colspan="1">22.68</td><td rowspan="1" colspan="1">21.38</td><td rowspan="1" colspan="1">22.29</td><td rowspan="1" colspan="1">9.46</td><td rowspan="1" colspan="1">12.54</td><td rowspan="1" colspan="1">11.80</td><td rowspan="1" colspan="1">10.34</td><td rowspan="1" colspan="1">4.35</td><td rowspan="1" colspan="1">8.27</td><td rowspan="1" colspan="1">4.91</td><td rowspan="1" colspan="1">8.63</td><td rowspan="1" colspan="1">16.27</td><td rowspan="1" colspan="1">9.31</td></tr></tbody></table><table-wrap-foot><fn><p>*Variable incorrectly measured.</p></fn></table-wrap-foot></table-wrap></tp:treatment-sec><tp:treatment-sec sec-type="Identification" id="SECID0EL2AI"><title>Identification.</title><p>Externally, the forearm length (&lt; 40 mm) and the ventral coloration paler than the dorsum in all specimens, in addition to cranial measurements and the arrangement of incisive and accessory foramina in the shape of an equilateral triangle, distinguish this species from its most similar congeners in the area (<italic><tp:taxon-name><tp:taxon-name-part taxon-name-part-type="genus" reg="Cynomops">Cynomops</tp:taxon-name-part><tp:taxon-name-part taxon-name-part-type="species" reg="greenhalli">greenhalli</tp:taxon-name-part></tp:taxon-name></italic> Goodwin, 1958, and <italic><tp:taxon-name><tp:taxon-name-part taxon-name-part-type="genus" reg="Cynomops">C.</tp:taxon-name-part><tp:taxon-name-part taxon-name-part-type="species" reg="milleri">milleri</tp:taxon-name-part></tp:taxon-name></italic> (Osgood, 1914), <xref ref-type="bibr" rid="B56">Moras et al. 2018</xref>; <xref ref-type="bibr" rid="B45">López Berrizbeitia and Díaz 2021</xref>).</p></tp:treatment-sec><ref-list><ref id="B8"><mixed-citation xmlns:xlink="http://www.w3.org/1999/xlink" xlink:type="simple"><person-group><name name-style="western"><surname>Bernardi</surname><given-names>IP</given-names></name><name name-style="western"><surname>Miranda</surname><given-names>JMD</given-names></name><name name-style="western"><surname>Passos</surname><given-names>FC</given-names></name></person-group> (<year>2009</year>) <article-title>Status taxonômico e distribucional do complexo <italic><tp:taxon-name><tp:taxon-name-part taxon-name-part-type="genus">Eumops</tp:taxon-name-part><tp:taxon-name-part taxon-name-part-type="species">bonariensis</tp:taxon-name-part></tp:taxon-name></italic> (<tp:taxon-name><tp:taxon-name-part taxon-name-part-type="order">Chiroptera</tp:taxon-name-part></tp:taxon-name>: <tp:taxon-name><tp:taxon-name-part taxon-name-part-type="family">Molossidae</tp:taxon-name-part></tp:taxon-name>) no Sul do Brasil.</article-title><source>Zoologia</source><volume>26</volume>: <fpage>183</fpage>–<lpage>190</lpage>. <ext-link xlink:href="10.1590/S1984-46702009000100025" ext-link-type="doi" xlink:type="simple">https://doi.org/10.1590/S1984-46702009000100025</ext-link></mixed-citation></ref><ref id="B74"><mixed-citation xmlns:xlink="http://www.w3.org/1999/xlink" xlink:type="simple"><person-group><name name-style="western"><surname>Ruelas</surname><given-names>D</given-names></name><name name-style="western"><surname>Soria</surname><given-names>C</given-names></name></person-group> (<year>2021</year>) First records of the bats <italic><tp:taxon-name><tp:taxon-name-part taxon-name-part-type="genus">Eumops</tp:taxon-name-part><tp:taxon-name-part taxon-name-part-type="species">bonariensis</tp:taxon-name-part></tp:taxon-name></italic> (<tp:taxon-name><tp:taxon-name-part taxon-name-part-type="order">Chiroptera</tp:taxon-name-part></tp:taxon-name>: <tp:taxon-name><tp:taxon-name-part taxon-name-part-type="family">Molossidae</tp:taxon-name-part></tp:taxon-name>) and <italic><tp:taxon-name><tp:taxon-name-part taxon-name-part-type="genus">Pteronotus</tp:taxon-name-part><tp:taxon-name-part taxon-name-part-type="species">fuscus</tp:taxon-name-part></tp:taxon-name></italic> (<tp:taxon-name><tp:taxon-name-part taxon-name-part-type="order">Chiroptera</tp:taxon-name-part></tp:taxon-name>: <tp:taxon-name><tp:taxon-name-part taxon-name-part-type="family">Mormoopidae</tp:taxon-name-part></tp:taxon-name>) in Peru <tp:taxon-name><tp:taxon-name-part taxon-name-part-type="class">Mammalia</tp:taxon-name-part></tp:taxon-name> 85: 588–600. <ext-link xlink:href="10.1515/mammalia-2020-0121" ext-link-type="doi" xlink:type="simple">https://doi.org/10.1515/mammalia-2020-0121</ext-link></mixed-citation></ref><ref id="B12"><mixed-citation xmlns:xlink="http://www.w3.org/1999/xlink" xlink:type="simple"><person-group><name name-style="western"><surname>Carter</surname><given-names>DC</given-names></name><name name-style="western"><surname>Dolan</surname><given-names>PG</given-names></name></person-group> (<year>1978</year>) <article-title>Catalogue of type specimens of Neotropical bats selected European museums.</article-title><source>Special Publication the Museum Texas Tech University</source><volume>15</volume>: <fpage>1</fpage>–<lpage>138</lpage>. <ext-link xlink:href="10.5962/bhl.title.142635" ext-link-type="doi" xlink:type="simple">https://doi.org/10.5962/bhl.title.142635</ext-link></mixed-citation></ref><ref id="B56"><mixed-citation xmlns:xlink="http://www.w3.org/1999/xlink" xlink:type="simple"><person-group><name name-style="western"><surname>Moras</surname><given-names>LM</given-names></name><name name-style="western"><surname>Gregorin</surname><given-names>R</given-names></name><name name-style="western"><surname>Sattler</surname><given-names>T</given-names></name><name name-style="western"><surname>Tavares</surname><given-names>VC</given-names></name></person-group> (<year>2018</year>) <article-title>Uncovering the diversity of dog-faced bats of the genus <italic><tp:taxon-name><tp:taxon-name-part taxon-name-part-type="genus">Cynomops</tp:taxon-name-part></tp:taxon-name></italic> (<tp:taxon-name><tp:taxon-name-part taxon-name-part-type="order">Chiroptera</tp:taxon-name-part></tp:taxon-name>: <tp:taxon-name><tp:taxon-name-part taxon-name-part-type="family">Molossidae</tp:taxon-name-part></tp:taxon-name>), with the redescription of C. <italic><tp:taxon-name><tp:taxon-name-part taxon-name-part-type="genus"/><tp:taxon-name-part taxon-name-part-type="species">milleri</tp:taxon-name-part></tp:taxon-name></italic> and the description of two new species.</article-title><source>Mammalian Biology</source><volume>89</volume>: <fpage>37</fpage>–<lpage>51</lpage>. <ext-link xlink:href="10.1016/j.mambio.2017.12.005" ext-link-type="doi" xlink:type="simple">https://doi.org/10.1016/j.mambio.2017.12.005</ext-link></mixed-citation></ref><ref id="B45"><mixed-citation xmlns:xlink="http://www.w3.org/1999/xlink" xlink:type="simple"><person-group><name name-style="western"><surname>López Berrizbeitia</surname><given-names>MF</given-names></name><name name-style="western"><surname>Díaz</surname><given-names>MM</given-names></name></person-group> (<year>2021</year>) <article-title><italic><tp:taxon-name><tp:taxon-name-part taxon-name-part-type="genus">Cynomops</tp:taxon-name-part><tp:taxon-name-part taxon-name-part-type="species">planirostris</tp:taxon-name-part></tp:taxon-name></italic> (<tp:taxon-name><tp:taxon-name-part taxon-name-part-type="order">Chiroptera</tp:taxon-name-part></tp:taxon-name>: <tp:taxon-name><tp:taxon-name-part taxon-name-part-type="family">Molossidae</tp:taxon-name-part></tp:taxon-name>).</article-title><source>Mammalian Species</source><volume>53</volume>: <fpage>174</fpage>–<lpage>185</lpage>. <ext-link xlink:href="10.1093/mspecies/seab016" ext-link-type="doi" xlink:type="simple">https://doi.org/10.1093/mspecies/seab016</ext-link></mixed-citation></ref></ref-list></tp:taxon-treatment>
