# Supplementary material for: ﻿Expanding the knowledge of the bat fauna of the Brazilian Caatinga: new geographical records of molossid bats (Chiroptera, Molossidae) for the Chapada Diamantina region, with taxonomic notes
Source: Zookeys. 2024 Aug 29;1210:333–71. doi: 10.3897/zookeys.1210.128570 (PMC11377890; doi:10.3897/zookeys.1210.128570)
Supplement: XML Treatment for Eumops bonariensis [file zookeys.1210.128570-treatment2.xml]

<!DOCTYPE tp:taxon-treatment
  PUBLIC "-//TaxonX//DTD Taxonomic Treatment Publishing DTD v0 20100105//EN" "tax-treatment-NSO.dtd">
<tp:taxon-treatment xmlns:tp="http://www.plazi.org/taxpub"><tp:treatment-meta><kwd-group><label>Taxon classification</label><kwd>
                <named-content content-type="kingdom">Animalia</named-content>
              </kwd><kwd>
                <named-content content-type="order">Chiroptera</named-content>
              </kwd><kwd>
                <named-content content-type="family">Molossidae</named-content>
              </kwd></kwd-group><mixed-citation publication-type="journal"><person-group><name><surname>García</surname><given-names>Franger J.</given-names></name><name><surname>Ochoa-G</surname><given-names>José</given-names></name><name><surname>Poma-Urey</surname><given-names>José L.</given-names></name><name><surname>Miller</surname><given-names>Bruce W.</given-names></name><name><surname>Falcão</surname><given-names>Fábio C.</given-names></name><name><surname>del Valle Alvarez</surname><given-names>Martín Roberto</given-names></name></person-group><article-title>﻿Expanding the knowledge of the bat fauna of the Brazilian Caatinga: new geographical records of molossid bats (<tp:taxon-name><tp:taxon-name-part taxon-name-part-type="order">Chiroptera</tp:taxon-name-part></tp:taxon-name>, <tp:taxon-name><tp:taxon-name-part taxon-name-part-type="family">Molossidae</tp:taxon-name-part></tp:taxon-name>) for the Chapada Diamantina region, with taxonomic notes</article-title><source>Zookeys</source><day>29</day><month>08</month><year>2024</year><volume>1210</volume><fpage>333</fpage><lpage>371</lpage><pub-id pub-id-type="doi">10.3897/zookeys.1210.128570</pub-id></mixed-citation></tp:treatment-meta><tp:nomenclature><label>﻿</label><tp:taxon-name>
              <object-id xmlns:xlink="http://www.w3.org/1999/xlink" content-type="arpha" xlink:type="simple">01534CCE-20B9-5EEC-B6A0-3EEDB11EB90F</object-id>
              <tp:taxon-name-part taxon-name-part-type="genus" reg="Eumops">Eumops</tp:taxon-name-part>
              <tp:taxon-name-part taxon-name-part-type="species" reg="bonariensis">bonariensis</tp:taxon-name-part>
            </tp:taxon-name><tp:taxon-authority>(W. Peters, 1874)</tp:taxon-authority></tp:nomenclature><tp:treatment-sec sec-type="Summary of captures" id="SECID0ET4AI"><title>Summary of captures.</title><p>One female (<abbrev xmlns:xlink="http://www.w3.org/1999/xlink" xlink:title="Coleção de Mamíferos Alexandre Rodrigues Ferreira" id="ABBRID0EZ4AI" xlink:type="simple">CMARF</abbrev> 2121).</p></tp:treatment-sec><tp:treatment-sec sec-type="description" id="SECID0E44AI"><title>External measurements and weight.</title><p><abbrev xmlns:xlink="http://www.w3.org/1999/xlink" xlink:title="total length of body" id="ABBRID0ED5AI" xlink:type="simple">TLB</abbrev>: 108.00, <abbrev xmlns:xlink="http://www.w3.org/1999/xlink" xlink:title="tail length" id="ABBRID0EH5AI" xlink:type="simple">TL</abbrev>: 43.00, <abbrev xmlns:xlink="http://www.w3.org/1999/xlink" xlink:title="length of hind limb" id="ABBRID0EL5AI" xlink:type="simple">LHL</abbrev>: 7.00, <abbrev xmlns:xlink="http://www.w3.org/1999/xlink" xlink:title="ear length" id="ABBRID0EP5AI" xlink:type="simple">EL</abbrev>: 18.00, W: 10.00.</p></tp:treatment-sec><tp:treatment-sec sec-type="description" id="SECID0ET5AI"><title>Morphological description.</title><p>Dorsal fur is chocolate brown, with the basal portion of hairs paler than the tips. Ventral and dorsal coloration show slight contrast, with the hairs around the neck and shoulders darker than the rest (Fig. <xref ref-type="fig" rid="F4">4</xref>). Upper lips are slightly wrinkled. The upper border of the narial region is surrounded by small and obtuse warts. Small hairs cover internarial ribs. Ears broad, rounded, and joined in a common point. The upper border of ears with pointed and fleshy warts. The inner keel of the ears reaching the antitragus, not extending beyond the posterior part of this structure. Antitragus long and semicircular. The tragus is slightly squared, with the upper extreme narrower, giving the appearance of an obelisk shape.</p><fig id="F4" position="float" orientation="portrait"><object-id xmlns:xlink="http://www.w3.org/1999/xlink" content-type="doi" xlink:type="simple">10.3897/zookeys.1210.128570.figure4</object-id><object-id xmlns:xlink="http://www.w3.org/1999/xlink" content-type="arpha" xlink:type="simple">3B5BEE4C-8112-550B-AC21-3CEC975B4174</object-id><label>Figure 4.</label><caption><p>Females of <italic><tp:taxon-name><tp:taxon-name-part taxon-name-part-type="genus" reg="Eumops">Eumops</tp:taxon-name-part><tp:taxon-name-part taxon-name-part-type="species" reg="bonariensis">bonariensis</tp:taxon-name-part></tp:taxon-name></italic> (<abbrev xmlns:xlink="http://www.w3.org/1999/xlink" xlink:title="Coleção de Mamíferos Alexandre Rodrigues Ferreira" id="ABBRID0EQ6AI" xlink:type="simple">CMARF</abbrev> 2121; <bold>A</bold>) and <italic><tp:taxon-name><tp:taxon-name-part taxon-name-part-type="genus" reg="Eumops">Eumops</tp:taxon-name-part><tp:taxon-name-part taxon-name-part-type="species" reg="delticus">delticus</tp:taxon-name-part></tp:taxon-name></italic> (<abbrev xmlns:xlink="http://www.w3.org/1999/xlink" xlink:title="Coleção de Mamíferos Alexandre Rodrigues Ferreira" id="ABBRID0EBABI" xlink:type="simple">CMARF</abbrev> 2122; <bold>B</bold>) showing the body coloration, the antitragus shape, and the extension of the internal ear keel that reaches the posterior part of the antitragus (indicated by the white bar).</p></caption><graphic xmlns:xlink="http://www.w3.org/1999/xlink" xlink:href="zookeys-1210-333_article-128570__-g004.jpg" position="float" orientation="portrait" xlink:type="simple" id="oo_1123339.jpg"><uri content-type="original_file" xlink:type="simple">https://binary.pensoft.net/fig/1123339</uri></graphic></fig><p>The skull is broader across the rostrum, with an evident depression near the mastoid bone; the braincase is deeper (globular shape), and the lateral region is curved (Fig. <xref ref-type="fig" rid="F5">5</xref>). Interparietal bones are not elongated and not visible in the lateral view of the skull. The sagittal crest is less developed than the lambdoidal crest. Upper incisors with divergent tips projected forward, forming an angle with the canines of 45°. Upper canines and first premolars in contact. The second upper premolar is protocone-wide and robust (Fig. <xref ref-type="fig" rid="F5">5</xref>). The third upper molar has a well-developed commissure. The posterior part extends beyond the maxillary bone (Fig. <xref ref-type="fig" rid="F6">6</xref>). The palate does not extend beyond the level of the third upper molars (Fig. <xref ref-type="fig" rid="F6">6</xref>). Mesopterygoid fossa with basisphenoid pits deep, narrow anteriorly and broader posteriorly, with an oval shape (Fig. <xref ref-type="fig" rid="F5">5</xref>). Rib between basisphenoid pit wide. Incisive foramen diminutive. The mandible is slender, with an articular process wider and more developed than the condylar and coronoid processes. Lower incisors bilobed. Values of some cranial measurements of the collected female and the data for the same variables provided by other studies are shown in Table <xref ref-type="table" rid="T1">1</xref>.</p><fig id="F5" position="float" orientation="portrait"><object-id xmlns:xlink="http://www.w3.org/1999/xlink" content-type="doi" xlink:type="simple">10.3897/zookeys.1210.128570.figure5</object-id><object-id xmlns:xlink="http://www.w3.org/1999/xlink" content-type="arpha" xlink:type="simple">0E2E6489-CB17-5469-90E4-C7ABF261289F</object-id><label>Figure 5.</label><caption><p>Dorsal, ventral, and lateral views of the skulls of two species of <italic><tp:taxon-name><tp:taxon-name-part taxon-name-part-type="genus" reg="Eumops">Eumops</tp:taxon-name-part></tp:taxon-name></italic> collected in the Caatinga, northeastern Brazil. <bold>A, C</bold> (upper)- <italic><tp:taxon-name><tp:taxon-name-part taxon-name-part-type="genus" reg="Eumops">Eumops</tp:taxon-name-part><tp:taxon-name-part taxon-name-part-type="species" reg="bonariensis">bonariensis</tp:taxon-name-part></tp:taxon-name></italic> (<abbrev xmlns:xlink="http://www.w3.org/1999/xlink" xlink:title="Coleção de Mamíferos Alexandre Rodrigues Ferreira" id="ABBRID0ECCBI" xlink:type="simple">CMARF</abbrev> 2121) <bold>B, C</bold> (lower)- <italic><tp:taxon-name><tp:taxon-name-part taxon-name-part-type="genus" reg="Eumops">Eumops</tp:taxon-name-part><tp:taxon-name-part taxon-name-part-type="species" reg="delticus">delticus</tp:taxon-name-part></tp:taxon-name></italic> (<abbrev xmlns:xlink="http://www.w3.org/1999/xlink" xlink:title="Coleção de Mamíferos Alexandre Rodrigues Ferreira" id="ABBRID0ETCBI" xlink:type="simple">CMARF</abbrev> 2122). White arrows indicate the morphological differences between both taxa, highlighted in the species’ account. Scale bar 5 mm.</p></caption><graphic xmlns:xlink="http://www.w3.org/1999/xlink" xlink:href="zookeys-1210-333_article-128570__-g005.jpg" position="float" orientation="portrait" xlink:type="simple" id="oo_1123340.jpg"><uri content-type="original_file" xlink:type="simple">https://binary.pensoft.net/fig/1123340</uri></graphic></fig><fig id="F6" position="float" orientation="portrait"><object-id xmlns:xlink="http://www.w3.org/1999/xlink" content-type="doi" xlink:type="simple">10.3897/zookeys.1210.128570.figure6</object-id><object-id xmlns:xlink="http://www.w3.org/1999/xlink" content-type="arpha" xlink:type="simple">68B42E22-83E6-5E43-9E0E-814886712266</object-id><label>Figure 6.</label><caption><p>Enlarged views (not to scale) of some cranial and dental characteristics of <italic><tp:taxon-name><tp:taxon-name-part taxon-name-part-type="genus" reg="Eumops">Eumops</tp:taxon-name-part><tp:taxon-name-part taxon-name-part-type="species" reg="bonariensis">bonariensis</tp:taxon-name-part></tp:taxon-name></italic> (<bold>A, C</bold>) and <italic><tp:taxon-name><tp:taxon-name-part taxon-name-part-type="genus" reg="Eumops">Eumops</tp:taxon-name-part><tp:taxon-name-part taxon-name-part-type="species" reg="delticus">delticus</tp:taxon-name-part></tp:taxon-name></italic> (<bold>B, D</bold>). The discontinuous red lines and white arrows indicate the differences in palatal and maxillary lengths between both species, respectively.</p></caption><graphic xmlns:xlink="http://www.w3.org/1999/xlink" xlink:href="zookeys-1210-333_article-128570__-g006.jpg" position="float" orientation="portrait" xlink:type="simple" id="oo_1123341.jpg"><uri content-type="original_file" xlink:type="simple">https://binary.pensoft.net/fig/1123341</uri></graphic></fig></tp:treatment-sec><tp:treatment-sec sec-type="Identification" id="SECID0EDEBI"><title>Identification.</title><p>Externally, the forearm length (&gt; 40 mm) and the shape and depth of the basisphenoid pits (deep, narrowing anteriorly, and broader posteriorly) separate this species from <italic><tp:taxon-name><tp:taxon-name-part taxon-name-part-type="genus" reg="Eumops">Eumops</tp:taxon-name-part><tp:taxon-name-part taxon-name-part-type="species" reg="hansae">hansae</tp:taxon-name-part></tp:taxon-name></italic> Sanborn, 1932 (<xref ref-type="bibr" rid="B22">Eger 2008</xref>). Compared to the closest morphologically similar species, <italic><tp:taxon-name><tp:taxon-name-part taxon-name-part-type="genus" reg="Eumops">Eumops</tp:taxon-name-part><tp:taxon-name-part taxon-name-part-type="species" reg="patagonicus">patagonicus</tp:taxon-name-part></tp:taxon-name></italic> O. Thomas, 1924, and <italic><tp:taxon-name><tp:taxon-name-part taxon-name-part-type="genus" reg="Eumops">Eumops</tp:taxon-name-part><tp:taxon-name-part taxon-name-part-type="species" reg="delticus">delticus</tp:taxon-name-part></tp:taxon-name></italic> O. Thomas, 1923, <italic><tp:taxon-name><tp:taxon-name-part taxon-name-part-type="genus" reg="Eumops">E.</tp:taxon-name-part><tp:taxon-name-part taxon-name-part-type="species" reg="bonariensis">bonariensis</tp:taxon-name-part></tp:taxon-name></italic> can be differentiated from <italic><tp:taxon-name><tp:taxon-name-part taxon-name-part-type="genus" reg="Eumops">E.</tp:taxon-name-part><tp:taxon-name-part taxon-name-part-type="species" reg="patagonicus">patagonicus</tp:taxon-name-part></tp:taxon-name></italic> by being larger in some external and cranial measurements, including the lengths of the forearm and skull. Additionally, the extension of the internal keel of the ears, not reaching the anterior antitragus area in <italic><tp:taxon-name><tp:taxon-name-part taxon-name-part-type="genus" reg="Eumops">E.</tp:taxon-name-part><tp:taxon-name-part taxon-name-part-type="species" reg="patagonicus">patagonicus</tp:taxon-name-part></tp:taxon-name></italic>, is a discreet characteristic that can help differentiate <italic><tp:taxon-name><tp:taxon-name-part taxon-name-part-type="genus" reg="Eumops">E.</tp:taxon-name-part><tp:taxon-name-part taxon-name-part-type="species" reg="patagonicus">patagonicus</tp:taxon-name-part></tp:taxon-name></italic> from <italic><tp:taxon-name><tp:taxon-name-part taxon-name-part-type="genus" reg="Eumops">E.</tp:taxon-name-part><tp:taxon-name-part taxon-name-part-type="species" reg="bonariensis">bonariensis</tp:taxon-name-part></tp:taxon-name></italic> (<xref ref-type="bibr" rid="B19">Díaz et al. 2021</xref>). However, <xref ref-type="bibr" rid="B8">Bernardi et al. (2009)</xref> identified an individual as <italic><tp:taxon-name><tp:taxon-name-part taxon-name-part-type="genus" reg="Eumops">E.</tp:taxon-name-part><tp:taxon-name-part taxon-name-part-type="species" reg="patagonicus">patagonicus</tp:taxon-name-part></tp:taxon-name></italic> with an internal keel reaching the middle region of the antitragus. With respect to <italic><tp:taxon-name><tp:taxon-name-part taxon-name-part-type="genus" reg="Eumops">E.</tp:taxon-name-part><tp:taxon-name-part taxon-name-part-type="species" reg="delticus">delticus</tp:taxon-name-part></tp:taxon-name></italic>, cranial morphological characters are provided in the Discussion to aid in distinguishing both species.</p></tp:treatment-sec><tp:treatment-sec><!--Section generated to contain objects referenced in tp:taxon-treatment.--><table-wrap id="T1" position="float" orientation="portrait"><label>Table 1.</label><caption><p>External and cranial measurements for eight species of bats of the family <tp:taxon-name><tp:taxon-name-part taxon-name-part-type="family">Molossidae</tp:taxon-name-part></tp:taxon-name> with confirmed identities and one unidentified morphospecies. Data based on specimens collected in the Caatinga biome (Lençóis, Chapada Diamantina region, northeastern Brazil), according to this study (catalog numbers are indicated) and previous information in the literature. Abbreviations are described in the Materials and methods.</p></caption><table id="TID0E5HCI" rules="all"><tbody><tr><th rowspan="1" colspan="1">TAXA</th><th rowspan="1" colspan="1">
                      <abbrev xmlns:xlink="http://www.w3.org/1999/xlink" xlink:title="forearm length" id="ABBRID0ETRAE" xlink:type="simple">FA</abbrev>
                    </th><th rowspan="1" colspan="1">
                      <abbrev xmlns:xlink="http://www.w3.org/1999/xlink" xlink:title="greater length of skull with incisors" id="ABBRID0E2RAE" xlink:type="simple">GSLI</abbrev>
                    </th><th rowspan="1" colspan="1">
                      <abbrev xmlns:xlink="http://www.w3.org/1999/xlink" xlink:title="greater length of skull excluding incisors" id="ABBRID0EDSAE" xlink:type="simple">GSL</abbrev>
                    </th><th rowspan="1" colspan="1">
                      <abbrev xmlns:xlink="http://www.w3.org/1999/xlink" xlink:title="condylobasal length" id="ABBRID0ELSAE" xlink:type="simple">CBL</abbrev>
                    </th><th rowspan="1" colspan="1">
                      <abbrev xmlns:xlink="http://www.w3.org/1999/xlink" xlink:title="condylo-incisor length" id="ABBRID0ETSAE" xlink:type="simple">CIL</abbrev>
                    </th><th rowspan="1" colspan="1">
                      <abbrev xmlns:xlink="http://www.w3.org/1999/xlink" xlink:title="palatal length" id="ABBRID0E2SAE" xlink:type="simple">PL</abbrev>
                    </th><th rowspan="1" colspan="1">
                      <abbrev xmlns:xlink="http://www.w3.org/1999/xlink" xlink:title="zygomatic breadth" id="ABBRID0EDTAE" xlink:type="simple">ZB</abbrev>
                    </th><th rowspan="1" colspan="1">
                      <abbrev xmlns:xlink="http://www.w3.org/1999/xlink" xlink:title="mastoidal breadth" id="ABBRID0ELTAE" xlink:type="simple">MB</abbrev>
                    </th><th rowspan="1" colspan="1">
                      <abbrev xmlns:xlink="http://www.w3.org/1999/xlink" xlink:title="braincase width" id="ABBRID0ETTAE" xlink:type="simple">BCW</abbrev>
                    </th><th rowspan="1" colspan="1">
                      <abbrev xmlns:xlink="http://www.w3.org/1999/xlink" xlink:title="interorbital width" id="ABBRID0E2TAE" xlink:type="simple">IOW</abbrev>
                    </th><th rowspan="1" colspan="1">
                      <abbrev xmlns:xlink="http://www.w3.org/1999/xlink" xlink:title="length of maxillary toothrow" id="ABBRID0EDUAE" xlink:type="simple">C-M3</abbrev>
                    </th><th rowspan="1" colspan="1">
                      <abbrev xmlns:xlink="http://www.w3.org/1999/xlink" xlink:title="width across upper canines" id="ABBRID0ELUAE" xlink:type="simple">C-C</abbrev>
                    </th><th rowspan="1" colspan="1">
                      <abbrev xmlns:xlink="http://www.w3.org/1999/xlink" xlink:title="width across upper molars" id="ABBRID0ETUAE" xlink:type="simple">M3-M3</abbrev>
                    </th><th rowspan="1" colspan="1">
                      <abbrev xmlns:xlink="http://www.w3.org/1999/xlink" xlink:title="greatest length of mandible" id="ABBRID0E2UAE" xlink:type="simple">LM</abbrev>
                    </th><th rowspan="1" colspan="1">
                      <abbrev xmlns:xlink="http://www.w3.org/1999/xlink" xlink:title="length of mandibular toothrow" id="ABBRID0EDVAE" xlink:type="simple">c-m3</abbrev>
                    </th></tr><tr><td rowspan="1" colspan="16">
                      <italic>
                        <tp:taxon-name><tp:taxon-name-part taxon-name-part-type="genus" reg="Cynomops">Cynomops</tp:taxon-name-part><tp:taxon-name-part taxon-name-part-type="species" reg="planirostris">planirostris</tp:taxon-name-part></tp:taxon-name>
                      </italic>
                    </td></tr><tr><td rowspan="1" colspan="1">Female (<abbrev xmlns:xlink="http://www.w3.org/1999/xlink" xlink:title="Coleção de Mamíferos Alexandre Rodrigues Ferreira" id="ABBRID0E3VAE" xlink:type="simple">CMARF</abbrev> 2111)</td><td rowspan="1" colspan="1">31.19</td><td rowspan="1" colspan="1">15.49</td><td rowspan="1" colspan="1">15.00</td><td rowspan="1" colspan="1">14.34</td><td rowspan="1" colspan="1">14.95</td><td rowspan="1" colspan="1">6.86</td><td rowspan="1" colspan="1">9.98</td><td rowspan="1" colspan="1">9.41</td><td rowspan="1" colspan="1">7.86</td><td rowspan="1" colspan="1">4.30</td><td rowspan="1" colspan="1">5.82</td><td rowspan="1" colspan="1">3.93</td><td rowspan="1" colspan="1">7.20</td><td rowspan="1" colspan="1">10.99</td><td rowspan="1" colspan="1">5.66</td></tr><tr><td rowspan="1" colspan="1">Female (<abbrev xmlns:xlink="http://www.w3.org/1999/xlink" xlink:title="Coleção de Mamíferos Alexandre Rodrigues Ferreira" id="ABBRID0ESXAE" xlink:type="simple">CMARF</abbrev> 2112)</td><td rowspan="1" colspan="1">31.93</td><td rowspan="1" colspan="1">16.35</td><td rowspan="1" colspan="1">16.04</td><td rowspan="1" colspan="1">15.23</td><td rowspan="1" colspan="1">15.87</td><td rowspan="1" colspan="1">6.98</td><td rowspan="1" colspan="1">10.64</td><td rowspan="1" colspan="1">10.33</td><td rowspan="1" colspan="1">7.79</td><td rowspan="1" colspan="1">3.96</td><td rowspan="1" colspan="1">6.04</td><td rowspan="1" colspan="1">4.33</td><td rowspan="1" colspan="1">7.55</td><td rowspan="1" colspan="1">11.57</td><td rowspan="1" colspan="1">6.97</td></tr><tr><td rowspan="1" colspan="1">Female (<abbrev xmlns:xlink="http://www.w3.org/1999/xlink" xlink:title="Coleção de Mamíferos Alexandre Rodrigues Ferreira" id="ABBRID0EIZAE" xlink:type="simple">CMARF</abbrev> 2113)</td><td rowspan="1" colspan="1">31.46</td><td rowspan="1" colspan="1">15.92</td><td rowspan="1" colspan="1">15.30</td><td rowspan="1" colspan="1">15.69</td><td rowspan="1" colspan="1">15.29</td><td rowspan="1" colspan="1">6.05</td><td rowspan="1" colspan="1">10.28</td><td rowspan="1" colspan="1">9.93</td><td rowspan="1" colspan="1">7.73</td><td rowspan="1" colspan="1">4.03</td><td rowspan="1" colspan="1">5.69</td><td rowspan="1" colspan="1">4.15</td><td rowspan="1" colspan="1">7.39</td><td rowspan="1" colspan="1">10.91</td><td rowspan="1" colspan="1">6.60</td></tr><tr><td rowspan="1" colspan="1">Female (<abbrev xmlns:xlink="http://www.w3.org/1999/xlink" xlink:title="Coleção de Mamíferos Alexandre Rodrigues Ferreira" id="ABBRID0E51AE" xlink:type="simple">CMARF</abbrev> 2114)</td><td rowspan="1" colspan="1">31.61</td><td rowspan="1" colspan="1">15.33</td><td rowspan="1" colspan="1">14.89</td><td rowspan="1" colspan="1">14.34</td><td rowspan="1" colspan="1">14.81</td><td rowspan="1" colspan="1">6.38</td><td rowspan="1" colspan="1">10.31</td><td rowspan="1" colspan="1">9.93</td><td rowspan="1" colspan="1">7.88</td><td rowspan="1" colspan="1">4.08</td><td rowspan="1" colspan="1">5.62</td><td rowspan="1" colspan="1">4.11</td><td rowspan="1" colspan="1">7.40</td><td rowspan="1" colspan="1">10.59</td><td rowspan="1" colspan="1">6.63</td></tr><tr><td rowspan="1" colspan="1">Female (<abbrev xmlns:xlink="http://www.w3.org/1999/xlink" xlink:title="Coleção de Mamíferos Alexandre Rodrigues Ferreira" id="ABBRID0EU3AE" xlink:type="simple">CMARF</abbrev> 2115)</td><td rowspan="1" colspan="1">32.09</td><td rowspan="1" colspan="1">15.89</td><td rowspan="1" colspan="1">15.71</td><td rowspan="1" colspan="1">15.06</td><td rowspan="1" colspan="1">15.66</td><td rowspan="1" colspan="1">6.21</td><td rowspan="1" colspan="1">10.43</td><td rowspan="1" colspan="1">9.90</td><td rowspan="1" colspan="1">7.38</td><td rowspan="1" colspan="1">4.06</td><td rowspan="1" colspan="1">5.80</td><td rowspan="1" colspan="1">4.44</td><td rowspan="1" colspan="1">7.46</td><td rowspan="1" colspan="1">11.39</td><td rowspan="1" colspan="1">6.48</td></tr><tr><td rowspan="1" colspan="1">Female (<abbrev xmlns:xlink="http://www.w3.org/1999/xlink" xlink:title="Coleção de Mamíferos Alexandre Rodrigues Ferreira" id="ABBRID0EK5AE" xlink:type="simple">CMARF</abbrev> 2116)</td><td rowspan="1" colspan="1">32.21</td><td rowspan="1" colspan="1">15.94</td><td rowspan="1" colspan="1">15.60</td><td rowspan="1" colspan="1">14.73</td><td rowspan="1" colspan="1">15.30</td><td rowspan="1" colspan="1">6.42</td><td rowspan="1" colspan="1">10.11</td><td rowspan="1" colspan="1">10.05</td><td rowspan="1" colspan="1">7.78</td><td rowspan="1" colspan="1">4.07</td><td rowspan="1" colspan="1">5.86</td><td rowspan="1" colspan="1">4.21</td><td rowspan="1" colspan="1">7.51</td><td rowspan="1" colspan="1">11.13</td><td rowspan="1" colspan="1">6.85</td></tr><tr><td rowspan="1" colspan="1">Male (<abbrev xmlns:xlink="http://www.w3.org/1999/xlink" xlink:title="Coleção de Mamíferos Alexandre Rodrigues Ferreira" id="ABBRID0EBAAG" xlink:type="simple">CMARF</abbrev> 2117)</td><td rowspan="1" colspan="1">32.94</td><td rowspan="1" colspan="1">17.07</td><td rowspan="1" colspan="1">16.98</td><td rowspan="1" colspan="1">15.92</td><td rowspan="1" colspan="1">16.57</td><td rowspan="1" colspan="1">7.63</td><td rowspan="1" colspan="1">11.13</td><td rowspan="1" colspan="1">10.86</td><td rowspan="1" colspan="1">8.05</td><td rowspan="1" colspan="1">4.07</td><td rowspan="1" colspan="1">6.19</td><td rowspan="1" colspan="1">4.57</td><td rowspan="1" colspan="1">7.83</td><td rowspan="1" colspan="1">12.02</td><td rowspan="1" colspan="1">6.50</td></tr><tr><td rowspan="1" colspan="1">Male (<abbrev xmlns:xlink="http://www.w3.org/1999/xlink" xlink:title="Coleção de Mamíferos Alexandre Rodrigues Ferreira" id="ABBRID0EXBAG" xlink:type="simple">CMARF</abbrev> 2118)</td><td rowspan="1" colspan="1">32.63</td><td rowspan="1" colspan="1">16.85</td><td rowspan="1" colspan="1">15.95</td><td rowspan="1" colspan="1">14.51</td><td rowspan="1" colspan="1">15.24</td><td rowspan="1" colspan="1">6.72</td><td rowspan="1" colspan="1">10.58</td><td rowspan="1" colspan="1">10.26</td><td rowspan="1" colspan="1">7.76</td><td rowspan="1" colspan="1">3.92</td><td rowspan="1" colspan="1">5.74</td><td rowspan="1" colspan="1">4.81</td><td rowspan="1" colspan="1">7.20</td><td rowspan="1" colspan="1">11.78</td><td rowspan="1" colspan="1">6.05</td></tr><tr><td rowspan="1" colspan="1">Male (<abbrev xmlns:xlink="http://www.w3.org/1999/xlink" xlink:title="Coleção de Mamíferos Alexandre Rodrigues Ferreira" id="ABBRID0ENDAG" xlink:type="simple">CMARF</abbrev> 2119)</td><td rowspan="1" colspan="1">33.68</td><td rowspan="1" colspan="1">16.85</td><td rowspan="1" colspan="1">16.10</td><td rowspan="1" colspan="1">15.83</td><td rowspan="1" colspan="1">16.66</td><td rowspan="1" colspan="1">7.51</td><td rowspan="1" colspan="1">11.03</td><td rowspan="1" colspan="1">10.74</td><td rowspan="1" colspan="1">7.87</td><td rowspan="1" colspan="1">4.10</td><td rowspan="1" colspan="1">6.22</td><td rowspan="1" colspan="1">4.80</td><td rowspan="1" colspan="1">7.70</td><td rowspan="1" colspan="1">11.69</td><td rowspan="1" colspan="1">6.32</td></tr><tr><td rowspan="1" colspan="1">Male (<abbrev xmlns:xlink="http://www.w3.org/1999/xlink" xlink:title="Coleção de Mamíferos Alexandre Rodrigues Ferreira" id="ABBRID0EDFAG" xlink:type="simple">CMARF</abbrev> 2120)</td><td rowspan="1" colspan="1">32.78</td><td rowspan="1" colspan="1">17.20</td><td rowspan="1" colspan="1">15.00</td><td rowspan="1" colspan="1">15.83</td><td rowspan="1" colspan="1">16.64</td><td rowspan="1" colspan="1">7.29</td><td rowspan="1" colspan="1">11.19</td><td rowspan="1" colspan="1">10.84</td><td rowspan="1" colspan="1">8.10</td><td rowspan="1" colspan="1">4.40</td><td rowspan="1" colspan="1">6.36</td><td rowspan="1" colspan="1">4.68</td><td rowspan="1" colspan="1">7.94</td><td rowspan="1" colspan="1">12.04</td><td rowspan="1" colspan="1">7.32</td></tr><tr><td rowspan="1" colspan="16">
                      <italic>
                        <tp:taxon-name><tp:taxon-name-part taxon-name-part-type="genus" reg="Eumops">Eumops</tp:taxon-name-part><tp:taxon-name-part taxon-name-part-type="species" reg="bonariensis">bonariensis</tp:taxon-name-part></tp:taxon-name>
                      </italic>
                    </td></tr><tr><td rowspan="1" colspan="1">Female (<abbrev xmlns:xlink="http://www.w3.org/1999/xlink" xlink:title="Coleção de Mamíferos Alexandre Rodrigues Ferreira" id="ABBRID0EJHAG" xlink:type="simple">CMARF</abbrev> 2121)</td><td rowspan="1" colspan="1">44.63</td><td rowspan="1" colspan="1">18.15</td><td rowspan="1" colspan="1">17.55</td><td rowspan="1" colspan="1">17.54</td><td rowspan="1" colspan="1">17.18</td><td rowspan="1" colspan="1">7.17</td><td rowspan="1" colspan="1">10.63</td><td rowspan="1" colspan="1">9.91</td><td rowspan="1" colspan="1">8.89</td><td rowspan="1" colspan="1">3.99</td><td rowspan="1" colspan="1">6.76</td><td rowspan="1" colspan="1">4.36</td><td rowspan="1" colspan="1">7.59</td><td rowspan="1" colspan="1">12.15</td><td rowspan="1" colspan="1">7.81</td></tr><tr><td rowspan="1" colspan="1">Female (<xref ref-type="bibr" rid="B8">Bernardi et al. 2009</xref>)</td><td rowspan="1" colspan="1">47.60</td><td rowspan="1" colspan="1">19.20</td><td rowspan="1" colspan="1">–</td><td rowspan="1" colspan="1">17.80</td><td rowspan="1" colspan="1">18.40</td><td rowspan="1" colspan="1">–</td><td rowspan="1" colspan="1">11.10</td><td rowspan="1" colspan="1">10.50</td><td rowspan="1" colspan="1">9.10</td><td rowspan="1" colspan="1">4.20</td><td rowspan="1" colspan="1">7.30</td><td rowspan="1" colspan="1">4.60</td><td rowspan="1" colspan="1">8.10</td><td rowspan="1" colspan="1">13.00</td><td rowspan="1" colspan="1">7.70</td></tr><tr><td rowspan="1" colspan="1">Female (<xref ref-type="bibr" rid="B8">Bernardi et al. 2009</xref>)</td><td rowspan="1" colspan="1">45.90</td><td rowspan="1" colspan="1">19.40</td><td rowspan="1" colspan="1">–</td><td rowspan="1" colspan="1">17.60</td><td rowspan="1" colspan="1">18.00</td><td rowspan="1" colspan="1">–</td><td rowspan="1" colspan="1">11.40</td><td rowspan="1" colspan="1">10.60</td><td rowspan="1" colspan="1">9.20</td><td rowspan="1" colspan="1">4.00</td><td rowspan="1" colspan="1">7.20</td><td rowspan="1" colspan="1">4.60</td><td rowspan="1" colspan="1">8.10</td><td rowspan="1" colspan="1">12.80</td><td rowspan="1" colspan="1">7.70</td></tr><tr><td rowspan="1" colspan="1">Female (<xref ref-type="bibr" rid="B74">Ruelas and Soria 2021</xref>)</td><td rowspan="1" colspan="1">49.30</td><td rowspan="1" colspan="1">18.86</td><td rowspan="1" colspan="1">–</td><td rowspan="1" colspan="1">18.09</td><td rowspan="1" colspan="1">18.72</td><td rowspan="1" colspan="1">7.80</td><td rowspan="1" colspan="1">11.69</td><td rowspan="1" colspan="1">10.45</td><td rowspan="1" colspan="1">9.01</td><td rowspan="1" colspan="1">4.29</td><td rowspan="1" colspan="1">7.50</td><td rowspan="1" colspan="1">0.96*</td><td rowspan="1" colspan="1">1.90*</td><td rowspan="1" colspan="1">14.48</td><td rowspan="1" colspan="1">8.78</td></tr><tr><td rowspan="1" colspan="16">
                      <italic>
                        <tp:taxon-name><tp:taxon-name-part taxon-name-part-type="genus" reg="Eumops">Eumops</tp:taxon-name-part><tp:taxon-name-part taxon-name-part-type="species" reg="delticus">delticus</tp:taxon-name-part></tp:taxon-name>
                      </italic>
                    </td></tr><tr><td rowspan="1" colspan="1">Female (<abbrev xmlns:xlink="http://www.w3.org/1999/xlink" xlink:title="Coleção de Mamíferos Alexandre Rodrigues Ferreira" id="ABBRID0EROAG" xlink:type="simple">CMARF</abbrev> 2122)</td><td rowspan="1" colspan="1">47.53</td><td rowspan="1" colspan="1">18.34</td><td rowspan="1" colspan="1">18.10</td><td rowspan="1" colspan="1">17.27</td><td rowspan="1" colspan="1">17.46</td><td rowspan="1" colspan="1">7.23</td><td rowspan="1" colspan="1">10.58</td><td rowspan="1" colspan="1">10.12</td><td rowspan="1" colspan="1">8.83</td><td rowspan="1" colspan="1">3.80</td><td rowspan="1" colspan="1">7.15</td><td rowspan="1" colspan="1">4.53</td><td rowspan="1" colspan="1">7.64</td><td rowspan="1" colspan="1">12.36</td><td rowspan="1" colspan="1">7.60</td></tr><tr><td rowspan="1" colspan="1">Female (<xref ref-type="bibr" rid="B12">Carter and Dolan 1978</xref>, Holotype: BMNH 23.8.9.7)</td><td rowspan="1" colspan="1">–</td><td rowspan="1" colspan="1">–</td><td rowspan="1" colspan="1">18.80</td><td rowspan="1" colspan="1">17.90</td><td rowspan="1" colspan="1">–</td><td rowspan="1" colspan="1">–</td><td rowspan="1" colspan="1">10.90</td><td rowspan="1" colspan="1">10.30</td><td rowspan="1" colspan="1">9.10</td><td rowspan="1" colspan="1">4.20</td><td rowspan="1" colspan="1">7.20</td><td rowspan="1" colspan="1">4.70</td><td rowspan="1" colspan="1">7.90</td><td rowspan="1" colspan="1">12.70</td><td rowspan="1" colspan="1">7.90</td></tr><tr><td rowspan="1" colspan="1">Female (<xref ref-type="bibr" rid="B74">Ruelas and Soria 2021</xref>)</td><td rowspan="1" colspan="1">47.68</td><td rowspan="1" colspan="1">18.38</td><td rowspan="1" colspan="1">–</td><td rowspan="1" colspan="1">–</td><td rowspan="1" colspan="1">18.11</td><td rowspan="1" colspan="1">7.13</td><td rowspan="1" colspan="1">11.08</td><td rowspan="1" colspan="1">10.17</td><td rowspan="1" colspan="1">8.78</td><td rowspan="1" colspan="1">4.42</td><td rowspan="1" colspan="1">6.93</td><td rowspan="1" colspan="1">–</td><td rowspan="1" colspan="1">–</td><td rowspan="1" colspan="1">13.18</td><td rowspan="1" colspan="1">7.79</td></tr><tr><td rowspan="1" colspan="16">
                      <italic>
                        <tp:taxon-name><tp:taxon-name-part taxon-name-part-type="genus" reg="Eumops">Eumops</tp:taxon-name-part><tp:taxon-name-part taxon-name-part-type="species" reg="glaucinus">glaucinus</tp:taxon-name-part></tp:taxon-name>
                      </italic>
                    </td></tr><tr><td rowspan="1" colspan="1">Female (<abbrev xmlns:xlink="http://www.w3.org/1999/xlink" xlink:title="Coleção de Mamíferos Alexandre Rodrigues Ferreira" id="ABBRID0EDUAG" xlink:type="simple">CMARF</abbrev> 2123)</td><td rowspan="1" colspan="1">60.98</td><td rowspan="1" colspan="1">24.08</td><td rowspan="1" colspan="1">23.60</td><td rowspan="1" colspan="1">22.21</td><td rowspan="1" colspan="1">23.22</td><td rowspan="1" colspan="1">9.08</td><td rowspan="1" colspan="1">14.41</td><td rowspan="1" colspan="1">13.05</td><td rowspan="1" colspan="1">11.62</td><td rowspan="1" colspan="1">5.02</td><td rowspan="1" colspan="1">9.26</td><td rowspan="1" colspan="1">5.65</td><td rowspan="1" colspan="1">10.26</td><td rowspan="1" colspan="1">17.29</td><td rowspan="1" colspan="1">10.47</td></tr><tr><td rowspan="1" colspan="1">Female (<abbrev xmlns:xlink="http://www.w3.org/1999/xlink" xlink:title="Coleção de Mamíferos Alexandre Rodrigues Ferreira" id="ABBRID0EZVAG" xlink:type="simple">CMARF</abbrev> 2124)</td><td rowspan="1" colspan="1">56.54</td><td rowspan="1" colspan="1">23.70</td><td rowspan="1" colspan="1">22.80</td><td rowspan="1" colspan="1">21.41</td><td rowspan="1" colspan="1">22.74</td><td rowspan="1" colspan="1">10.35</td><td rowspan="1" colspan="1">13.90</td><td rowspan="1" colspan="1">12.89</td><td rowspan="1" colspan="1">10.69</td><td rowspan="1" colspan="1">4.82</td><td rowspan="1" colspan="1">8.93</td><td rowspan="1" colspan="1">5.80</td><td rowspan="1" colspan="1">9.92</td><td rowspan="1" colspan="1">16.46</td><td rowspan="1" colspan="1">10.26</td></tr><tr><td rowspan="1" colspan="1">Female (<abbrev xmlns:xlink="http://www.w3.org/1999/xlink" xlink:title="Coleção de Mamíferos Alexandre Rodrigues Ferreira" id="ABBRID0EPXAG" xlink:type="simple">CMARF</abbrev> 2125)</td><td rowspan="1" colspan="1">60.20</td><td rowspan="1" colspan="1">23.82</td><td rowspan="1" colspan="1">23.50</td><td rowspan="1" colspan="1">22.26</td><td rowspan="1" colspan="1">23.52</td><td rowspan="1" colspan="1">10.09</td><td rowspan="1" colspan="1">14.52</td><td rowspan="1" colspan="1">12.96</td><td rowspan="1" colspan="1">11.12</td><td rowspan="1" colspan="1">4.94</td><td rowspan="1" colspan="1">8.91</td><td rowspan="1" colspan="1">5.83</td><td rowspan="1" colspan="1">10.05</td><td rowspan="1" colspan="1">17.50</td><td rowspan="1" colspan="1">10.66</td></tr><tr><td rowspan="1" colspan="1">Female (<abbrev xmlns:xlink="http://www.w3.org/1999/xlink" xlink:title="Coleção de Mamíferos Alexandre Rodrigues Ferreira" id="ABBRID0EFZAG" xlink:type="simple">CMARF</abbrev> 2126)</td><td rowspan="1" colspan="1">59.22</td><td rowspan="1" colspan="1">24.45</td><td rowspan="1" colspan="1">23.99</td><td rowspan="1" colspan="1">22.38</td><td rowspan="1" colspan="1">23.41</td><td rowspan="1" colspan="1">10.66</td><td rowspan="1" colspan="1">14.30</td><td rowspan="1" colspan="1">12.92</td><td rowspan="1" colspan="1">11.30</td><td rowspan="1" colspan="1">5.02</td><td rowspan="1" colspan="1">9.27</td><td rowspan="1" colspan="1">5.92</td><td rowspan="1" colspan="1">10.02</td><td rowspan="1" colspan="1">17.32</td><td rowspan="1" colspan="1">10.63</td></tr><tr><td rowspan="1" colspan="1">Female (<abbrev xmlns:xlink="http://www.w3.org/1999/xlink" xlink:title="Coleção de Mamíferos Alexandre Rodrigues Ferreira" id="ABBRID0E21AG" xlink:type="simple">CMARF</abbrev> 2127)</td><td rowspan="1" colspan="1">60.80</td><td rowspan="1" colspan="1">24.43</td><td rowspan="1" colspan="1">23.78</td><td rowspan="1" colspan="1">22.53</td><td rowspan="1" colspan="1">23.61</td><td rowspan="1" colspan="1">10.29</td><td rowspan="1" colspan="1">14.39</td><td rowspan="1" colspan="1">13.11</td><td rowspan="1" colspan="1">11.28</td><td rowspan="1" colspan="1">5.04</td><td rowspan="1" colspan="1">9.30</td><td rowspan="1" colspan="1">5.81</td><td rowspan="1" colspan="1">9.97</td><td rowspan="1" colspan="1">17.53</td><td rowspan="1" colspan="1">10.49</td></tr><tr><td rowspan="1" colspan="1">Female (<abbrev xmlns:xlink="http://www.w3.org/1999/xlink" xlink:title="Coleção de Mamíferos Alexandre Rodrigues Ferreira" id="ABBRID0ER3AG" xlink:type="simple">CMARF</abbrev> 2128)</td><td rowspan="1" colspan="1">60.45</td><td rowspan="1" colspan="1">23.90</td><td rowspan="1" colspan="1">23.50</td><td rowspan="1" colspan="1">22.07</td><td rowspan="1" colspan="1">23.32</td><td rowspan="1" colspan="1">10.16</td><td rowspan="1" colspan="1">14.13</td><td rowspan="1" colspan="1">12.60</td><td rowspan="1" colspan="1">11.02</td><td rowspan="1" colspan="1">5.17</td><td rowspan="1" colspan="1">9.22</td><td rowspan="1" colspan="1">5.65</td><td rowspan="1" colspan="1">9.97</td><td rowspan="1" colspan="1">17.35</td><td rowspan="1" colspan="1">10.52</td></tr><tr><td rowspan="1" colspan="1">Female (<abbrev xmlns:xlink="http://www.w3.org/1999/xlink" xlink:title="Coleção de Mamíferos Alexandre Rodrigues Ferreira" id="ABBRID0EH5AG" xlink:type="simple">CMARF</abbrev> 2129)</td><td rowspan="1" colspan="1">62.61</td><td rowspan="1" colspan="1">23.93</td><td rowspan="1" colspan="1">23.66</td><td rowspan="1" colspan="1">22.09</td><td rowspan="1" colspan="1">23.16</td><td rowspan="1" colspan="1">10.45</td><td rowspan="1" colspan="1">14.87</td><td rowspan="1" colspan="1">13.11</td><td rowspan="1" colspan="1">11.57</td><td rowspan="1" colspan="1">4.93</td><td rowspan="1" colspan="1">8.81</td><td rowspan="1" colspan="1">5.91</td><td rowspan="1" colspan="1">10.33</td><td rowspan="1" colspan="1">17.14</td><td rowspan="1" colspan="1">10.23</td></tr><tr><td rowspan="1" colspan="1">Female (<abbrev xmlns:xlink="http://www.w3.org/1999/xlink" xlink:title="Coleção de Mamíferos Alexandre Rodrigues Ferreira" id="ABBRID0E46AG" xlink:type="simple">CMARF</abbrev> 2130)</td><td rowspan="1" colspan="1">63.23</td><td rowspan="1" colspan="1">24.12</td><td rowspan="1" colspan="1">23.78</td><td rowspan="1" colspan="1">22.17</td><td rowspan="1" colspan="1">23.27</td><td rowspan="1" colspan="1">10.03</td><td rowspan="1" colspan="1">14.27</td><td rowspan="1" colspan="1">12.95</td><td rowspan="1" colspan="1">11.37</td><td rowspan="1" colspan="1">4.96</td><td rowspan="1" colspan="1">9.01</td><td rowspan="1" colspan="1">5.65</td><td rowspan="1" colspan="1">10.05</td><td rowspan="1" colspan="1">17.15</td><td rowspan="1" colspan="1">10.72</td></tr><tr><td rowspan="1" colspan="1">Male (<abbrev xmlns:xlink="http://www.w3.org/1999/xlink" xlink:title="Coleção de Mamíferos Alexandre Rodrigues Ferreira" id="ABBRID0ETBBG" xlink:type="simple">CMARF</abbrev> 2131)</td><td rowspan="1" colspan="1">59.41</td><td rowspan="1" colspan="1">24.43</td><td rowspan="1" colspan="1">24.17</td><td rowspan="1" colspan="1">22.49</td><td rowspan="1" colspan="1">23.99</td><td rowspan="1" colspan="1">10.45</td><td rowspan="1" colspan="1">14.86</td><td rowspan="1" colspan="1">13.74</td><td rowspan="1" colspan="1">11.25</td><td rowspan="1" colspan="1">5.17</td><td rowspan="1" colspan="1">9.55</td><td rowspan="1" colspan="1">6.38</td><td rowspan="1" colspan="1">9.55</td><td rowspan="1" colspan="1">18.15</td><td rowspan="1" colspan="1">10.97</td></tr><tr><td rowspan="1" colspan="1">Male (<abbrev xmlns:xlink="http://www.w3.org/1999/xlink" xlink:title="Coleção de Mamíferos Alexandre Rodrigues Ferreira" id="ABBRID0EJDBG" xlink:type="simple">CMARF</abbrev> 2132)</td><td rowspan="1" colspan="1">59.13</td><td rowspan="1" colspan="1">24.45</td><td rowspan="1" colspan="1">24.25</td><td rowspan="1" colspan="1">22.79</td><td rowspan="1" colspan="1">24.03</td><td rowspan="1" colspan="1">10.26</td><td rowspan="1" colspan="1">14.45</td><td rowspan="1" colspan="1">13.14</td><td rowspan="1" colspan="1">11.29</td><td rowspan="1" colspan="1">4.88</td><td rowspan="1" colspan="1">9.15</td><td rowspan="1" colspan="1">6.12</td><td rowspan="1" colspan="1">9.78</td><td rowspan="1" colspan="1">17.35</td><td rowspan="1" colspan="1">10.65</td></tr><tr><td rowspan="1" colspan="1">Male (<abbrev xmlns:xlink="http://www.w3.org/1999/xlink" xlink:title="Coleção de Mamíferos Alexandre Rodrigues Ferreira" id="ABBRID0E6EBG" xlink:type="simple">CMARF</abbrev> 2133)</td><td rowspan="1" colspan="1">58.50</td><td rowspan="1" colspan="1">24.78</td><td rowspan="1" colspan="1">23.99</td><td rowspan="1" colspan="1">22.57</td><td rowspan="1" colspan="1">23.94</td><td rowspan="1" colspan="1">10.66</td><td rowspan="1" colspan="1">14.37</td><td rowspan="1" colspan="1">12.86</td><td rowspan="1" colspan="1">11.19</td><td rowspan="1" colspan="1">4.98</td><td rowspan="1" colspan="1">8.82</td><td rowspan="1" colspan="1">5.72</td><td rowspan="1" colspan="1">9.53</td><td rowspan="1" colspan="1">17.21</td><td rowspan="1" colspan="1">10.43</td></tr><tr><td rowspan="1" colspan="1">Male (<abbrev xmlns:xlink="http://www.w3.org/1999/xlink" xlink:title="Coleção de Mamíferos Alexandre Rodrigues Ferreira" id="ABBRID0EVGBG" xlink:type="simple">CMARF</abbrev> 2134)</td><td rowspan="1" colspan="1">60.02</td><td rowspan="1" colspan="1">24.63</td><td rowspan="1" colspan="1">24.10</td><td rowspan="1" colspan="1">22.60</td><td rowspan="1" colspan="1">24.01</td><td rowspan="1" colspan="1">10.21</td><td rowspan="1" colspan="1">14.82</td><td rowspan="1" colspan="1">13.56</td><td rowspan="1" colspan="1">11.13</td><td rowspan="1" colspan="1">5.31</td><td rowspan="1" colspan="1">9.37</td><td rowspan="1" colspan="1">5.82</td><td rowspan="1" colspan="1">10.33</td><td rowspan="1" colspan="1">17.72</td><td rowspan="1" colspan="1">10.70</td></tr><tr><td rowspan="1" colspan="1">Male (<abbrev xmlns:xlink="http://www.w3.org/1999/xlink" xlink:title="Coleção de Mamíferos Alexandre Rodrigues Ferreira" id="ABBRID0ELIBG" xlink:type="simple">CMARF</abbrev> 2135)</td><td rowspan="1" colspan="1">60.20</td><td rowspan="1" colspan="1">24.66</td><td rowspan="1" colspan="1">23.95</td><td rowspan="1" colspan="1">22.85</td><td rowspan="1" colspan="1">23.80</td><td rowspan="1" colspan="1">9.94</td><td rowspan="1" colspan="1">15.34</td><td rowspan="1" colspan="1">13.51</td><td rowspan="1" colspan="1">11.59</td><td rowspan="1" colspan="1">5.13</td><td rowspan="1" colspan="1">9.21</td><td rowspan="1" colspan="1">6.14</td><td rowspan="1" colspan="1">10.01</td><td rowspan="1" colspan="1">17.28</td><td rowspan="1" colspan="1">10.50</td></tr><tr><td rowspan="1" colspan="1">Male (<abbrev xmlns:xlink="http://www.w3.org/1999/xlink" xlink:title="Coleção de Mamíferos Alexandre Rodrigues Ferreira" id="ABBRID0EBKBG" xlink:type="simple">CMARF</abbrev> 2136)</td><td rowspan="1" colspan="1">59.74</td><td rowspan="1" colspan="1">24.30</td><td rowspan="1" colspan="1">23.93</td><td rowspan="1" colspan="1">22.65</td><td rowspan="1" colspan="1">23.78</td><td rowspan="1" colspan="1">10.15</td><td rowspan="1" colspan="1">15.20</td><td rowspan="1" colspan="1">13.30</td><td rowspan="1" colspan="1">11.24</td><td rowspan="1" colspan="1">4.90</td><td rowspan="1" colspan="1">9.54</td><td rowspan="1" colspan="1">5.95</td><td rowspan="1" colspan="1">10.15</td><td rowspan="1" colspan="1">17.53</td><td rowspan="1" colspan="1">10.24</td></tr><tr><td rowspan="1" colspan="1">Male (<abbrev xmlns:xlink="http://www.w3.org/1999/xlink" xlink:title="Coleção de Mamíferos Alexandre Rodrigues Ferreira" id="ABBRID0EXLBG" xlink:type="simple">CMARF</abbrev> 2137)</td><td rowspan="1" colspan="1">58.55</td><td rowspan="1" colspan="1">24.38</td><td rowspan="1" colspan="1">23.80</td><td rowspan="1" colspan="1">24.42</td><td rowspan="1" colspan="1">23.74</td><td rowspan="1" colspan="1">10.00</td><td rowspan="1" colspan="1">14.54</td><td rowspan="1" colspan="1">13.25</td><td rowspan="1" colspan="1">10.86</td><td rowspan="1" colspan="1">4.87</td><td rowspan="1" colspan="1">8.86</td><td rowspan="1" colspan="1">6.04</td><td rowspan="1" colspan="1">9.79</td><td rowspan="1" colspan="1">17.43</td><td rowspan="1" colspan="1">10.20</td></tr><tr><td rowspan="1" colspan="1">Male (<abbrev xmlns:xlink="http://www.w3.org/1999/xlink" xlink:title="Coleção de Mamíferos Alexandre Rodrigues Ferreira" id="ABBRID0ENNBG" xlink:type="simple">CMARF</abbrev> 2138)</td><td rowspan="1" colspan="1">59.65</td><td rowspan="1" colspan="1">24.68</td><td rowspan="1" colspan="1">24.10</td><td rowspan="1" colspan="1">22.61</td><td rowspan="1" colspan="1">24.00</td><td rowspan="1" colspan="1">10.35</td><td rowspan="1" colspan="1">14.48</td><td rowspan="1" colspan="1">13.34</td><td rowspan="1" colspan="1">11.37</td><td rowspan="1" colspan="1">5.26</td><td rowspan="1" colspan="1">9.29</td><td rowspan="1" colspan="1">6.01</td><td rowspan="1" colspan="1">10.40</td><td rowspan="1" colspan="1">17.46</td><td rowspan="1" colspan="1">10.75</td></tr><tr><td rowspan="1" colspan="1">Male (<abbrev xmlns:xlink="http://www.w3.org/1999/xlink" xlink:title="Coleção de Mamíferos Alexandre Rodrigues Ferreira" id="ABBRID0EDPBG" xlink:type="simple">CMARF</abbrev> 2139)</td><td rowspan="1" colspan="1">64.33</td><td rowspan="1" colspan="1">24.50</td><td rowspan="1" colspan="1">24.20</td><td rowspan="1" colspan="1">23.23</td><td rowspan="1" colspan="1">24.17</td><td rowspan="1" colspan="1">10.38</td><td rowspan="1" colspan="1">14.39</td><td rowspan="1" colspan="1">13.21</td><td rowspan="1" colspan="1">11.31</td><td rowspan="1" colspan="1">4.96</td><td rowspan="1" colspan="1">9.12</td><td rowspan="1" colspan="1">6.47</td><td rowspan="1" colspan="1">10.30</td><td rowspan="1" colspan="1">17.50</td><td rowspan="1" colspan="1">10.90</td></tr><tr><td rowspan="1" colspan="1">Male (<abbrev xmlns:xlink="http://www.w3.org/1999/xlink" xlink:title="Coleção de Mamíferos Alexandre Rodrigues Ferreira" id="ABBRID0EZQBG" xlink:type="simple">CMARF</abbrev> 2140)</td><td rowspan="1" colspan="1">64.16</td><td rowspan="1" colspan="1">23.81</td><td rowspan="1" colspan="1">23.66</td><td rowspan="1" colspan="1">22.30</td><td rowspan="1" colspan="1">23.26</td><td rowspan="1" colspan="1">10.08</td><td rowspan="1" colspan="1">14.16</td><td rowspan="1" colspan="1">12.87</td><td rowspan="1" colspan="1">10.71</td><td rowspan="1" colspan="1">4.98</td><td rowspan="1" colspan="1">8.84</td><td rowspan="1" colspan="1">5.78</td><td rowspan="1" colspan="1">10.17</td><td rowspan="1" colspan="1">17.11</td><td rowspan="1" colspan="1">10.11</td></tr><tr><td rowspan="1" colspan="1">Male (<abbrev xmlns:xlink="http://www.w3.org/1999/xlink" xlink:title="Coleção de Mamíferos Alexandre Rodrigues Ferreira" id="ABBRID0EPSBG" xlink:type="simple">CMARF</abbrev> 2141)</td><td rowspan="1" colspan="1">59.75</td><td rowspan="1" colspan="1">24.69</td><td rowspan="1" colspan="1">24.50</td><td rowspan="1" colspan="1">22.76</td><td rowspan="1" colspan="1">24.25</td><td rowspan="1" colspan="1">10.99</td><td rowspan="1" colspan="1">14.34</td><td rowspan="1" colspan="1">13.11</td><td rowspan="1" colspan="1">10.92</td><td rowspan="1" colspan="1">4.96</td><td rowspan="1" colspan="1">9.57</td><td rowspan="1" colspan="1">5.59</td><td rowspan="1" colspan="1">10.12</td><td rowspan="1" colspan="1">17.81</td><td rowspan="1" colspan="1">10.92</td></tr><tr><td rowspan="1" colspan="1">Male (<abbrev xmlns:xlink="http://www.w3.org/1999/xlink" xlink:title="Coleção de Mamíferos Alexandre Rodrigues Ferreira" id="ABBRID0EFUBG" xlink:type="simple">CMARF</abbrev> 2142)</td><td rowspan="1" colspan="1">52.38</td><td rowspan="1" colspan="1">24.63</td><td rowspan="1" colspan="1">23.86</td><td rowspan="1" colspan="1">22.67</td><td rowspan="1" colspan="1">23.76</td><td rowspan="1" colspan="1">10.57</td><td rowspan="1" colspan="1">14.62</td><td rowspan="1" colspan="1">13.28</td><td rowspan="1" colspan="1">11.45</td><td rowspan="1" colspan="1">5.43</td><td rowspan="1" colspan="1">9.39</td><td rowspan="1" colspan="1">5.85</td><td rowspan="1" colspan="1">9.92</td><td rowspan="1" colspan="1">17.15</td><td rowspan="1" colspan="1">10.67</td></tr><tr><td rowspan="1" colspan="1">Male (<abbrev xmlns:xlink="http://www.w3.org/1999/xlink" xlink:title="Coleção de Mamíferos Alexandre Rodrigues Ferreira" id="ABBRID0E2VBG" xlink:type="simple">CMARF</abbrev> 2143)</td><td rowspan="1" colspan="1">59.28</td><td rowspan="1" colspan="1">24.55</td><td rowspan="1" colspan="1">24.00</td><td rowspan="1" colspan="1">22.59</td><td rowspan="1" colspan="1">23.96</td><td rowspan="1" colspan="1">10.70</td><td rowspan="1" colspan="1">14.95</td><td rowspan="1" colspan="1">13.35</td><td rowspan="1" colspan="1">11.25</td><td rowspan="1" colspan="1">5.18</td><td rowspan="1" colspan="1">9.18</td><td rowspan="1" colspan="1">5.87</td><td rowspan="1" colspan="1">10.11</td><td rowspan="1" colspan="1">17.51</td><td rowspan="1" colspan="1">10.35</td></tr><tr><td rowspan="1" colspan="16">
                      <italic>
                        <tp:taxon-name><tp:taxon-name-part taxon-name-part-type="genus" reg="Molossops">Molossops</tp:taxon-name-part><tp:taxon-name-part taxon-name-part-type="species" reg="temminckii">temminckii</tp:taxon-name-part></tp:taxon-name>
                      </italic>
                    </td></tr><tr><td rowspan="1" colspan="1">Female (<abbrev xmlns:xlink="http://www.w3.org/1999/xlink" xlink:title="Coleção de Mamíferos Alexandre Rodrigues Ferreira" id="ABBRID0EBYBG" xlink:type="simple">CMARF</abbrev> 2144)</td><td rowspan="1" colspan="1">31.53</td><td rowspan="1" colspan="1">14.27</td><td rowspan="1" colspan="1">14.00</td><td rowspan="1" colspan="1">13.38</td><td rowspan="1" colspan="1">13.83</td><td rowspan="1" colspan="1">6.05</td><td rowspan="1" colspan="1">9.21</td><td rowspan="1" colspan="1">8.73</td><td rowspan="1" colspan="1">6.86</td><td rowspan="1" colspan="1">3.73</td><td rowspan="1" colspan="1">5.35</td><td rowspan="1" colspan="1">3.75</td><td rowspan="1" colspan="1">6.64</td><td rowspan="1" colspan="1">10.03</td><td rowspan="1" colspan="1">5.84</td></tr><tr><td rowspan="1" colspan="1">Male (<abbrev xmlns:xlink="http://www.w3.org/1999/xlink" xlink:title="Coleção de Mamíferos Alexandre Rodrigues Ferreira" id="ABBRID0EXZBG" xlink:type="simple">CMARF</abbrev> 2145)</td><td rowspan="1" colspan="1">32.33</td><td rowspan="1" colspan="1">14.85</td><td rowspan="1" colspan="1">13.50</td><td rowspan="1" colspan="1">13.94</td><td rowspan="1" colspan="1">14.52</td><td rowspan="1" colspan="1">6.66</td><td rowspan="1" colspan="1">9.44</td><td rowspan="1" colspan="1">8.72</td><td rowspan="1" colspan="1">7.25</td><td rowspan="1" colspan="1">3.78</td><td rowspan="1" colspan="1">5.51</td><td rowspan="1" colspan="1">4.32</td><td rowspan="1" colspan="1">6.71</td><td rowspan="1" colspan="1">10.86</td><td rowspan="1" colspan="1">6.19</td></tr><tr><td rowspan="1" colspan="16"><italic><tp:taxon-name><tp:taxon-name-part taxon-name-part-type="genus" reg="Molossops">Molossops</tp:taxon-name-part></tp:taxon-name></italic> sp.</td></tr><tr><td rowspan="1" colspan="1">Female (<abbrev xmlns:xlink="http://www.w3.org/1999/xlink" xlink:title="Coleção de Mamíferos Alexandre Rodrigues Ferreira" id="ABBRID0EZ2BG" xlink:type="simple">CMARF</abbrev> 2146)</td><td rowspan="1" colspan="1">31.73</td><td rowspan="1" colspan="1">14.29</td><td rowspan="1" colspan="1">14.00</td><td rowspan="1" colspan="1">13.44</td><td rowspan="1" colspan="1">13.76</td><td rowspan="1" colspan="1">6.28</td><td rowspan="1" colspan="1">9.51</td><td rowspan="1" colspan="1">8.58</td><td rowspan="1" colspan="1">7.22</td><td rowspan="1" colspan="1">3.78</td><td rowspan="1" colspan="1">5.07</td><td rowspan="1" colspan="1">4.17</td><td rowspan="1" colspan="1">6.69</td><td rowspan="1" colspan="1">10.15</td><td rowspan="1" colspan="1">5.91</td></tr><tr><td rowspan="1" colspan="16">
                      <italic>
                        <tp:taxon-name><tp:taxon-name-part taxon-name-part-type="genus" reg="Neoplatymops">Neoplatymops</tp:taxon-name-part><tp:taxon-name-part taxon-name-part-type="species" reg="mattogrossensis">mattogrossensis</tp:taxon-name-part></tp:taxon-name>
                      </italic>
                    </td></tr><tr><td rowspan="1" colspan="1">Female (<abbrev xmlns:xlink="http://www.w3.org/1999/xlink" xlink:title="Coleção de Mamíferos Alexandre Rodrigues Ferreira" id="ABBRID0E64BG" xlink:type="simple">CMARF</abbrev> 2210)</td><td rowspan="1" colspan="1">29.39</td><td rowspan="1" colspan="1">14.64</td><td rowspan="1" colspan="1">14.40</td><td rowspan="1" colspan="1">13.62</td><td rowspan="1" colspan="1">14.30</td><td rowspan="1" colspan="1">6.70</td><td rowspan="1" colspan="1">–</td><td rowspan="1" colspan="1">9.27</td><td rowspan="1" colspan="1">7.06</td><td rowspan="1" colspan="1">3.69</td><td rowspan="1" colspan="1">5.40</td><td rowspan="1" colspan="1">3.70</td><td rowspan="1" colspan="1">6.59</td><td rowspan="1" colspan="1">9.92</td><td rowspan="1" colspan="1">5.80</td></tr><tr><td rowspan="1" colspan="1">Female (<abbrev xmlns:xlink="http://www.w3.org/1999/xlink" xlink:title="Coleção de Mamíferos Alexandre Rodrigues Ferreira" id="ABBRID0EV6BG" xlink:type="simple">CMARF</abbrev> 2211)</td><td rowspan="1" colspan="1">29.39</td><td rowspan="1" colspan="1">14.34</td><td rowspan="1" colspan="1">14.21</td><td rowspan="1" colspan="1">13.60</td><td rowspan="1" colspan="1">14.19</td><td rowspan="1" colspan="1">6.70</td><td rowspan="1" colspan="1">–</td><td rowspan="1" colspan="1">8.51</td><td rowspan="1" colspan="1">6.78</td><td rowspan="1" colspan="1">3.42</td><td rowspan="1" colspan="1">5.49</td><td rowspan="1" colspan="1">3.47</td><td rowspan="1" colspan="1">6.52</td><td rowspan="1" colspan="1">9.52</td><td rowspan="1" colspan="1">5.97</td></tr><tr><td rowspan="1" colspan="1">Female (<abbrev xmlns:xlink="http://www.w3.org/1999/xlink" xlink:title="Coleção de Mamíferos Alexandre Rodrigues Ferreira" id="ABBRID0EMBAI" xlink:type="simple">CMARF</abbrev> 2212)</td><td rowspan="1" colspan="1">30.01</td><td rowspan="1" colspan="1">14.85</td><td rowspan="1" colspan="1">14.40</td><td rowspan="1" colspan="1">13.71</td><td rowspan="1" colspan="1">14.30</td><td rowspan="1" colspan="1">6.61</td><td rowspan="1" colspan="1">9.56</td><td rowspan="1" colspan="1">8.98</td><td rowspan="1" colspan="1">7.14</td><td rowspan="1" colspan="1">3.55</td><td rowspan="1" colspan="1">5.56</td><td rowspan="1" colspan="1">3.52</td><td rowspan="1" colspan="1">6.87</td><td rowspan="1" colspan="1">9.84</td><td rowspan="1" colspan="1">5.84</td></tr><tr><td rowspan="1" colspan="1">Female (<abbrev xmlns:xlink="http://www.w3.org/1999/xlink" xlink:title="Coleção de Mamíferos Alexandre Rodrigues Ferreira" id="ABBRID0ECDAI" xlink:type="simple">CMARF</abbrev> 2213)</td><td rowspan="1" colspan="1">29.71</td><td rowspan="1" colspan="1">14.62</td><td rowspan="1" colspan="1">14.18</td><td rowspan="1" colspan="1">13.42</td><td rowspan="1" colspan="1">14.12</td><td rowspan="1" colspan="1">6.82</td><td rowspan="1" colspan="1">9.29</td><td rowspan="1" colspan="1">8.52</td><td rowspan="1" colspan="1">6.88</td><td rowspan="1" colspan="1">3.51</td><td rowspan="1" colspan="1">5.14</td><td rowspan="1" colspan="1">3.70</td><td rowspan="1" colspan="1">6.68</td><td rowspan="1" colspan="1">10.08</td><td rowspan="1" colspan="1">5.72</td></tr><tr><td rowspan="1" colspan="1">Female (<abbrev xmlns:xlink="http://www.w3.org/1999/xlink" xlink:title="Coleção de Mamíferos Alexandre Rodrigues Ferreira" id="ABBRID0EYEAI" xlink:type="simple">CMARF</abbrev> 2214)</td><td rowspan="1" colspan="1">24.31</td><td rowspan="1" colspan="1">14.62</td><td rowspan="1" colspan="1">14.28</td><td rowspan="1" colspan="1">13.52</td><td rowspan="1" colspan="1">14.08</td><td rowspan="1" colspan="1">6.49</td><td rowspan="1" colspan="1">9.91</td><td rowspan="1" colspan="1">8.65</td><td rowspan="1" colspan="1">7.47</td><td rowspan="1" colspan="1">3.59</td><td rowspan="1" colspan="1">5.21</td><td rowspan="1" colspan="1">3.74</td><td rowspan="1" colspan="1">6.69</td><td rowspan="1" colspan="1">9.48</td><td rowspan="1" colspan="1">5.91</td></tr><tr><td rowspan="1" colspan="1">Female (<abbrev xmlns:xlink="http://www.w3.org/1999/xlink" xlink:title="Coleção de Mamíferos Alexandre Rodrigues Ferreira" id="ABBRID0EOGAI" xlink:type="simple">CMARF</abbrev> 2215)</td><td rowspan="1" colspan="1">23.69</td><td rowspan="1" colspan="1">14.47</td><td rowspan="1" colspan="1">14.20</td><td rowspan="1" colspan="1">13.51</td><td rowspan="1" colspan="1">14.13</td><td rowspan="1" colspan="1">6.31</td><td rowspan="1" colspan="1">9.21</td><td rowspan="1" colspan="1">8.63</td><td rowspan="1" colspan="1">7.26</td><td rowspan="1" colspan="1">3.54</td><td rowspan="1" colspan="1">5.21</td><td rowspan="1" colspan="1">3.77</td><td rowspan="1" colspan="1">6.76</td><td rowspan="1" colspan="1">9.92</td><td rowspan="1" colspan="1">5.75</td></tr><tr><td rowspan="1" colspan="1">Female (<abbrev xmlns:xlink="http://www.w3.org/1999/xlink" xlink:title="Coleção de Mamíferos Alexandre Rodrigues Ferreira" id="ABBRID0EEIAI" xlink:type="simple">CMARF</abbrev> 2216)</td><td rowspan="1" colspan="1">28.69</td><td rowspan="1" colspan="1">14.01</td><td rowspan="1" colspan="1">13.99</td><td rowspan="1" colspan="1">13.32</td><td rowspan="1" colspan="1">13.96</td><td rowspan="1" colspan="1">6.46</td><td rowspan="1" colspan="1">9.47</td><td rowspan="1" colspan="1">8.96</td><td rowspan="1" colspan="1">7.06</td><td rowspan="1" colspan="1">3.68</td><td rowspan="1" colspan="1">5.18</td><td rowspan="1" colspan="1">3.73</td><td rowspan="1" colspan="1">6.54</td><td rowspan="1" colspan="1">9.78</td><td rowspan="1" colspan="1">5.67</td></tr><tr><td rowspan="1" colspan="16">
                      <italic>
                        <tp:taxon-name><tp:taxon-name-part taxon-name-part-type="genus" reg="Nyctinomops">Nyctinomops</tp:taxon-name-part><tp:taxon-name-part taxon-name-part-type="species" reg="laticaudatus">laticaudatus</tp:taxon-name-part></tp:taxon-name>
                      </italic>
                    </td></tr><tr><td rowspan="1" colspan="1">Female (<abbrev xmlns:xlink="http://www.w3.org/1999/xlink" xlink:title="Coleção de Mamíferos Alexandre Rodrigues Ferreira" id="ABBRID0EKKAI" xlink:type="simple">CMARF</abbrev> 2217)</td><td rowspan="1" colspan="1">44.26</td><td rowspan="1" colspan="1">17.93</td><td rowspan="1" colspan="1">17.00</td><td rowspan="1" colspan="1">15.95</td><td rowspan="1" colspan="1">16.78</td><td rowspan="1" colspan="1">7.35</td><td rowspan="1" colspan="1">10.07</td><td rowspan="1" colspan="1">9.57</td><td rowspan="1" colspan="1">8.51</td><td rowspan="1" colspan="1">3.50</td><td rowspan="1" colspan="1">6.55</td><td rowspan="1" colspan="1">3.89</td><td rowspan="1" colspan="1">7.68</td><td rowspan="1" colspan="1">11.64</td><td rowspan="1" colspan="1">7.11</td></tr><tr><td rowspan="1" colspan="1">Female (<abbrev xmlns:xlink="http://www.w3.org/1999/xlink" xlink:title="Coleção de Mamíferos Alexandre Rodrigues Ferreira" id="ABBRID0EAMAI" xlink:type="simple">CMARF</abbrev> 2218)</td><td rowspan="1" colspan="1">45.90</td><td rowspan="1" colspan="1">18.10</td><td rowspan="1" colspan="1">17.00</td><td rowspan="1" colspan="1">15.78</td><td rowspan="1" colspan="1">16.68</td><td rowspan="1" colspan="1">6.54</td><td rowspan="1" colspan="1">10.25</td><td rowspan="1" colspan="1">9.47</td><td rowspan="1" colspan="1">8.69</td><td rowspan="1" colspan="1">3.50</td><td rowspan="1" colspan="1">6.17</td><td rowspan="1" colspan="1">3.93</td><td rowspan="1" colspan="1">7.48</td><td rowspan="1" colspan="1">12.17</td><td rowspan="1" colspan="1">7.56</td></tr><tr><td rowspan="1" colspan="1">Female (<abbrev xmlns:xlink="http://www.w3.org/1999/xlink" xlink:title="Coleção de Mamíferos Alexandre Rodrigues Ferreira" id="ABBRID0EWNAI" xlink:type="simple">CMARF</abbrev> 2219)</td><td rowspan="1" colspan="1">44.02</td><td rowspan="1" colspan="1">17.70</td><td rowspan="1" colspan="1">17.05</td><td rowspan="1" colspan="1">15.87</td><td rowspan="1" colspan="1">16.58</td><td rowspan="1" colspan="1">6.95</td><td rowspan="1" colspan="1">10.21</td><td rowspan="1" colspan="1">9.67</td><td rowspan="1" colspan="1">8.46</td><td rowspan="1" colspan="1">3.75</td><td rowspan="1" colspan="1">6.54</td><td rowspan="1" colspan="1">3.91</td><td rowspan="1" colspan="1">7.33</td><td rowspan="1" colspan="1">11.83</td><td rowspan="1" colspan="1">7.10</td></tr><tr><td rowspan="1" colspan="1">Female (<abbrev xmlns:xlink="http://www.w3.org/1999/xlink" xlink:title="Coleção de Mamíferos Alexandre Rodrigues Ferreira" id="ABBRID0EMPAI" xlink:type="simple">CMARF</abbrev> 2220)</td><td rowspan="1" colspan="1">44.97</td><td rowspan="1" colspan="1">17.43</td><td rowspan="1" colspan="1">17.10</td><td rowspan="1" colspan="1">15.44</td><td rowspan="1" colspan="1">16.19</td><td rowspan="1" colspan="1">6.14</td><td rowspan="1" colspan="1">9.66</td><td rowspan="1" colspan="1">9.65</td><td rowspan="1" colspan="1">8.20</td><td rowspan="1" colspan="1">3.65</td><td rowspan="1" colspan="1">6.09</td><td rowspan="1" colspan="1">3.68</td><td rowspan="1" colspan="1">7.07</td><td rowspan="1" colspan="1">11.91</td><td rowspan="1" colspan="1">7.16</td></tr><tr><td rowspan="1" colspan="1">Female (<abbrev xmlns:xlink="http://www.w3.org/1999/xlink" xlink:title="Coleção de Mamíferos Alexandre Rodrigues Ferreira" id="ABBRID0ECRAI" xlink:type="simple">CMARF</abbrev> 2221)</td><td rowspan="1" colspan="1">44.47</td><td rowspan="1" colspan="1">18.16</td><td rowspan="1" colspan="1">17.00</td><td rowspan="1" colspan="1">16.00</td><td rowspan="1" colspan="1">16.95</td><td rowspan="1" colspan="1">7.02</td><td rowspan="1" colspan="1">10.39</td><td rowspan="1" colspan="1">9.58</td><td rowspan="1" colspan="1">8.72</td><td rowspan="1" colspan="1">3.64</td><td rowspan="1" colspan="1">6.67</td><td rowspan="1" colspan="1">3.93</td><td rowspan="1" colspan="1">7.63</td><td rowspan="1" colspan="1">12.15</td><td rowspan="1" colspan="1">7.43</td></tr><tr><td rowspan="1" colspan="1">Female (<abbrev xmlns:xlink="http://www.w3.org/1999/xlink" xlink:title="Coleção de Mamíferos Alexandre Rodrigues Ferreira" id="ABBRID0EYSAI" xlink:type="simple">CMARF</abbrev> 2222)</td><td rowspan="1" colspan="1">44.67</td><td rowspan="1" colspan="1">17.61</td><td rowspan="1" colspan="1">17.00</td><td rowspan="1" colspan="1">15.56</td><td rowspan="1" colspan="1">16.34</td><td rowspan="1" colspan="1">6.95</td><td rowspan="1" colspan="1">10.19</td><td rowspan="1" colspan="1">9.86</td><td rowspan="1" colspan="1">8.48</td><td rowspan="1" colspan="1">3.57</td><td rowspan="1" colspan="1">6.44</td><td rowspan="1" colspan="1">3.75</td><td rowspan="1" colspan="1">7.42</td><td rowspan="1" colspan="1">11.68</td><td rowspan="1" colspan="1">6.72</td></tr><tr><td rowspan="1" colspan="1">Male (<abbrev xmlns:xlink="http://www.w3.org/1999/xlink" xlink:title="Coleção de Mamíferos Alexandre Rodrigues Ferreira" id="ABBRID0EOUAI" xlink:type="simple">CMARF</abbrev> 2223)</td><td rowspan="1" colspan="1">44.47</td><td rowspan="1" colspan="1">17.78</td><td rowspan="1" colspan="1">16.98</td><td rowspan="1" colspan="1">16.03</td><td rowspan="1" colspan="1">16.57</td><td rowspan="1" colspan="1">7.26</td><td rowspan="1" colspan="1">9.74</td><td rowspan="1" colspan="1">9.37</td><td rowspan="1" colspan="1">8.38</td><td rowspan="1" colspan="1">3.37</td><td rowspan="1" colspan="1">6.27</td><td rowspan="1" colspan="1">3.66</td><td rowspan="1" colspan="1">7.16</td><td rowspan="1" colspan="1">12.01</td><td rowspan="1" colspan="1">7.23</td></tr><tr><td rowspan="1" colspan="1">Male (<abbrev xmlns:xlink="http://www.w3.org/1999/xlink" xlink:title="Coleção de Mamíferos Alexandre Rodrigues Ferreira" id="ABBRID0EEWAI" xlink:type="simple">CMARF</abbrev> 2224)</td><td rowspan="1" colspan="1">45.19</td><td rowspan="1" colspan="1">18.62</td><td rowspan="1" colspan="1">17.96</td><td rowspan="1" colspan="1">16.41</td><td rowspan="1" colspan="1">17.23</td><td rowspan="1" colspan="1">7.70</td><td rowspan="1" colspan="1">10.43</td><td rowspan="1" colspan="1">10.03</td><td rowspan="1" colspan="1">8.65</td><td rowspan="1" colspan="1">3.54</td><td rowspan="1" colspan="1">6.67</td><td rowspan="1" colspan="1">4.00</td><td rowspan="1" colspan="1">7.39</td><td rowspan="1" colspan="1">12.17</td><td rowspan="1" colspan="1">7.30</td></tr><tr><td rowspan="1" colspan="1">
                      <italic>
                        <tp:taxon-name><tp:taxon-name-part taxon-name-part-type="genus" reg="Nyctinomops">Nyctinomops</tp:taxon-name-part><tp:taxon-name-part taxon-name-part-type="species" reg="macrotis">macrotis</tp:taxon-name-part></tp:taxon-name>
                      </italic>
                    </td><td rowspan="1" colspan="1"/><td rowspan="1" colspan="1"/><td rowspan="1" colspan="1"/><td rowspan="1" colspan="1"/><td rowspan="1" colspan="1"/><td rowspan="1" colspan="1"/><td rowspan="1" colspan="1"/><td rowspan="1" colspan="1"/><td rowspan="1" colspan="1"/><td rowspan="1" colspan="1"/><td rowspan="1" colspan="1"/><td rowspan="1" colspan="1"/><td rowspan="1" colspan="1"/><td rowspan="1" colspan="1"/><td rowspan="1" colspan="1"/></tr><tr><td rowspan="1" colspan="1">Female (<abbrev xmlns:xlink="http://www.w3.org/1999/xlink" xlink:title="Coleção de Mamíferos Alexandre Rodrigues Ferreira" id="ABBRID0EXZAI" xlink:type="simple">CMARF</abbrev> 2225)</td><td rowspan="1" colspan="1">59.83</td><td rowspan="1" colspan="1">23.36</td><td rowspan="1" colspan="1">22.68</td><td rowspan="1" colspan="1">21.38</td><td rowspan="1" colspan="1">22.29</td><td rowspan="1" colspan="1">9.46</td><td rowspan="1" colspan="1">12.54</td><td rowspan="1" colspan="1">11.80</td><td rowspan="1" colspan="1">10.34</td><td rowspan="1" colspan="1">4.35</td><td rowspan="1" colspan="1">8.27</td><td rowspan="1" colspan="1">4.91</td><td rowspan="1" colspan="1">8.63</td><td rowspan="1" colspan="1">16.27</td><td rowspan="1" colspan="1">9.31</td></tr></tbody></table><table-wrap-foot><fn><p>*Variable incorrectly measured.</p></fn></table-wrap-foot></table-wrap></tp:treatment-sec><ref-list><ref id="B8"><mixed-citation xmlns:xlink="http://www.w3.org/1999/xlink" xlink:type="simple"><person-group><name name-style="western"><surname>Bernardi</surname><given-names>IP</given-names></name><name name-style="western"><surname>Miranda</surname><given-names>JMD</given-names></name><name name-style="western"><surname>Passos</surname><given-names>FC</given-names></name></person-group> (<year>2009</year>) <article-title>Status taxonômico e distribucional do complexo <italic><tp:taxon-name><tp:taxon-name-part taxon-name-part-type="genus">Eumops</tp:taxon-name-part><tp:taxon-name-part taxon-name-part-type="species">bonariensis</tp:taxon-name-part></tp:taxon-name></italic> (<tp:taxon-name><tp:taxon-name-part taxon-name-part-type="order">Chiroptera</tp:taxon-name-part></tp:taxon-name>: <tp:taxon-name><tp:taxon-name-part taxon-name-part-type="family">Molossidae</tp:taxon-name-part></tp:taxon-name>) no Sul do Brasil.</article-title><source>Zoologia</source><volume>26</volume>: <fpage>183</fpage>–<lpage>190</lpage>. <ext-link xlink:href="10.1590/S1984-46702009000100025" ext-link-type="doi" xlink:type="simple">https://doi.org/10.1590/S1984-46702009000100025</ext-link></mixed-citation></ref><ref id="B74"><mixed-citation xmlns:xlink="http://www.w3.org/1999/xlink" xlink:type="simple"><person-group><name name-style="western"><surname>Ruelas</surname><given-names>D</given-names></name><name name-style="western"><surname>Soria</surname><given-names>C</given-names></name></person-group> (<year>2021</year>) First records of the bats <italic><tp:taxon-name><tp:taxon-name-part taxon-name-part-type="genus">Eumops</tp:taxon-name-part><tp:taxon-name-part taxon-name-part-type="species">bonariensis</tp:taxon-name-part></tp:taxon-name></italic> (<tp:taxon-name><tp:taxon-name-part taxon-name-part-type="order">Chiroptera</tp:taxon-name-part></tp:taxon-name>: <tp:taxon-name><tp:taxon-name-part taxon-name-part-type="family">Molossidae</tp:taxon-name-part></tp:taxon-name>) and <italic><tp:taxon-name><tp:taxon-name-part taxon-name-part-type="genus">Pteronotus</tp:taxon-name-part><tp:taxon-name-part taxon-name-part-type="species">fuscus</tp:taxon-name-part></tp:taxon-name></italic> (<tp:taxon-name><tp:taxon-name-part taxon-name-part-type="order">Chiroptera</tp:taxon-name-part></tp:taxon-name>: <tp:taxon-name><tp:taxon-name-part taxon-name-part-type="family">Mormoopidae</tp:taxon-name-part></tp:taxon-name>) in Peru <tp:taxon-name><tp:taxon-name-part taxon-name-part-type="class">Mammalia</tp:taxon-name-part></tp:taxon-name> 85: 588–600. <ext-link xlink:href="10.1515/mammalia-2020-0121" ext-link-type="doi" xlink:type="simple">https://doi.org/10.1515/mammalia-2020-0121</ext-link></mixed-citation></ref><ref id="B12"><mixed-citation xmlns:xlink="http://www.w3.org/1999/xlink" xlink:type="simple"><person-group><name name-style="western"><surname>Carter</surname><given-names>DC</given-names></name><name name-style="western"><surname>Dolan</surname><given-names>PG</given-names></name></person-group> (<year>1978</year>) <article-title>Catalogue of type specimens of Neotropical bats selected European museums.</article-title><source>Special Publication the Museum Texas Tech University</source><volume>15</volume>: <fpage>1</fpage>–<lpage>138</lpage>. <ext-link xlink:href="10.5962/bhl.title.142635" ext-link-type="doi" xlink:type="simple">https://doi.org/10.5962/bhl.title.142635</ext-link></mixed-citation></ref><ref id="B22"><mixed-citation xmlns:xlink="http://www.w3.org/1999/xlink" xlink:type="simple"><person-group><name name-style="western"><surname>Eger</surname><given-names>J</given-names></name></person-group> (<year>2008</year>) <article-title>The family <tp:taxon-name><tp:taxon-name-part taxon-name-part-type="family">Molossidae</tp:taxon-name-part></tp:taxon-name>.</article-title> In: <person-group><name name-style="western"><surname>Gardner</surname><given-names>AL</given-names></name></person-group> (<role>Ed.</role>) <issue-title>Mammals of South America.</issue-title><source>Vol. 1. The University of Chicago Press</source>, <fpage>399</fpage>–<lpage>439</lpage>.</mixed-citation></ref><ref id="B19"><mixed-citation xmlns:xlink="http://www.w3.org/1999/xlink" xlink:type="simple"><person-group><name name-style="western"><surname>Díaz</surname><given-names>MM</given-names></name><name name-style="western"><surname>Solari</surname><given-names>S</given-names></name><name name-style="western"><surname>Gregorin</surname><given-names>R</given-names></name><name name-style="western"><surname>Aguirre</surname><given-names>LF</given-names></name><name name-style="western"><surname>Barquez</surname><given-names>RM</given-names></name></person-group> (<year>2021</year>) <source>Clave de identificación de los murciélagos Neotropicales.</source><publisher-name>Publicación Especial Nº 4</publisher-name>, <publisher-loc>Programa de Conservación de los Murciélagos de Argentina, Tucumán, Argentina</publisher-loc>, <size units="page">211 pp</size>.</mixed-citation></ref></ref-list></tp:taxon-treatment>
