# Supplementary material for: ﻿Expanding the knowledge of the bat fauna of the Brazilian Caatinga: new geographical records of molossid bats (Chiroptera, Molossidae) for the Chapada Diamantina region, with taxonomic notes
Source: Zookeys. 2024 Aug 29;1210:333–71. doi: 10.3897/zookeys.1210.128570 (PMC11377890; doi:10.3897/zookeys.1210.128570)
Supplement: XML Treatment for Molossops temminckii [file zookeys.1210.128570-treatment5.xml]

<!DOCTYPE tp:taxon-treatment
  PUBLIC "-//TaxonX//DTD Taxonomic Treatment Publishing DTD v0 20100105//EN" "tax-treatment-NSO.dtd">
<tp:taxon-treatment xmlns:tp="http://www.plazi.org/taxpub"><tp:treatment-meta><kwd-group><label>Taxon classification</label><kwd>
                <named-content content-type="kingdom">Animalia</named-content>
              </kwd><kwd>
                <named-content content-type="order">Chiroptera</named-content>
              </kwd><kwd>
                <named-content content-type="family">Molossidae</named-content>
              </kwd></kwd-group><mixed-citation publication-type="journal"><person-group><name><surname>García</surname><given-names>Franger J.</given-names></name><name><surname>Ochoa-G</surname><given-names>José</given-names></name><name><surname>Poma-Urey</surname><given-names>José L.</given-names></name><name><surname>Miller</surname><given-names>Bruce W.</given-names></name><name><surname>Falcão</surname><given-names>Fábio C.</given-names></name><name><surname>del Valle Alvarez</surname><given-names>Martín Roberto</given-names></name></person-group><article-title>﻿Expanding the knowledge of the bat fauna of the Brazilian Caatinga: new geographical records of molossid bats (<tp:taxon-name><tp:taxon-name-part taxon-name-part-type="order">Chiroptera</tp:taxon-name-part></tp:taxon-name>, <tp:taxon-name><tp:taxon-name-part taxon-name-part-type="family">Molossidae</tp:taxon-name-part></tp:taxon-name>) for the Chapada Diamantina region, with taxonomic notes</article-title><source>Zookeys</source><day>29</day><month>08</month><year>2024</year><volume>1210</volume><fpage>333</fpage><lpage>371</lpage><pub-id pub-id-type="doi">10.3897/zookeys.1210.128570</pub-id></mixed-citation></tp:treatment-meta><tp:nomenclature><label>﻿</label><tp:taxon-name>
              <object-id xmlns:xlink="http://www.w3.org/1999/xlink" content-type="arpha" xlink:type="simple">7EEC5847-1250-5493-8AC1-2AB97B91798C</object-id>
              <tp:taxon-name-part taxon-name-part-type="genus" reg="Molossops">Molossops</tp:taxon-name-part>
              <tp:taxon-name-part taxon-name-part-type="species" reg="temminckii">temminckii</tp:taxon-name-part>
            </tp:taxon-name><tp:taxon-authority>(Burmeister, 1854)</tp:taxon-authority></tp:nomenclature><tp:treatment-sec sec-type="Summary of captures" id="SECID0EYXBI"><title>Summary of captures.</title><p>One female (<abbrev xmlns:xlink="http://www.w3.org/1999/xlink" xlink:title="Coleção de Mamíferos Alexandre Rodrigues Ferreira" id="ABBRID0E5XBI" xlink:type="simple">CMARF</abbrev> 2144) and one male (<abbrev xmlns:xlink="http://www.w3.org/1999/xlink" xlink:title="Coleção de Mamíferos Alexandre Rodrigues Ferreira" id="ABBRID0ECYBI" xlink:type="simple">CMARF</abbrev> 2145).</p></tp:treatment-sec><tp:treatment-sec sec-type="description" id="SECID0EGYBI"><title>External measurements and weights.</title><p>Female: <abbrev xmlns:xlink="http://www.w3.org/1999/xlink" xlink:title="total length of body" id="ABBRID0EMYBI" xlink:type="simple">TLB</abbrev>: 85.00, <abbrev xmlns:xlink="http://www.w3.org/1999/xlink" xlink:title="tail length" id="ABBRID0EQYBI" xlink:type="simple">TL</abbrev>: 33.00, <abbrev xmlns:xlink="http://www.w3.org/1999/xlink" xlink:title="length of hind limb" id="ABBRID0EUYBI" xlink:type="simple">LHL</abbrev>: 5.00, <abbrev xmlns:xlink="http://www.w3.org/1999/xlink" xlink:title="ear length" id="ABBRID0EYYBI" xlink:type="simple">EL</abbrev>: 12.00, W: 6.00. Male: <abbrev xmlns:xlink="http://www.w3.org/1999/xlink" xlink:title="total length of body" id="ABBRID0E3YBI" xlink:type="simple">TLB</abbrev>: 80.00, <abbrev xmlns:xlink="http://www.w3.org/1999/xlink" xlink:title="tail length" id="ABBRID0EAZBI" xlink:type="simple">TL</abbrev>: 28.00, <abbrev xmlns:xlink="http://www.w3.org/1999/xlink" xlink:title="length of hind limb" id="ABBRID0EEZBI" xlink:type="simple">LHL</abbrev>: 5.00, <abbrev xmlns:xlink="http://www.w3.org/1999/xlink" xlink:title="ear length" id="ABBRID0EIZBI" xlink:type="simple">EL</abbrev>: 13.00, W: 6.00.</p></tp:treatment-sec><tp:treatment-sec sec-type="description" id="SECID0EMZBI"><title>Morphological description.</title><p>Dorsal pelage is chestnut-brown at the tips and yellow at the bases, while ventrally, the coloration is slightly paler (Fig. <xref ref-type="fig" rid="F8">8</xref>). Ears triangular, with a small and triangular tragus. Antitragus broad and slightly inclined posteriorly. Snout elongated, flat, wide, and blunt, featuring a slightly prominent tip and an obtuse projection between the nasal orifices. Lips smooth and bordered by a fine fringe of hook-shaped hairs, accompanied by a tuft of bristles below the nostrils. Small warts or papillae are notably present on the upper edge of the nostrils.</p><fig id="F8" position="float" orientation="portrait"><object-id xmlns:xlink="http://www.w3.org/1999/xlink" content-type="doi" xlink:type="simple">10.3897/zookeys.1210.128570.figure8</object-id><object-id xmlns:xlink="http://www.w3.org/1999/xlink" content-type="arpha" xlink:type="simple">BCAF4656-F268-5DA8-8FA8-57D68ABD56FF</object-id><label>Figure 8.</label><caption><p>Dorsal, ventral, and lateral views of the skull of a female (CMAR 2144 <bold>A, C</bold> upper) and a male (<abbrev xmlns:xlink="http://www.w3.org/1999/xlink" xlink:title="Coleção de Mamíferos Alexandre Rodrigues Ferreira" id="ABBRID0EA1BI" xlink:type="simple">CMARF</abbrev> 2145 <bold>B, C</bold> lower) of <italic><tp:taxon-name><tp:taxon-name-part taxon-name-part-type="genus" reg="Molossops">Molossops</tp:taxon-name-part><tp:taxon-name-part taxon-name-part-type="species" reg="temminckii">temminckii</tp:taxon-name-part></tp:taxon-name></italic> collected in the Caatinga, northeastern Brazil <bold>D</bold> external body features of a female of <italic><tp:taxon-name><tp:taxon-name-part taxon-name-part-type="genus" reg="Molossops">Molossops</tp:taxon-name-part><tp:taxon-name-part taxon-name-part-type="species" reg="temminckii">temminckii</tp:taxon-name-part></tp:taxon-name></italic> from the same locality. Scale bar 5 mm.</p></caption><graphic xmlns:xlink="http://www.w3.org/1999/xlink" xlink:href="zookeys-1210-333_article-128570__-g008.jpg" position="float" orientation="portrait" xlink:type="simple" id="oo_1123343.jpg"><uri content-type="original_file" xlink:type="simple">https://binary.pensoft.net/fig/1123343</uri></graphic></fig><p>Skull with dorsoventral flattening (Fig. <xref ref-type="fig" rid="F8">8</xref>), characterized by an elevation extending from the nasal tip to the posterior part of the braincase. Postorbital constriction is prominently defined, accompanied by deep lacrimal canals. The sagittal crest is distinctive, reaching its peak at the junction with a well-developed lambdoidal crest. Tympanic bullae small. Basisphenoid pits are shallow. Third upper molar is well-developed in the female, surpassing the maxillary bone (Fig. <xref ref-type="fig" rid="F9">9</xref>). Third upper molar is less developed in the male, not extending beyond the maxillary bone (Fig. <xref ref-type="fig" rid="F9">9</xref>). Lower incisors are bilobed. Some skull measurements are shown in Table <xref ref-type="table" rid="T1">1</xref>.</p><fig id="F9" position="float" orientation="portrait"><object-id xmlns:xlink="http://www.w3.org/1999/xlink" content-type="doi" xlink:type="simple">10.3897/zookeys.1210.128570.figure9</object-id><object-id xmlns:xlink="http://www.w3.org/1999/xlink" content-type="arpha" xlink:type="simple">1F550387-3E3D-5A85-8079-83627389336F</object-id><label>Figure 9.</label><caption><p>Magnified view (not to scale) of upper molar teeth in specimens of <italic><tp:taxon-name><tp:taxon-name-part taxon-name-part-type="genus" reg="Molossops">Molossops</tp:taxon-name-part><tp:taxon-name-part taxon-name-part-type="species" reg="temminckii">temminckii</tp:taxon-name-part></tp:taxon-name></italic>, showing the sexual dimorphism in the development of the third molar indicated with white arrows (<bold>A</bold> female <bold>B</bold> male).</p></caption><graphic xmlns:xlink="http://www.w3.org/1999/xlink" xlink:href="zookeys-1210-333_article-128570__-g009.jpg" position="float" orientation="portrait" xlink:type="simple" id="oo_1123344.jpg"><uri content-type="original_file" xlink:type="simple">https://binary.pensoft.net/fig/1123344</uri></graphic></fig></tp:treatment-sec><tp:treatment-sec sec-type="Identification" id="SECID0ER3BI"><title>Identification.</title><p>The relatively small size (forearm &lt; 33 mm) and condylobasal length &lt; 15 mm allowed for the assignment of the denomination <italic><tp:taxon-name><tp:taxon-name-part taxon-name-part-type="genus" reg="Molossops">M.</tp:taxon-name-part><tp:taxon-name-part taxon-name-part-type="species" reg="temminckii">temminckii</tp:taxon-name-part></tp:taxon-name></italic> to the specimens referred to here, distinguishing them from the only known congener in Brazil (<italic><tp:taxon-name><tp:taxon-name-part taxon-name-part-type="genus" reg="Molossops">M.</tp:taxon-name-part><tp:taxon-name-part taxon-name-part-type="species" reg="neglectus">neglectus</tp:taxon-name-part></tp:taxon-name></italic> S.L. Williams &amp; Genoways, 1980), whose reported distribution corresponds to the southeastern region (<xref ref-type="bibr" rid="B37">Gregorin et al. 2020</xref>). <italic><tp:taxon-name><tp:taxon-name-part taxon-name-part-type="genus" reg="Molossops">Molossops</tp:taxon-name-part><tp:taxon-name-part taxon-name-part-type="species" reg="griseiventer">griseiventer</tp:taxon-name-part></tp:taxon-name></italic> Sanborn, 1941 a taxon recently validated as a full species (<xref ref-type="bibr" rid="B71">Ramírez-Chaves et al. 2023</xref>), has an Andean distribution in Colombia. It can be differentiated from <italic><tp:taxon-name><tp:taxon-name-part taxon-name-part-type="genus" reg="Molossops">M.</tp:taxon-name-part><tp:taxon-name-part taxon-name-part-type="species" reg="temminckii">temminckii</tp:taxon-name-part></tp:taxon-name></italic> by the less pronounced shape of the nasal septum. However, it is important to consider that <xref ref-type="bibr" rid="B71">Ramírez-Chaves et al. (2023)</xref> did not provide information on sex differences in their comparisons. The variations between <italic><tp:taxon-name><tp:taxon-name-part taxon-name-part-type="genus" reg="Molossops">M.</tp:taxon-name-part><tp:taxon-name-part taxon-name-part-type="species" reg="temminckii">temminckii</tp:taxon-name-part></tp:taxon-name></italic> and <italic><tp:taxon-name><tp:taxon-name-part taxon-name-part-type="genus" reg="Molossops">M.</tp:taxon-name-part><tp:taxon-name-part taxon-name-part-type="species" reg="griseiventer">griseiventer</tp:taxon-name-part></tp:taxon-name></italic>, suggested by <xref ref-type="bibr" rid="B71">Ramírez-Chaves et al. (2023)</xref>, could be related to sexual dimorphism, as reported in our study. These authors compared both species without considering the marked sexual dimorphism in <tp:taxon-name><tp:taxon-name-part taxon-name-part-type="family">Molossidae</tp:taxon-name-part></tp:taxon-name> (<xref ref-type="bibr" rid="B22">Eger 2008</xref>); future studies could clarify the possible separation between <italic><tp:taxon-name><tp:taxon-name-part taxon-name-part-type="genus" reg="Molossops">M.</tp:taxon-name-part><tp:taxon-name-part taxon-name-part-type="species" reg="griseiventer">griseiventer</tp:taxon-name-part></tp:taxon-name></italic> and <italic><tp:taxon-name><tp:taxon-name-part taxon-name-part-type="genus" reg="Molossops">M.</tp:taxon-name-part><tp:taxon-name-part taxon-name-part-type="species" reg="temminckii">temminckii</tp:taxon-name-part></tp:taxon-name></italic>.</p><sec sec-type="﻿Molossops sp" id="SECID0EIACI"><title>﻿<italic><tp:taxon-name><tp:taxon-name-part taxon-name-part-type="genus" reg="Molossops">Molossops</tp:taxon-name-part></tp:taxon-name></italic> sp.</title><p><bold>Summary of captures.</bold> One female (<abbrev xmlns:xlink="http://www.w3.org/1999/xlink" xlink:title="Coleção de Mamíferos Alexandre Rodrigues Ferreira" id="ABBRID0EYACI" xlink:type="simple">CMARF</abbrev> 2146).</p><p><bold>External measurements and weight.</bold><abbrev xmlns:xlink="http://www.w3.org/1999/xlink" xlink:title="total length of body" id="ABBRID0EABCI" xlink:type="simple">TLB</abbrev>: 71.00, <abbrev xmlns:xlink="http://www.w3.org/1999/xlink" xlink:title="tail length" id="ABBRID0EEBCI" xlink:type="simple">TL</abbrev>: 21.14, <abbrev xmlns:xlink="http://www.w3.org/1999/xlink" xlink:title="length of hind limb" id="ABBRID0EIBCI" xlink:type="simple">LHL</abbrev>: 4.87, <abbrev xmlns:xlink="http://www.w3.org/1999/xlink" xlink:title="ear length" id="ABBRID0EMBCI" xlink:type="simple">EL</abbrev>: 11.03, W: 6.60.</p><p><bold>Morphological description.</bold> The dorsal pelage is chocolate brown at the tips and yellow at the base, while the coloration is slightly paler ventrally. Ears triangular, with small and triangular tragus. Antitragus broad and slightly inclined posteriorly. Snout elongated, flat, wide, and blunt, featuring a slightly prominent tip and an obtuse projection between the nasal orifices. Lips smooth and bordered by a fine fringe of hook-shaped hairs, accompanied by a tuft of bristles below the nostrils.</p><p>The skull exhibits dorsoventral flattening, with a slight elevation from the tip of the nasals to the back of the braincase. Postorbital constriction is prominently defined, accompanied by deep lacrimal canals. The sagittal crest is present but is low at the junction with the lambdoidal crest. Lambdoidal crest weakly developed. Tympanic bullae are small, and the basisphenoid pits are shallow. The third upper molar has two well-developed posterior commissures, surpassing the maxillary bone. Lower incisors are trilobed. Some skull measurements are shown in Table <xref ref-type="table" rid="T1">1</xref>.</p><p><bold>Identification.</bold> The presence of three-lobed lower incisors and two well-developed posterior commissures in the third upper molar, surpassing the maxillary, represent unique characteristics that differentiate this specimen from the two specimens previously assigned to <italic><tp:taxon-name><tp:taxon-name-part taxon-name-part-type="genus" reg="Molossops">Molossops</tp:taxon-name-part><tp:taxon-name-part taxon-name-part-type="species" reg="temminckii">temminckii</tp:taxon-name-part></tp:taxon-name></italic> or its other congener, <italic><tp:taxon-name><tp:taxon-name-part taxon-name-part-type="genus" reg="Molossops">Molossops</tp:taxon-name-part><tp:taxon-name-part taxon-name-part-type="species" reg="griseiventer">griseiventer</tp:taxon-name-part></tp:taxon-name></italic>.</p></sec></tp:treatment-sec><tp:treatment-sec><!--Section generated to contain objects referenced in tp:taxon-treatment.--><table-wrap id="T1" position="float" orientation="portrait"><label>Table 1.</label><caption><p>External and cranial measurements for eight species of bats of the family <tp:taxon-name><tp:taxon-name-part taxon-name-part-type="family">Molossidae</tp:taxon-name-part></tp:taxon-name> with confirmed identities and one unidentified morphospecies. Data based on specimens collected in the Caatinga biome (Lençóis, Chapada Diamantina region, northeastern Brazil), according to this study (catalog numbers are indicated) and previous information in the literature. Abbreviations are described in the Materials and methods.</p></caption><table id="TID0E5HCI" rules="all"><tbody><tr><th rowspan="1" colspan="1">TAXA</th><th rowspan="1" colspan="1">
                      <abbrev xmlns:xlink="http://www.w3.org/1999/xlink" xlink:title="forearm length" id="ABBRID0ETRAE" xlink:type="simple">FA</abbrev>
                    </th><th rowspan="1" colspan="1">
                      <abbrev xmlns:xlink="http://www.w3.org/1999/xlink" xlink:title="greater length of skull with incisors" id="ABBRID0E2RAE" xlink:type="simple">GSLI</abbrev>
                    </th><th rowspan="1" colspan="1">
                      <abbrev xmlns:xlink="http://www.w3.org/1999/xlink" xlink:title="greater length of skull excluding incisors" id="ABBRID0EDSAE" xlink:type="simple">GSL</abbrev>
                    </th><th rowspan="1" colspan="1">
                      <abbrev xmlns:xlink="http://www.w3.org/1999/xlink" xlink:title="condylobasal length" id="ABBRID0ELSAE" xlink:type="simple">CBL</abbrev>
                    </th><th rowspan="1" colspan="1">
                      <abbrev xmlns:xlink="http://www.w3.org/1999/xlink" xlink:title="condylo-incisor length" id="ABBRID0ETSAE" xlink:type="simple">CIL</abbrev>
                    </th><th rowspan="1" colspan="1">
                      <abbrev xmlns:xlink="http://www.w3.org/1999/xlink" xlink:title="palatal length" id="ABBRID0E2SAE" xlink:type="simple">PL</abbrev>
                    </th><th rowspan="1" colspan="1">
                      <abbrev xmlns:xlink="http://www.w3.org/1999/xlink" xlink:title="zygomatic breadth" id="ABBRID0EDTAE" xlink:type="simple">ZB</abbrev>
                    </th><th rowspan="1" colspan="1">
                      <abbrev xmlns:xlink="http://www.w3.org/1999/xlink" xlink:title="mastoidal breadth" id="ABBRID0ELTAE" xlink:type="simple">MB</abbrev>
                    </th><th rowspan="1" colspan="1">
                      <abbrev xmlns:xlink="http://www.w3.org/1999/xlink" xlink:title="braincase width" id="ABBRID0ETTAE" xlink:type="simple">BCW</abbrev>
                    </th><th rowspan="1" colspan="1">
                      <abbrev xmlns:xlink="http://www.w3.org/1999/xlink" xlink:title="interorbital width" id="ABBRID0E2TAE" xlink:type="simple">IOW</abbrev>
                    </th><th rowspan="1" colspan="1">
                      <abbrev xmlns:xlink="http://www.w3.org/1999/xlink" xlink:title="length of maxillary toothrow" id="ABBRID0EDUAE" xlink:type="simple">C-M3</abbrev>
                    </th><th rowspan="1" colspan="1">
                      <abbrev xmlns:xlink="http://www.w3.org/1999/xlink" xlink:title="width across upper canines" id="ABBRID0ELUAE" xlink:type="simple">C-C</abbrev>
                    </th><th rowspan="1" colspan="1">
                      <abbrev xmlns:xlink="http://www.w3.org/1999/xlink" xlink:title="width across upper molars" id="ABBRID0ETUAE" xlink:type="simple">M3-M3</abbrev>
                    </th><th rowspan="1" colspan="1">
                      <abbrev xmlns:xlink="http://www.w3.org/1999/xlink" xlink:title="greatest length of mandible" id="ABBRID0E2UAE" xlink:type="simple">LM</abbrev>
                    </th><th rowspan="1" colspan="1">
                      <abbrev xmlns:xlink="http://www.w3.org/1999/xlink" xlink:title="length of mandibular toothrow" id="ABBRID0EDVAE" xlink:type="simple">c-m3</abbrev>
                    </th></tr><tr><td rowspan="1" colspan="16">
                      <italic>
                        <tp:taxon-name><tp:taxon-name-part taxon-name-part-type="genus" reg="Cynomops">Cynomops</tp:taxon-name-part><tp:taxon-name-part taxon-name-part-type="species" reg="planirostris">planirostris</tp:taxon-name-part></tp:taxon-name>
                      </italic>
                    </td></tr><tr><td rowspan="1" colspan="1">Female (<abbrev xmlns:xlink="http://www.w3.org/1999/xlink" xlink:title="Coleção de Mamíferos Alexandre Rodrigues Ferreira" id="ABBRID0E3VAE" xlink:type="simple">CMARF</abbrev> 2111)</td><td rowspan="1" colspan="1">31.19</td><td rowspan="1" colspan="1">15.49</td><td rowspan="1" colspan="1">15.00</td><td rowspan="1" colspan="1">14.34</td><td rowspan="1" colspan="1">14.95</td><td rowspan="1" colspan="1">6.86</td><td rowspan="1" colspan="1">9.98</td><td rowspan="1" colspan="1">9.41</td><td rowspan="1" colspan="1">7.86</td><td rowspan="1" colspan="1">4.30</td><td rowspan="1" colspan="1">5.82</td><td rowspan="1" colspan="1">3.93</td><td rowspan="1" colspan="1">7.20</td><td rowspan="1" colspan="1">10.99</td><td rowspan="1" colspan="1">5.66</td></tr><tr><td rowspan="1" colspan="1">Female (<abbrev xmlns:xlink="http://www.w3.org/1999/xlink" xlink:title="Coleção de Mamíferos Alexandre Rodrigues Ferreira" id="ABBRID0ESXAE" xlink:type="simple">CMARF</abbrev> 2112)</td><td rowspan="1" colspan="1">31.93</td><td rowspan="1" colspan="1">16.35</td><td rowspan="1" colspan="1">16.04</td><td rowspan="1" colspan="1">15.23</td><td rowspan="1" colspan="1">15.87</td><td rowspan="1" colspan="1">6.98</td><td rowspan="1" colspan="1">10.64</td><td rowspan="1" colspan="1">10.33</td><td rowspan="1" colspan="1">7.79</td><td rowspan="1" colspan="1">3.96</td><td rowspan="1" colspan="1">6.04</td><td rowspan="1" colspan="1">4.33</td><td rowspan="1" colspan="1">7.55</td><td rowspan="1" colspan="1">11.57</td><td rowspan="1" colspan="1">6.97</td></tr><tr><td rowspan="1" colspan="1">Female (<abbrev xmlns:xlink="http://www.w3.org/1999/xlink" xlink:title="Coleção de Mamíferos Alexandre Rodrigues Ferreira" id="ABBRID0EIZAE" xlink:type="simple">CMARF</abbrev> 2113)</td><td rowspan="1" colspan="1">31.46</td><td rowspan="1" colspan="1">15.92</td><td rowspan="1" colspan="1">15.30</td><td rowspan="1" colspan="1">15.69</td><td rowspan="1" colspan="1">15.29</td><td rowspan="1" colspan="1">6.05</td><td rowspan="1" colspan="1">10.28</td><td rowspan="1" colspan="1">9.93</td><td rowspan="1" colspan="1">7.73</td><td rowspan="1" colspan="1">4.03</td><td rowspan="1" colspan="1">5.69</td><td rowspan="1" colspan="1">4.15</td><td rowspan="1" colspan="1">7.39</td><td rowspan="1" colspan="1">10.91</td><td rowspan="1" colspan="1">6.60</td></tr><tr><td rowspan="1" colspan="1">Female (<abbrev xmlns:xlink="http://www.w3.org/1999/xlink" xlink:title="Coleção de Mamíferos Alexandre Rodrigues Ferreira" id="ABBRID0E51AE" xlink:type="simple">CMARF</abbrev> 2114)</td><td rowspan="1" colspan="1">31.61</td><td rowspan="1" colspan="1">15.33</td><td rowspan="1" colspan="1">14.89</td><td rowspan="1" colspan="1">14.34</td><td rowspan="1" colspan="1">14.81</td><td rowspan="1" colspan="1">6.38</td><td rowspan="1" colspan="1">10.31</td><td rowspan="1" colspan="1">9.93</td><td rowspan="1" colspan="1">7.88</td><td rowspan="1" colspan="1">4.08</td><td rowspan="1" colspan="1">5.62</td><td rowspan="1" colspan="1">4.11</td><td rowspan="1" colspan="1">7.40</td><td rowspan="1" colspan="1">10.59</td><td rowspan="1" colspan="1">6.63</td></tr><tr><td rowspan="1" colspan="1">Female (<abbrev xmlns:xlink="http://www.w3.org/1999/xlink" xlink:title="Coleção de Mamíferos Alexandre Rodrigues Ferreira" id="ABBRID0EU3AE" xlink:type="simple">CMARF</abbrev> 2115)</td><td rowspan="1" colspan="1">32.09</td><td rowspan="1" colspan="1">15.89</td><td rowspan="1" colspan="1">15.71</td><td rowspan="1" colspan="1">15.06</td><td rowspan="1" colspan="1">15.66</td><td rowspan="1" colspan="1">6.21</td><td rowspan="1" colspan="1">10.43</td><td rowspan="1" colspan="1">9.90</td><td rowspan="1" colspan="1">7.38</td><td rowspan="1" colspan="1">4.06</td><td rowspan="1" colspan="1">5.80</td><td rowspan="1" colspan="1">4.44</td><td rowspan="1" colspan="1">7.46</td><td rowspan="1" colspan="1">11.39</td><td rowspan="1" colspan="1">6.48</td></tr><tr><td rowspan="1" colspan="1">Female (<abbrev xmlns:xlink="http://www.w3.org/1999/xlink" xlink:title="Coleção de Mamíferos Alexandre Rodrigues Ferreira" id="ABBRID0EK5AE" xlink:type="simple">CMARF</abbrev> 2116)</td><td rowspan="1" colspan="1">32.21</td><td rowspan="1" colspan="1">15.94</td><td rowspan="1" colspan="1">15.60</td><td rowspan="1" colspan="1">14.73</td><td rowspan="1" colspan="1">15.30</td><td rowspan="1" colspan="1">6.42</td><td rowspan="1" colspan="1">10.11</td><td rowspan="1" colspan="1">10.05</td><td rowspan="1" colspan="1">7.78</td><td rowspan="1" colspan="1">4.07</td><td rowspan="1" colspan="1">5.86</td><td rowspan="1" colspan="1">4.21</td><td rowspan="1" colspan="1">7.51</td><td rowspan="1" colspan="1">11.13</td><td rowspan="1" colspan="1">6.85</td></tr><tr><td rowspan="1" colspan="1">Male (<abbrev xmlns:xlink="http://www.w3.org/1999/xlink" xlink:title="Coleção de Mamíferos Alexandre Rodrigues Ferreira" id="ABBRID0EBAAG" xlink:type="simple">CMARF</abbrev> 2117)</td><td rowspan="1" colspan="1">32.94</td><td rowspan="1" colspan="1">17.07</td><td rowspan="1" colspan="1">16.98</td><td rowspan="1" colspan="1">15.92</td><td rowspan="1" colspan="1">16.57</td><td rowspan="1" colspan="1">7.63</td><td rowspan="1" colspan="1">11.13</td><td rowspan="1" colspan="1">10.86</td><td rowspan="1" colspan="1">8.05</td><td rowspan="1" colspan="1">4.07</td><td rowspan="1" colspan="1">6.19</td><td rowspan="1" colspan="1">4.57</td><td rowspan="1" colspan="1">7.83</td><td rowspan="1" colspan="1">12.02</td><td rowspan="1" colspan="1">6.50</td></tr><tr><td rowspan="1" colspan="1">Male (<abbrev xmlns:xlink="http://www.w3.org/1999/xlink" xlink:title="Coleção de Mamíferos Alexandre Rodrigues Ferreira" id="ABBRID0EXBAG" xlink:type="simple">CMARF</abbrev> 2118)</td><td rowspan="1" colspan="1">32.63</td><td rowspan="1" colspan="1">16.85</td><td rowspan="1" colspan="1">15.95</td><td rowspan="1" colspan="1">14.51</td><td rowspan="1" colspan="1">15.24</td><td rowspan="1" colspan="1">6.72</td><td rowspan="1" colspan="1">10.58</td><td rowspan="1" colspan="1">10.26</td><td rowspan="1" colspan="1">7.76</td><td rowspan="1" colspan="1">3.92</td><td rowspan="1" colspan="1">5.74</td><td rowspan="1" colspan="1">4.81</td><td rowspan="1" colspan="1">7.20</td><td rowspan="1" colspan="1">11.78</td><td rowspan="1" colspan="1">6.05</td></tr><tr><td rowspan="1" colspan="1">Male (<abbrev xmlns:xlink="http://www.w3.org/1999/xlink" xlink:title="Coleção de Mamíferos Alexandre Rodrigues Ferreira" id="ABBRID0ENDAG" xlink:type="simple">CMARF</abbrev> 2119)</td><td rowspan="1" colspan="1">33.68</td><td rowspan="1" colspan="1">16.85</td><td rowspan="1" colspan="1">16.10</td><td rowspan="1" colspan="1">15.83</td><td rowspan="1" colspan="1">16.66</td><td rowspan="1" colspan="1">7.51</td><td rowspan="1" colspan="1">11.03</td><td rowspan="1" colspan="1">10.74</td><td rowspan="1" colspan="1">7.87</td><td rowspan="1" colspan="1">4.10</td><td rowspan="1" colspan="1">6.22</td><td rowspan="1" colspan="1">4.80</td><td rowspan="1" colspan="1">7.70</td><td rowspan="1" colspan="1">11.69</td><td rowspan="1" colspan="1">6.32</td></tr><tr><td rowspan="1" colspan="1">Male (<abbrev xmlns:xlink="http://www.w3.org/1999/xlink" xlink:title="Coleção de Mamíferos Alexandre Rodrigues Ferreira" id="ABBRID0EDFAG" xlink:type="simple">CMARF</abbrev> 2120)</td><td rowspan="1" colspan="1">32.78</td><td rowspan="1" colspan="1">17.20</td><td rowspan="1" colspan="1">15.00</td><td rowspan="1" colspan="1">15.83</td><td rowspan="1" colspan="1">16.64</td><td rowspan="1" colspan="1">7.29</td><td rowspan="1" colspan="1">11.19</td><td rowspan="1" colspan="1">10.84</td><td rowspan="1" colspan="1">8.10</td><td rowspan="1" colspan="1">4.40</td><td rowspan="1" colspan="1">6.36</td><td rowspan="1" colspan="1">4.68</td><td rowspan="1" colspan="1">7.94</td><td rowspan="1" colspan="1">12.04</td><td rowspan="1" colspan="1">7.32</td></tr><tr><td rowspan="1" colspan="16">
                      <italic>
                        <tp:taxon-name><tp:taxon-name-part taxon-name-part-type="genus" reg="Eumops">Eumops</tp:taxon-name-part><tp:taxon-name-part taxon-name-part-type="species" reg="bonariensis">bonariensis</tp:taxon-name-part></tp:taxon-name>
                      </italic>
                    </td></tr><tr><td rowspan="1" colspan="1">Female (<abbrev xmlns:xlink="http://www.w3.org/1999/xlink" xlink:title="Coleção de Mamíferos Alexandre Rodrigues Ferreira" id="ABBRID0EJHAG" xlink:type="simple">CMARF</abbrev> 2121)</td><td rowspan="1" colspan="1">44.63</td><td rowspan="1" colspan="1">18.15</td><td rowspan="1" colspan="1">17.55</td><td rowspan="1" colspan="1">17.54</td><td rowspan="1" colspan="1">17.18</td><td rowspan="1" colspan="1">7.17</td><td rowspan="1" colspan="1">10.63</td><td rowspan="1" colspan="1">9.91</td><td rowspan="1" colspan="1">8.89</td><td rowspan="1" colspan="1">3.99</td><td rowspan="1" colspan="1">6.76</td><td rowspan="1" colspan="1">4.36</td><td rowspan="1" colspan="1">7.59</td><td rowspan="1" colspan="1">12.15</td><td rowspan="1" colspan="1">7.81</td></tr><tr><td rowspan="1" colspan="1">Female (<xref ref-type="bibr" rid="B8">Bernardi et al. 2009</xref>)</td><td rowspan="1" colspan="1">47.60</td><td rowspan="1" colspan="1">19.20</td><td rowspan="1" colspan="1">–</td><td rowspan="1" colspan="1">17.80</td><td rowspan="1" colspan="1">18.40</td><td rowspan="1" colspan="1">–</td><td rowspan="1" colspan="1">11.10</td><td rowspan="1" colspan="1">10.50</td><td rowspan="1" colspan="1">9.10</td><td rowspan="1" colspan="1">4.20</td><td rowspan="1" colspan="1">7.30</td><td rowspan="1" colspan="1">4.60</td><td rowspan="1" colspan="1">8.10</td><td rowspan="1" colspan="1">13.00</td><td rowspan="1" colspan="1">7.70</td></tr><tr><td rowspan="1" colspan="1">Female (<xref ref-type="bibr" rid="B8">Bernardi et al. 2009</xref>)</td><td rowspan="1" colspan="1">45.90</td><td rowspan="1" colspan="1">19.40</td><td rowspan="1" colspan="1">–</td><td rowspan="1" colspan="1">17.60</td><td rowspan="1" colspan="1">18.00</td><td rowspan="1" colspan="1">–</td><td rowspan="1" colspan="1">11.40</td><td rowspan="1" colspan="1">10.60</td><td rowspan="1" colspan="1">9.20</td><td rowspan="1" colspan="1">4.00</td><td rowspan="1" colspan="1">7.20</td><td rowspan="1" colspan="1">4.60</td><td rowspan="1" colspan="1">8.10</td><td rowspan="1" colspan="1">12.80</td><td rowspan="1" colspan="1">7.70</td></tr><tr><td rowspan="1" colspan="1">Female (<xref ref-type="bibr" rid="B74">Ruelas and Soria 2021</xref>)</td><td rowspan="1" colspan="1">49.30</td><td rowspan="1" colspan="1">18.86</td><td rowspan="1" colspan="1">–</td><td rowspan="1" colspan="1">18.09</td><td rowspan="1" colspan="1">18.72</td><td rowspan="1" colspan="1">7.80</td><td rowspan="1" colspan="1">11.69</td><td rowspan="1" colspan="1">10.45</td><td rowspan="1" colspan="1">9.01</td><td rowspan="1" colspan="1">4.29</td><td rowspan="1" colspan="1">7.50</td><td rowspan="1" colspan="1">0.96*</td><td rowspan="1" colspan="1">1.90*</td><td rowspan="1" colspan="1">14.48</td><td rowspan="1" colspan="1">8.78</td></tr><tr><td rowspan="1" colspan="16">
                      <italic>
                        <tp:taxon-name><tp:taxon-name-part taxon-name-part-type="genus" reg="Eumops">Eumops</tp:taxon-name-part><tp:taxon-name-part taxon-name-part-type="species" reg="delticus">delticus</tp:taxon-name-part></tp:taxon-name>
                      </italic>
                    </td></tr><tr><td rowspan="1" colspan="1">Female (<abbrev xmlns:xlink="http://www.w3.org/1999/xlink" xlink:title="Coleção de Mamíferos Alexandre Rodrigues Ferreira" id="ABBRID0EROAG" xlink:type="simple">CMARF</abbrev> 2122)</td><td rowspan="1" colspan="1">47.53</td><td rowspan="1" colspan="1">18.34</td><td rowspan="1" colspan="1">18.10</td><td rowspan="1" colspan="1">17.27</td><td rowspan="1" colspan="1">17.46</td><td rowspan="1" colspan="1">7.23</td><td rowspan="1" colspan="1">10.58</td><td rowspan="1" colspan="1">10.12</td><td rowspan="1" colspan="1">8.83</td><td rowspan="1" colspan="1">3.80</td><td rowspan="1" colspan="1">7.15</td><td rowspan="1" colspan="1">4.53</td><td rowspan="1" colspan="1">7.64</td><td rowspan="1" colspan="1">12.36</td><td rowspan="1" colspan="1">7.60</td></tr><tr><td rowspan="1" colspan="1">Female (<xref ref-type="bibr" rid="B12">Carter and Dolan 1978</xref>, Holotype: BMNH 23.8.9.7)</td><td rowspan="1" colspan="1">–</td><td rowspan="1" colspan="1">–</td><td rowspan="1" colspan="1">18.80</td><td rowspan="1" colspan="1">17.90</td><td rowspan="1" colspan="1">–</td><td rowspan="1" colspan="1">–</td><td rowspan="1" colspan="1">10.90</td><td rowspan="1" colspan="1">10.30</td><td rowspan="1" colspan="1">9.10</td><td rowspan="1" colspan="1">4.20</td><td rowspan="1" colspan="1">7.20</td><td rowspan="1" colspan="1">4.70</td><td rowspan="1" colspan="1">7.90</td><td rowspan="1" colspan="1">12.70</td><td rowspan="1" colspan="1">7.90</td></tr><tr><td rowspan="1" colspan="1">Female (<xref ref-type="bibr" rid="B74">Ruelas and Soria 2021</xref>)</td><td rowspan="1" colspan="1">47.68</td><td rowspan="1" colspan="1">18.38</td><td rowspan="1" colspan="1">–</td><td rowspan="1" colspan="1">–</td><td rowspan="1" colspan="1">18.11</td><td rowspan="1" colspan="1">7.13</td><td rowspan="1" colspan="1">11.08</td><td rowspan="1" colspan="1">10.17</td><td rowspan="1" colspan="1">8.78</td><td rowspan="1" colspan="1">4.42</td><td rowspan="1" colspan="1">6.93</td><td rowspan="1" colspan="1">–</td><td rowspan="1" colspan="1">–</td><td rowspan="1" colspan="1">13.18</td><td rowspan="1" colspan="1">7.79</td></tr><tr><td rowspan="1" colspan="16">
                      <italic>
                        <tp:taxon-name><tp:taxon-name-part taxon-name-part-type="genus" reg="Eumops">Eumops</tp:taxon-name-part><tp:taxon-name-part taxon-name-part-type="species" reg="glaucinus">glaucinus</tp:taxon-name-part></tp:taxon-name>
                      </italic>
                    </td></tr><tr><td rowspan="1" colspan="1">Female (<abbrev xmlns:xlink="http://www.w3.org/1999/xlink" xlink:title="Coleção de Mamíferos Alexandre Rodrigues Ferreira" id="ABBRID0EDUAG" xlink:type="simple">CMARF</abbrev> 2123)</td><td rowspan="1" colspan="1">60.98</td><td rowspan="1" colspan="1">24.08</td><td rowspan="1" colspan="1">23.60</td><td rowspan="1" colspan="1">22.21</td><td rowspan="1" colspan="1">23.22</td><td rowspan="1" colspan="1">9.08</td><td rowspan="1" colspan="1">14.41</td><td rowspan="1" colspan="1">13.05</td><td rowspan="1" colspan="1">11.62</td><td rowspan="1" colspan="1">5.02</td><td rowspan="1" colspan="1">9.26</td><td rowspan="1" colspan="1">5.65</td><td rowspan="1" colspan="1">10.26</td><td rowspan="1" colspan="1">17.29</td><td rowspan="1" colspan="1">10.47</td></tr><tr><td rowspan="1" colspan="1">Female (<abbrev xmlns:xlink="http://www.w3.org/1999/xlink" xlink:title="Coleção de Mamíferos Alexandre Rodrigues Ferreira" id="ABBRID0EZVAG" xlink:type="simple">CMARF</abbrev> 2124)</td><td rowspan="1" colspan="1">56.54</td><td rowspan="1" colspan="1">23.70</td><td rowspan="1" colspan="1">22.80</td><td rowspan="1" colspan="1">21.41</td><td rowspan="1" colspan="1">22.74</td><td rowspan="1" colspan="1">10.35</td><td rowspan="1" colspan="1">13.90</td><td rowspan="1" colspan="1">12.89</td><td rowspan="1" colspan="1">10.69</td><td rowspan="1" colspan="1">4.82</td><td rowspan="1" colspan="1">8.93</td><td rowspan="1" colspan="1">5.80</td><td rowspan="1" colspan="1">9.92</td><td rowspan="1" colspan="1">16.46</td><td rowspan="1" colspan="1">10.26</td></tr><tr><td rowspan="1" colspan="1">Female (<abbrev xmlns:xlink="http://www.w3.org/1999/xlink" xlink:title="Coleção de Mamíferos Alexandre Rodrigues Ferreira" id="ABBRID0EPXAG" xlink:type="simple">CMARF</abbrev> 2125)</td><td rowspan="1" colspan="1">60.20</td><td rowspan="1" colspan="1">23.82</td><td rowspan="1" colspan="1">23.50</td><td rowspan="1" colspan="1">22.26</td><td rowspan="1" colspan="1">23.52</td><td rowspan="1" colspan="1">10.09</td><td rowspan="1" colspan="1">14.52</td><td rowspan="1" colspan="1">12.96</td><td rowspan="1" colspan="1">11.12</td><td rowspan="1" colspan="1">4.94</td><td rowspan="1" colspan="1">8.91</td><td rowspan="1" colspan="1">5.83</td><td rowspan="1" colspan="1">10.05</td><td rowspan="1" colspan="1">17.50</td><td rowspan="1" colspan="1">10.66</td></tr><tr><td rowspan="1" colspan="1">Female (<abbrev xmlns:xlink="http://www.w3.org/1999/xlink" xlink:title="Coleção de Mamíferos Alexandre Rodrigues Ferreira" id="ABBRID0EFZAG" xlink:type="simple">CMARF</abbrev> 2126)</td><td rowspan="1" colspan="1">59.22</td><td rowspan="1" colspan="1">24.45</td><td rowspan="1" colspan="1">23.99</td><td rowspan="1" colspan="1">22.38</td><td rowspan="1" colspan="1">23.41</td><td rowspan="1" colspan="1">10.66</td><td rowspan="1" colspan="1">14.30</td><td rowspan="1" colspan="1">12.92</td><td rowspan="1" colspan="1">11.30</td><td rowspan="1" colspan="1">5.02</td><td rowspan="1" colspan="1">9.27</td><td rowspan="1" colspan="1">5.92</td><td rowspan="1" colspan="1">10.02</td><td rowspan="1" colspan="1">17.32</td><td rowspan="1" colspan="1">10.63</td></tr><tr><td rowspan="1" colspan="1">Female (<abbrev xmlns:xlink="http://www.w3.org/1999/xlink" xlink:title="Coleção de Mamíferos Alexandre Rodrigues Ferreira" id="ABBRID0E21AG" xlink:type="simple">CMARF</abbrev> 2127)</td><td rowspan="1" colspan="1">60.80</td><td rowspan="1" colspan="1">24.43</td><td rowspan="1" colspan="1">23.78</td><td rowspan="1" colspan="1">22.53</td><td rowspan="1" colspan="1">23.61</td><td rowspan="1" colspan="1">10.29</td><td rowspan="1" colspan="1">14.39</td><td rowspan="1" colspan="1">13.11</td><td rowspan="1" colspan="1">11.28</td><td rowspan="1" colspan="1">5.04</td><td rowspan="1" colspan="1">9.30</td><td rowspan="1" colspan="1">5.81</td><td rowspan="1" colspan="1">9.97</td><td rowspan="1" colspan="1">17.53</td><td rowspan="1" colspan="1">10.49</td></tr><tr><td rowspan="1" colspan="1">Female (<abbrev xmlns:xlink="http://www.w3.org/1999/xlink" xlink:title="Coleção de Mamíferos Alexandre Rodrigues Ferreira" id="ABBRID0ER3AG" xlink:type="simple">CMARF</abbrev> 2128)</td><td rowspan="1" colspan="1">60.45</td><td rowspan="1" colspan="1">23.90</td><td rowspan="1" colspan="1">23.50</td><td rowspan="1" colspan="1">22.07</td><td rowspan="1" colspan="1">23.32</td><td rowspan="1" colspan="1">10.16</td><td rowspan="1" colspan="1">14.13</td><td rowspan="1" colspan="1">12.60</td><td rowspan="1" colspan="1">11.02</td><td rowspan="1" colspan="1">5.17</td><td rowspan="1" colspan="1">9.22</td><td rowspan="1" colspan="1">5.65</td><td rowspan="1" colspan="1">9.97</td><td rowspan="1" colspan="1">17.35</td><td rowspan="1" colspan="1">10.52</td></tr><tr><td rowspan="1" colspan="1">Female (<abbrev xmlns:xlink="http://www.w3.org/1999/xlink" xlink:title="Coleção de Mamíferos Alexandre Rodrigues Ferreira" id="ABBRID0EH5AG" xlink:type="simple">CMARF</abbrev> 2129)</td><td rowspan="1" colspan="1">62.61</td><td rowspan="1" colspan="1">23.93</td><td rowspan="1" colspan="1">23.66</td><td rowspan="1" colspan="1">22.09</td><td rowspan="1" colspan="1">23.16</td><td rowspan="1" colspan="1">10.45</td><td rowspan="1" colspan="1">14.87</td><td rowspan="1" colspan="1">13.11</td><td rowspan="1" colspan="1">11.57</td><td rowspan="1" colspan="1">4.93</td><td rowspan="1" colspan="1">8.81</td><td rowspan="1" colspan="1">5.91</td><td rowspan="1" colspan="1">10.33</td><td rowspan="1" colspan="1">17.14</td><td rowspan="1" colspan="1">10.23</td></tr><tr><td rowspan="1" colspan="1">Female (<abbrev xmlns:xlink="http://www.w3.org/1999/xlink" xlink:title="Coleção de Mamíferos Alexandre Rodrigues Ferreira" id="ABBRID0E46AG" xlink:type="simple">CMARF</abbrev> 2130)</td><td rowspan="1" colspan="1">63.23</td><td rowspan="1" colspan="1">24.12</td><td rowspan="1" colspan="1">23.78</td><td rowspan="1" colspan="1">22.17</td><td rowspan="1" colspan="1">23.27</td><td rowspan="1" colspan="1">10.03</td><td rowspan="1" colspan="1">14.27</td><td rowspan="1" colspan="1">12.95</td><td rowspan="1" colspan="1">11.37</td><td rowspan="1" colspan="1">4.96</td><td rowspan="1" colspan="1">9.01</td><td rowspan="1" colspan="1">5.65</td><td rowspan="1" colspan="1">10.05</td><td rowspan="1" colspan="1">17.15</td><td rowspan="1" colspan="1">10.72</td></tr><tr><td rowspan="1" colspan="1">Male (<abbrev xmlns:xlink="http://www.w3.org/1999/xlink" xlink:title="Coleção de Mamíferos Alexandre Rodrigues Ferreira" id="ABBRID0ETBBG" xlink:type="simple">CMARF</abbrev> 2131)</td><td rowspan="1" colspan="1">59.41</td><td rowspan="1" colspan="1">24.43</td><td rowspan="1" colspan="1">24.17</td><td rowspan="1" colspan="1">22.49</td><td rowspan="1" colspan="1">23.99</td><td rowspan="1" colspan="1">10.45</td><td rowspan="1" colspan="1">14.86</td><td rowspan="1" colspan="1">13.74</td><td rowspan="1" colspan="1">11.25</td><td rowspan="1" colspan="1">5.17</td><td rowspan="1" colspan="1">9.55</td><td rowspan="1" colspan="1">6.38</td><td rowspan="1" colspan="1">9.55</td><td rowspan="1" colspan="1">18.15</td><td rowspan="1" colspan="1">10.97</td></tr><tr><td rowspan="1" colspan="1">Male (<abbrev xmlns:xlink="http://www.w3.org/1999/xlink" xlink:title="Coleção de Mamíferos Alexandre Rodrigues Ferreira" id="ABBRID0EJDBG" xlink:type="simple">CMARF</abbrev> 2132)</td><td rowspan="1" colspan="1">59.13</td><td rowspan="1" colspan="1">24.45</td><td rowspan="1" colspan="1">24.25</td><td rowspan="1" colspan="1">22.79</td><td rowspan="1" colspan="1">24.03</td><td rowspan="1" colspan="1">10.26</td><td rowspan="1" colspan="1">14.45</td><td rowspan="1" colspan="1">13.14</td><td rowspan="1" colspan="1">11.29</td><td rowspan="1" colspan="1">4.88</td><td rowspan="1" colspan="1">9.15</td><td rowspan="1" colspan="1">6.12</td><td rowspan="1" colspan="1">9.78</td><td rowspan="1" colspan="1">17.35</td><td rowspan="1" colspan="1">10.65</td></tr><tr><td rowspan="1" colspan="1">Male (<abbrev xmlns:xlink="http://www.w3.org/1999/xlink" xlink:title="Coleção de Mamíferos Alexandre Rodrigues Ferreira" id="ABBRID0E6EBG" xlink:type="simple">CMARF</abbrev> 2133)</td><td rowspan="1" colspan="1">58.50</td><td rowspan="1" colspan="1">24.78</td><td rowspan="1" colspan="1">23.99</td><td rowspan="1" colspan="1">22.57</td><td rowspan="1" colspan="1">23.94</td><td rowspan="1" colspan="1">10.66</td><td rowspan="1" colspan="1">14.37</td><td rowspan="1" colspan="1">12.86</td><td rowspan="1" colspan="1">11.19</td><td rowspan="1" colspan="1">4.98</td><td rowspan="1" colspan="1">8.82</td><td rowspan="1" colspan="1">5.72</td><td rowspan="1" colspan="1">9.53</td><td rowspan="1" colspan="1">17.21</td><td rowspan="1" colspan="1">10.43</td></tr><tr><td rowspan="1" colspan="1">Male (<abbrev xmlns:xlink="http://www.w3.org/1999/xlink" xlink:title="Coleção de Mamíferos Alexandre Rodrigues Ferreira" id="ABBRID0EVGBG" xlink:type="simple">CMARF</abbrev> 2134)</td><td rowspan="1" colspan="1">60.02</td><td rowspan="1" colspan="1">24.63</td><td rowspan="1" colspan="1">24.10</td><td rowspan="1" colspan="1">22.60</td><td rowspan="1" colspan="1">24.01</td><td rowspan="1" colspan="1">10.21</td><td rowspan="1" colspan="1">14.82</td><td rowspan="1" colspan="1">13.56</td><td rowspan="1" colspan="1">11.13</td><td rowspan="1" colspan="1">5.31</td><td rowspan="1" colspan="1">9.37</td><td rowspan="1" colspan="1">5.82</td><td rowspan="1" colspan="1">10.33</td><td rowspan="1" colspan="1">17.72</td><td rowspan="1" colspan="1">10.70</td></tr><tr><td rowspan="1" colspan="1">Male (<abbrev xmlns:xlink="http://www.w3.org/1999/xlink" xlink:title="Coleção de Mamíferos Alexandre Rodrigues Ferreira" id="ABBRID0ELIBG" xlink:type="simple">CMARF</abbrev> 2135)</td><td rowspan="1" colspan="1">60.20</td><td rowspan="1" colspan="1">24.66</td><td rowspan="1" colspan="1">23.95</td><td rowspan="1" colspan="1">22.85</td><td rowspan="1" colspan="1">23.80</td><td rowspan="1" colspan="1">9.94</td><td rowspan="1" colspan="1">15.34</td><td rowspan="1" colspan="1">13.51</td><td rowspan="1" colspan="1">11.59</td><td rowspan="1" colspan="1">5.13</td><td rowspan="1" colspan="1">9.21</td><td rowspan="1" colspan="1">6.14</td><td rowspan="1" colspan="1">10.01</td><td rowspan="1" colspan="1">17.28</td><td rowspan="1" colspan="1">10.50</td></tr><tr><td rowspan="1" colspan="1">Male (<abbrev xmlns:xlink="http://www.w3.org/1999/xlink" xlink:title="Coleção de Mamíferos Alexandre Rodrigues Ferreira" id="ABBRID0EBKBG" xlink:type="simple">CMARF</abbrev> 2136)</td><td rowspan="1" colspan="1">59.74</td><td rowspan="1" colspan="1">24.30</td><td rowspan="1" colspan="1">23.93</td><td rowspan="1" colspan="1">22.65</td><td rowspan="1" colspan="1">23.78</td><td rowspan="1" colspan="1">10.15</td><td rowspan="1" colspan="1">15.20</td><td rowspan="1" colspan="1">13.30</td><td rowspan="1" colspan="1">11.24</td><td rowspan="1" colspan="1">4.90</td><td rowspan="1" colspan="1">9.54</td><td rowspan="1" colspan="1">5.95</td><td rowspan="1" colspan="1">10.15</td><td rowspan="1" colspan="1">17.53</td><td rowspan="1" colspan="1">10.24</td></tr><tr><td rowspan="1" colspan="1">Male (<abbrev xmlns:xlink="http://www.w3.org/1999/xlink" xlink:title="Coleção de Mamíferos Alexandre Rodrigues Ferreira" id="ABBRID0EXLBG" xlink:type="simple">CMARF</abbrev> 2137)</td><td rowspan="1" colspan="1">58.55</td><td rowspan="1" colspan="1">24.38</td><td rowspan="1" colspan="1">23.80</td><td rowspan="1" colspan="1">24.42</td><td rowspan="1" colspan="1">23.74</td><td rowspan="1" colspan="1">10.00</td><td rowspan="1" colspan="1">14.54</td><td rowspan="1" colspan="1">13.25</td><td rowspan="1" colspan="1">10.86</td><td rowspan="1" colspan="1">4.87</td><td rowspan="1" colspan="1">8.86</td><td rowspan="1" colspan="1">6.04</td><td rowspan="1" colspan="1">9.79</td><td rowspan="1" colspan="1">17.43</td><td rowspan="1" colspan="1">10.20</td></tr><tr><td rowspan="1" colspan="1">Male (<abbrev xmlns:xlink="http://www.w3.org/1999/xlink" xlink:title="Coleção de Mamíferos Alexandre Rodrigues Ferreira" id="ABBRID0ENNBG" xlink:type="simple">CMARF</abbrev> 2138)</td><td rowspan="1" colspan="1">59.65</td><td rowspan="1" colspan="1">24.68</td><td rowspan="1" colspan="1">24.10</td><td rowspan="1" colspan="1">22.61</td><td rowspan="1" colspan="1">24.00</td><td rowspan="1" colspan="1">10.35</td><td rowspan="1" colspan="1">14.48</td><td rowspan="1" colspan="1">13.34</td><td rowspan="1" colspan="1">11.37</td><td rowspan="1" colspan="1">5.26</td><td rowspan="1" colspan="1">9.29</td><td rowspan="1" colspan="1">6.01</td><td rowspan="1" colspan="1">10.40</td><td rowspan="1" colspan="1">17.46</td><td rowspan="1" colspan="1">10.75</td></tr><tr><td rowspan="1" colspan="1">Male (<abbrev xmlns:xlink="http://www.w3.org/1999/xlink" xlink:title="Coleção de Mamíferos Alexandre Rodrigues Ferreira" id="ABBRID0EDPBG" xlink:type="simple">CMARF</abbrev> 2139)</td><td rowspan="1" colspan="1">64.33</td><td rowspan="1" colspan="1">24.50</td><td rowspan="1" colspan="1">24.20</td><td rowspan="1" colspan="1">23.23</td><td rowspan="1" colspan="1">24.17</td><td rowspan="1" colspan="1">10.38</td><td rowspan="1" colspan="1">14.39</td><td rowspan="1" colspan="1">13.21</td><td rowspan="1" colspan="1">11.31</td><td rowspan="1" colspan="1">4.96</td><td rowspan="1" colspan="1">9.12</td><td rowspan="1" colspan="1">6.47</td><td rowspan="1" colspan="1">10.30</td><td rowspan="1" colspan="1">17.50</td><td rowspan="1" colspan="1">10.90</td></tr><tr><td rowspan="1" colspan="1">Male (<abbrev xmlns:xlink="http://www.w3.org/1999/xlink" xlink:title="Coleção de Mamíferos Alexandre Rodrigues Ferreira" id="ABBRID0EZQBG" xlink:type="simple">CMARF</abbrev> 2140)</td><td rowspan="1" colspan="1">64.16</td><td rowspan="1" colspan="1">23.81</td><td rowspan="1" colspan="1">23.66</td><td rowspan="1" colspan="1">22.30</td><td rowspan="1" colspan="1">23.26</td><td rowspan="1" colspan="1">10.08</td><td rowspan="1" colspan="1">14.16</td><td rowspan="1" colspan="1">12.87</td><td rowspan="1" colspan="1">10.71</td><td rowspan="1" colspan="1">4.98</td><td rowspan="1" colspan="1">8.84</td><td rowspan="1" colspan="1">5.78</td><td rowspan="1" colspan="1">10.17</td><td rowspan="1" colspan="1">17.11</td><td rowspan="1" colspan="1">10.11</td></tr><tr><td rowspan="1" colspan="1">Male (<abbrev xmlns:xlink="http://www.w3.org/1999/xlink" xlink:title="Coleção de Mamíferos Alexandre Rodrigues Ferreira" id="ABBRID0EPSBG" xlink:type="simple">CMARF</abbrev> 2141)</td><td rowspan="1" colspan="1">59.75</td><td rowspan="1" colspan="1">24.69</td><td rowspan="1" colspan="1">24.50</td><td rowspan="1" colspan="1">22.76</td><td rowspan="1" colspan="1">24.25</td><td rowspan="1" colspan="1">10.99</td><td rowspan="1" colspan="1">14.34</td><td rowspan="1" colspan="1">13.11</td><td rowspan="1" colspan="1">10.92</td><td rowspan="1" colspan="1">4.96</td><td rowspan="1" colspan="1">9.57</td><td rowspan="1" colspan="1">5.59</td><td rowspan="1" colspan="1">10.12</td><td rowspan="1" colspan="1">17.81</td><td rowspan="1" colspan="1">10.92</td></tr><tr><td rowspan="1" colspan="1">Male (<abbrev xmlns:xlink="http://www.w3.org/1999/xlink" xlink:title="Coleção de Mamíferos Alexandre Rodrigues Ferreira" id="ABBRID0EFUBG" xlink:type="simple">CMARF</abbrev> 2142)</td><td rowspan="1" colspan="1">52.38</td><td rowspan="1" colspan="1">24.63</td><td rowspan="1" colspan="1">23.86</td><td rowspan="1" colspan="1">22.67</td><td rowspan="1" colspan="1">23.76</td><td rowspan="1" colspan="1">10.57</td><td rowspan="1" colspan="1">14.62</td><td rowspan="1" colspan="1">13.28</td><td rowspan="1" colspan="1">11.45</td><td rowspan="1" colspan="1">5.43</td><td rowspan="1" colspan="1">9.39</td><td rowspan="1" colspan="1">5.85</td><td rowspan="1" colspan="1">9.92</td><td rowspan="1" colspan="1">17.15</td><td rowspan="1" colspan="1">10.67</td></tr><tr><td rowspan="1" colspan="1">Male (<abbrev xmlns:xlink="http://www.w3.org/1999/xlink" xlink:title="Coleção de Mamíferos Alexandre Rodrigues Ferreira" id="ABBRID0E2VBG" xlink:type="simple">CMARF</abbrev> 2143)</td><td rowspan="1" colspan="1">59.28</td><td rowspan="1" colspan="1">24.55</td><td rowspan="1" colspan="1">24.00</td><td rowspan="1" colspan="1">22.59</td><td rowspan="1" colspan="1">23.96</td><td rowspan="1" colspan="1">10.70</td><td rowspan="1" colspan="1">14.95</td><td rowspan="1" colspan="1">13.35</td><td rowspan="1" colspan="1">11.25</td><td rowspan="1" colspan="1">5.18</td><td rowspan="1" colspan="1">9.18</td><td rowspan="1" colspan="1">5.87</td><td rowspan="1" colspan="1">10.11</td><td rowspan="1" colspan="1">17.51</td><td rowspan="1" colspan="1">10.35</td></tr><tr><td rowspan="1" colspan="16">
                      <italic>
                        <tp:taxon-name><tp:taxon-name-part taxon-name-part-type="genus" reg="Molossops">Molossops</tp:taxon-name-part><tp:taxon-name-part taxon-name-part-type="species" reg="temminckii">temminckii</tp:taxon-name-part></tp:taxon-name>
                      </italic>
                    </td></tr><tr><td rowspan="1" colspan="1">Female (<abbrev xmlns:xlink="http://www.w3.org/1999/xlink" xlink:title="Coleção de Mamíferos Alexandre Rodrigues Ferreira" id="ABBRID0EBYBG" xlink:type="simple">CMARF</abbrev> 2144)</td><td rowspan="1" colspan="1">31.53</td><td rowspan="1" colspan="1">14.27</td><td rowspan="1" colspan="1">14.00</td><td rowspan="1" colspan="1">13.38</td><td rowspan="1" colspan="1">13.83</td><td rowspan="1" colspan="1">6.05</td><td rowspan="1" colspan="1">9.21</td><td rowspan="1" colspan="1">8.73</td><td rowspan="1" colspan="1">6.86</td><td rowspan="1" colspan="1">3.73</td><td rowspan="1" colspan="1">5.35</td><td rowspan="1" colspan="1">3.75</td><td rowspan="1" colspan="1">6.64</td><td rowspan="1" colspan="1">10.03</td><td rowspan="1" colspan="1">5.84</td></tr><tr><td rowspan="1" colspan="1">Male (<abbrev xmlns:xlink="http://www.w3.org/1999/xlink" xlink:title="Coleção de Mamíferos Alexandre Rodrigues Ferreira" id="ABBRID0EXZBG" xlink:type="simple">CMARF</abbrev> 2145)</td><td rowspan="1" colspan="1">32.33</td><td rowspan="1" colspan="1">14.85</td><td rowspan="1" colspan="1">13.50</td><td rowspan="1" colspan="1">13.94</td><td rowspan="1" colspan="1">14.52</td><td rowspan="1" colspan="1">6.66</td><td rowspan="1" colspan="1">9.44</td><td rowspan="1" colspan="1">8.72</td><td rowspan="1" colspan="1">7.25</td><td rowspan="1" colspan="1">3.78</td><td rowspan="1" colspan="1">5.51</td><td rowspan="1" colspan="1">4.32</td><td rowspan="1" colspan="1">6.71</td><td rowspan="1" colspan="1">10.86</td><td rowspan="1" colspan="1">6.19</td></tr><tr><td rowspan="1" colspan="16"><italic><tp:taxon-name><tp:taxon-name-part taxon-name-part-type="genus" reg="Molossops">Molossops</tp:taxon-name-part></tp:taxon-name></italic> sp.</td></tr><tr><td rowspan="1" colspan="1">Female (<abbrev xmlns:xlink="http://www.w3.org/1999/xlink" xlink:title="Coleção de Mamíferos Alexandre Rodrigues Ferreira" id="ABBRID0EZ2BG" xlink:type="simple">CMARF</abbrev> 2146)</td><td rowspan="1" colspan="1">31.73</td><td rowspan="1" colspan="1">14.29</td><td rowspan="1" colspan="1">14.00</td><td rowspan="1" colspan="1">13.44</td><td rowspan="1" colspan="1">13.76</td><td rowspan="1" colspan="1">6.28</td><td rowspan="1" colspan="1">9.51</td><td rowspan="1" colspan="1">8.58</td><td rowspan="1" colspan="1">7.22</td><td rowspan="1" colspan="1">3.78</td><td rowspan="1" colspan="1">5.07</td><td rowspan="1" colspan="1">4.17</td><td rowspan="1" colspan="1">6.69</td><td rowspan="1" colspan="1">10.15</td><td rowspan="1" colspan="1">5.91</td></tr><tr><td rowspan="1" colspan="16">
                      <italic>
                        <tp:taxon-name><tp:taxon-name-part taxon-name-part-type="genus" reg="Neoplatymops">Neoplatymops</tp:taxon-name-part><tp:taxon-name-part taxon-name-part-type="species" reg="mattogrossensis">mattogrossensis</tp:taxon-name-part></tp:taxon-name>
                      </italic>
                    </td></tr><tr><td rowspan="1" colspan="1">Female (<abbrev xmlns:xlink="http://www.w3.org/1999/xlink" xlink:title="Coleção de Mamíferos Alexandre Rodrigues Ferreira" id="ABBRID0E64BG" xlink:type="simple">CMARF</abbrev> 2210)</td><td rowspan="1" colspan="1">29.39</td><td rowspan="1" colspan="1">14.64</td><td rowspan="1" colspan="1">14.40</td><td rowspan="1" colspan="1">13.62</td><td rowspan="1" colspan="1">14.30</td><td rowspan="1" colspan="1">6.70</td><td rowspan="1" colspan="1">–</td><td rowspan="1" colspan="1">9.27</td><td rowspan="1" colspan="1">7.06</td><td rowspan="1" colspan="1">3.69</td><td rowspan="1" colspan="1">5.40</td><td rowspan="1" colspan="1">3.70</td><td rowspan="1" colspan="1">6.59</td><td rowspan="1" colspan="1">9.92</td><td rowspan="1" colspan="1">5.80</td></tr><tr><td rowspan="1" colspan="1">Female (<abbrev xmlns:xlink="http://www.w3.org/1999/xlink" xlink:title="Coleção de Mamíferos Alexandre Rodrigues Ferreira" id="ABBRID0EV6BG" xlink:type="simple">CMARF</abbrev> 2211)</td><td rowspan="1" colspan="1">29.39</td><td rowspan="1" colspan="1">14.34</td><td rowspan="1" colspan="1">14.21</td><td rowspan="1" colspan="1">13.60</td><td rowspan="1" colspan="1">14.19</td><td rowspan="1" colspan="1">6.70</td><td rowspan="1" colspan="1">–</td><td rowspan="1" colspan="1">8.51</td><td rowspan="1" colspan="1">6.78</td><td rowspan="1" colspan="1">3.42</td><td rowspan="1" colspan="1">5.49</td><td rowspan="1" colspan="1">3.47</td><td rowspan="1" colspan="1">6.52</td><td rowspan="1" colspan="1">9.52</td><td rowspan="1" colspan="1">5.97</td></tr><tr><td rowspan="1" colspan="1">Female (<abbrev xmlns:xlink="http://www.w3.org/1999/xlink" xlink:title="Coleção de Mamíferos Alexandre Rodrigues Ferreira" id="ABBRID0EMBAI" xlink:type="simple">CMARF</abbrev> 2212)</td><td rowspan="1" colspan="1">30.01</td><td rowspan="1" colspan="1">14.85</td><td rowspan="1" colspan="1">14.40</td><td rowspan="1" colspan="1">13.71</td><td rowspan="1" colspan="1">14.30</td><td rowspan="1" colspan="1">6.61</td><td rowspan="1" colspan="1">9.56</td><td rowspan="1" colspan="1">8.98</td><td rowspan="1" colspan="1">7.14</td><td rowspan="1" colspan="1">3.55</td><td rowspan="1" colspan="1">5.56</td><td rowspan="1" colspan="1">3.52</td><td rowspan="1" colspan="1">6.87</td><td rowspan="1" colspan="1">9.84</td><td rowspan="1" colspan="1">5.84</td></tr><tr><td rowspan="1" colspan="1">Female (<abbrev xmlns:xlink="http://www.w3.org/1999/xlink" xlink:title="Coleção de Mamíferos Alexandre Rodrigues Ferreira" id="ABBRID0ECDAI" xlink:type="simple">CMARF</abbrev> 2213)</td><td rowspan="1" colspan="1">29.71</td><td rowspan="1" colspan="1">14.62</td><td rowspan="1" colspan="1">14.18</td><td rowspan="1" colspan="1">13.42</td><td rowspan="1" colspan="1">14.12</td><td rowspan="1" colspan="1">6.82</td><td rowspan="1" colspan="1">9.29</td><td rowspan="1" colspan="1">8.52</td><td rowspan="1" colspan="1">6.88</td><td rowspan="1" colspan="1">3.51</td><td rowspan="1" colspan="1">5.14</td><td rowspan="1" colspan="1">3.70</td><td rowspan="1" colspan="1">6.68</td><td rowspan="1" colspan="1">10.08</td><td rowspan="1" colspan="1">5.72</td></tr><tr><td rowspan="1" colspan="1">Female (<abbrev xmlns:xlink="http://www.w3.org/1999/xlink" xlink:title="Coleção de Mamíferos Alexandre Rodrigues Ferreira" id="ABBRID0EYEAI" xlink:type="simple">CMARF</abbrev> 2214)</td><td rowspan="1" colspan="1">24.31</td><td rowspan="1" colspan="1">14.62</td><td rowspan="1" colspan="1">14.28</td><td rowspan="1" colspan="1">13.52</td><td rowspan="1" colspan="1">14.08</td><td rowspan="1" colspan="1">6.49</td><td rowspan="1" colspan="1">9.91</td><td rowspan="1" colspan="1">8.65</td><td rowspan="1" colspan="1">7.47</td><td rowspan="1" colspan="1">3.59</td><td rowspan="1" colspan="1">5.21</td><td rowspan="1" colspan="1">3.74</td><td rowspan="1" colspan="1">6.69</td><td rowspan="1" colspan="1">9.48</td><td rowspan="1" colspan="1">5.91</td></tr><tr><td rowspan="1" colspan="1">Female (<abbrev xmlns:xlink="http://www.w3.org/1999/xlink" xlink:title="Coleção de Mamíferos Alexandre Rodrigues Ferreira" id="ABBRID0EOGAI" xlink:type="simple">CMARF</abbrev> 2215)</td><td rowspan="1" colspan="1">23.69</td><td rowspan="1" colspan="1">14.47</td><td rowspan="1" colspan="1">14.20</td><td rowspan="1" colspan="1">13.51</td><td rowspan="1" colspan="1">14.13</td><td rowspan="1" colspan="1">6.31</td><td rowspan="1" colspan="1">9.21</td><td rowspan="1" colspan="1">8.63</td><td rowspan="1" colspan="1">7.26</td><td rowspan="1" colspan="1">3.54</td><td rowspan="1" colspan="1">5.21</td><td rowspan="1" colspan="1">3.77</td><td rowspan="1" colspan="1">6.76</td><td rowspan="1" colspan="1">9.92</td><td rowspan="1" colspan="1">5.75</td></tr><tr><td rowspan="1" colspan="1">Female (<abbrev xmlns:xlink="http://www.w3.org/1999/xlink" xlink:title="Coleção de Mamíferos Alexandre Rodrigues Ferreira" id="ABBRID0EEIAI" xlink:type="simple">CMARF</abbrev> 2216)</td><td rowspan="1" colspan="1">28.69</td><td rowspan="1" colspan="1">14.01</td><td rowspan="1" colspan="1">13.99</td><td rowspan="1" colspan="1">13.32</td><td rowspan="1" colspan="1">13.96</td><td rowspan="1" colspan="1">6.46</td><td rowspan="1" colspan="1">9.47</td><td rowspan="1" colspan="1">8.96</td><td rowspan="1" colspan="1">7.06</td><td rowspan="1" colspan="1">3.68</td><td rowspan="1" colspan="1">5.18</td><td rowspan="1" colspan="1">3.73</td><td rowspan="1" colspan="1">6.54</td><td rowspan="1" colspan="1">9.78</td><td rowspan="1" colspan="1">5.67</td></tr><tr><td rowspan="1" colspan="16">
                      <italic>
                        <tp:taxon-name><tp:taxon-name-part taxon-name-part-type="genus" reg="Nyctinomops">Nyctinomops</tp:taxon-name-part><tp:taxon-name-part taxon-name-part-type="species" reg="laticaudatus">laticaudatus</tp:taxon-name-part></tp:taxon-name>
                      </italic>
                    </td></tr><tr><td rowspan="1" colspan="1">Female (<abbrev xmlns:xlink="http://www.w3.org/1999/xlink" xlink:title="Coleção de Mamíferos Alexandre Rodrigues Ferreira" id="ABBRID0EKKAI" xlink:type="simple">CMARF</abbrev> 2217)</td><td rowspan="1" colspan="1">44.26</td><td rowspan="1" colspan="1">17.93</td><td rowspan="1" colspan="1">17.00</td><td rowspan="1" colspan="1">15.95</td><td rowspan="1" colspan="1">16.78</td><td rowspan="1" colspan="1">7.35</td><td rowspan="1" colspan="1">10.07</td><td rowspan="1" colspan="1">9.57</td><td rowspan="1" colspan="1">8.51</td><td rowspan="1" colspan="1">3.50</td><td rowspan="1" colspan="1">6.55</td><td rowspan="1" colspan="1">3.89</td><td rowspan="1" colspan="1">7.68</td><td rowspan="1" colspan="1">11.64</td><td rowspan="1" colspan="1">7.11</td></tr><tr><td rowspan="1" colspan="1">Female (<abbrev xmlns:xlink="http://www.w3.org/1999/xlink" xlink:title="Coleção de Mamíferos Alexandre Rodrigues Ferreira" id="ABBRID0EAMAI" xlink:type="simple">CMARF</abbrev> 2218)</td><td rowspan="1" colspan="1">45.90</td><td rowspan="1" colspan="1">18.10</td><td rowspan="1" colspan="1">17.00</td><td rowspan="1" colspan="1">15.78</td><td rowspan="1" colspan="1">16.68</td><td rowspan="1" colspan="1">6.54</td><td rowspan="1" colspan="1">10.25</td><td rowspan="1" colspan="1">9.47</td><td rowspan="1" colspan="1">8.69</td><td rowspan="1" colspan="1">3.50</td><td rowspan="1" colspan="1">6.17</td><td rowspan="1" colspan="1">3.93</td><td rowspan="1" colspan="1">7.48</td><td rowspan="1" colspan="1">12.17</td><td rowspan="1" colspan="1">7.56</td></tr><tr><td rowspan="1" colspan="1">Female (<abbrev xmlns:xlink="http://www.w3.org/1999/xlink" xlink:title="Coleção de Mamíferos Alexandre Rodrigues Ferreira" id="ABBRID0EWNAI" xlink:type="simple">CMARF</abbrev> 2219)</td><td rowspan="1" colspan="1">44.02</td><td rowspan="1" colspan="1">17.70</td><td rowspan="1" colspan="1">17.05</td><td rowspan="1" colspan="1">15.87</td><td rowspan="1" colspan="1">16.58</td><td rowspan="1" colspan="1">6.95</td><td rowspan="1" colspan="1">10.21</td><td rowspan="1" colspan="1">9.67</td><td rowspan="1" colspan="1">8.46</td><td rowspan="1" colspan="1">3.75</td><td rowspan="1" colspan="1">6.54</td><td rowspan="1" colspan="1">3.91</td><td rowspan="1" colspan="1">7.33</td><td rowspan="1" colspan="1">11.83</td><td rowspan="1" colspan="1">7.10</td></tr><tr><td rowspan="1" colspan="1">Female (<abbrev xmlns:xlink="http://www.w3.org/1999/xlink" xlink:title="Coleção de Mamíferos Alexandre Rodrigues Ferreira" id="ABBRID0EMPAI" xlink:type="simple">CMARF</abbrev> 2220)</td><td rowspan="1" colspan="1">44.97</td><td rowspan="1" colspan="1">17.43</td><td rowspan="1" colspan="1">17.10</td><td rowspan="1" colspan="1">15.44</td><td rowspan="1" colspan="1">16.19</td><td rowspan="1" colspan="1">6.14</td><td rowspan="1" colspan="1">9.66</td><td rowspan="1" colspan="1">9.65</td><td rowspan="1" colspan="1">8.20</td><td rowspan="1" colspan="1">3.65</td><td rowspan="1" colspan="1">6.09</td><td rowspan="1" colspan="1">3.68</td><td rowspan="1" colspan="1">7.07</td><td rowspan="1" colspan="1">11.91</td><td rowspan="1" colspan="1">7.16</td></tr><tr><td rowspan="1" colspan="1">Female (<abbrev xmlns:xlink="http://www.w3.org/1999/xlink" xlink:title="Coleção de Mamíferos Alexandre Rodrigues Ferreira" id="ABBRID0ECRAI" xlink:type="simple">CMARF</abbrev> 2221)</td><td rowspan="1" colspan="1">44.47</td><td rowspan="1" colspan="1">18.16</td><td rowspan="1" colspan="1">17.00</td><td rowspan="1" colspan="1">16.00</td><td rowspan="1" colspan="1">16.95</td><td rowspan="1" colspan="1">7.02</td><td rowspan="1" colspan="1">10.39</td><td rowspan="1" colspan="1">9.58</td><td rowspan="1" colspan="1">8.72</td><td rowspan="1" colspan="1">3.64</td><td rowspan="1" colspan="1">6.67</td><td rowspan="1" colspan="1">3.93</td><td rowspan="1" colspan="1">7.63</td><td rowspan="1" colspan="1">12.15</td><td rowspan="1" colspan="1">7.43</td></tr><tr><td rowspan="1" colspan="1">Female (<abbrev xmlns:xlink="http://www.w3.org/1999/xlink" xlink:title="Coleção de Mamíferos Alexandre Rodrigues Ferreira" id="ABBRID0EYSAI" xlink:type="simple">CMARF</abbrev> 2222)</td><td rowspan="1" colspan="1">44.67</td><td rowspan="1" colspan="1">17.61</td><td rowspan="1" colspan="1">17.00</td><td rowspan="1" colspan="1">15.56</td><td rowspan="1" colspan="1">16.34</td><td rowspan="1" colspan="1">6.95</td><td rowspan="1" colspan="1">10.19</td><td rowspan="1" colspan="1">9.86</td><td rowspan="1" colspan="1">8.48</td><td rowspan="1" colspan="1">3.57</td><td rowspan="1" colspan="1">6.44</td><td rowspan="1" colspan="1">3.75</td><td rowspan="1" colspan="1">7.42</td><td rowspan="1" colspan="1">11.68</td><td rowspan="1" colspan="1">6.72</td></tr><tr><td rowspan="1" colspan="1">Male (<abbrev xmlns:xlink="http://www.w3.org/1999/xlink" xlink:title="Coleção de Mamíferos Alexandre Rodrigues Ferreira" id="ABBRID0EOUAI" xlink:type="simple">CMARF</abbrev> 2223)</td><td rowspan="1" colspan="1">44.47</td><td rowspan="1" colspan="1">17.78</td><td rowspan="1" colspan="1">16.98</td><td rowspan="1" colspan="1">16.03</td><td rowspan="1" colspan="1">16.57</td><td rowspan="1" colspan="1">7.26</td><td rowspan="1" colspan="1">9.74</td><td rowspan="1" colspan="1">9.37</td><td rowspan="1" colspan="1">8.38</td><td rowspan="1" colspan="1">3.37</td><td rowspan="1" colspan="1">6.27</td><td rowspan="1" colspan="1">3.66</td><td rowspan="1" colspan="1">7.16</td><td rowspan="1" colspan="1">12.01</td><td rowspan="1" colspan="1">7.23</td></tr><tr><td rowspan="1" colspan="1">Male (<abbrev xmlns:xlink="http://www.w3.org/1999/xlink" xlink:title="Coleção de Mamíferos Alexandre Rodrigues Ferreira" id="ABBRID0EEWAI" xlink:type="simple">CMARF</abbrev> 2224)</td><td rowspan="1" colspan="1">45.19</td><td rowspan="1" colspan="1">18.62</td><td rowspan="1" colspan="1">17.96</td><td rowspan="1" colspan="1">16.41</td><td rowspan="1" colspan="1">17.23</td><td rowspan="1" colspan="1">7.70</td><td rowspan="1" colspan="1">10.43</td><td rowspan="1" colspan="1">10.03</td><td rowspan="1" colspan="1">8.65</td><td rowspan="1" colspan="1">3.54</td><td rowspan="1" colspan="1">6.67</td><td rowspan="1" colspan="1">4.00</td><td rowspan="1" colspan="1">7.39</td><td rowspan="1" colspan="1">12.17</td><td rowspan="1" colspan="1">7.30</td></tr><tr><td rowspan="1" colspan="1">
                      <italic>
                        <tp:taxon-name><tp:taxon-name-part taxon-name-part-type="genus" reg="Nyctinomops">Nyctinomops</tp:taxon-name-part><tp:taxon-name-part taxon-name-part-type="species" reg="macrotis">macrotis</tp:taxon-name-part></tp:taxon-name>
                      </italic>
                    </td><td rowspan="1" colspan="1"/><td rowspan="1" colspan="1"/><td rowspan="1" colspan="1"/><td rowspan="1" colspan="1"/><td rowspan="1" colspan="1"/><td rowspan="1" colspan="1"/><td rowspan="1" colspan="1"/><td rowspan="1" colspan="1"/><td rowspan="1" colspan="1"/><td rowspan="1" colspan="1"/><td rowspan="1" colspan="1"/><td rowspan="1" colspan="1"/><td rowspan="1" colspan="1"/><td rowspan="1" colspan="1"/><td rowspan="1" colspan="1"/></tr><tr><td rowspan="1" colspan="1">Female (<abbrev xmlns:xlink="http://www.w3.org/1999/xlink" xlink:title="Coleção de Mamíferos Alexandre Rodrigues Ferreira" id="ABBRID0EXZAI" xlink:type="simple">CMARF</abbrev> 2225)</td><td rowspan="1" colspan="1">59.83</td><td rowspan="1" colspan="1">23.36</td><td rowspan="1" colspan="1">22.68</td><td rowspan="1" colspan="1">21.38</td><td rowspan="1" colspan="1">22.29</td><td rowspan="1" colspan="1">9.46</td><td rowspan="1" colspan="1">12.54</td><td rowspan="1" colspan="1">11.80</td><td rowspan="1" colspan="1">10.34</td><td rowspan="1" colspan="1">4.35</td><td rowspan="1" colspan="1">8.27</td><td rowspan="1" colspan="1">4.91</td><td rowspan="1" colspan="1">8.63</td><td rowspan="1" colspan="1">16.27</td><td rowspan="1" colspan="1">9.31</td></tr></tbody></table><table-wrap-foot><fn><p>*Variable incorrectly measured.</p></fn></table-wrap-foot></table-wrap></tp:treatment-sec><ref-list><ref id="B8"><mixed-citation xmlns:xlink="http://www.w3.org/1999/xlink" xlink:type="simple"><person-group><name name-style="western"><surname>Bernardi</surname><given-names>IP</given-names></name><name name-style="western"><surname>Miranda</surname><given-names>JMD</given-names></name><name name-style="western"><surname>Passos</surname><given-names>FC</given-names></name></person-group> (<year>2009</year>) <article-title>Status taxonômico e distribucional do complexo <italic><tp:taxon-name><tp:taxon-name-part taxon-name-part-type="genus">Eumops</tp:taxon-name-part><tp:taxon-name-part taxon-name-part-type="species">bonariensis</tp:taxon-name-part></tp:taxon-name></italic> (<tp:taxon-name><tp:taxon-name-part taxon-name-part-type="order">Chiroptera</tp:taxon-name-part></tp:taxon-name>: <tp:taxon-name><tp:taxon-name-part taxon-name-part-type="family">Molossidae</tp:taxon-name-part></tp:taxon-name>) no Sul do Brasil.</article-title><source>Zoologia</source><volume>26</volume>: <fpage>183</fpage>–<lpage>190</lpage>. <ext-link xlink:href="10.1590/S1984-46702009000100025" ext-link-type="doi" xlink:type="simple">https://doi.org/10.1590/S1984-46702009000100025</ext-link></mixed-citation></ref><ref id="B74"><mixed-citation xmlns:xlink="http://www.w3.org/1999/xlink" xlink:type="simple"><person-group><name name-style="western"><surname>Ruelas</surname><given-names>D</given-names></name><name name-style="western"><surname>Soria</surname><given-names>C</given-names></name></person-group> (<year>2021</year>) First records of the bats <italic><tp:taxon-name><tp:taxon-name-part taxon-name-part-type="genus">Eumops</tp:taxon-name-part><tp:taxon-name-part taxon-name-part-type="species">bonariensis</tp:taxon-name-part></tp:taxon-name></italic> (<tp:taxon-name><tp:taxon-name-part taxon-name-part-type="order">Chiroptera</tp:taxon-name-part></tp:taxon-name>: <tp:taxon-name><tp:taxon-name-part taxon-name-part-type="family">Molossidae</tp:taxon-name-part></tp:taxon-name>) and <italic><tp:taxon-name><tp:taxon-name-part taxon-name-part-type="genus">Pteronotus</tp:taxon-name-part><tp:taxon-name-part taxon-name-part-type="species">fuscus</tp:taxon-name-part></tp:taxon-name></italic> (<tp:taxon-name><tp:taxon-name-part taxon-name-part-type="order">Chiroptera</tp:taxon-name-part></tp:taxon-name>: <tp:taxon-name><tp:taxon-name-part taxon-name-part-type="family">Mormoopidae</tp:taxon-name-part></tp:taxon-name>) in Peru <tp:taxon-name><tp:taxon-name-part taxon-name-part-type="class">Mammalia</tp:taxon-name-part></tp:taxon-name> 85: 588–600. <ext-link xlink:href="10.1515/mammalia-2020-0121" ext-link-type="doi" xlink:type="simple">https://doi.org/10.1515/mammalia-2020-0121</ext-link></mixed-citation></ref><ref id="B12"><mixed-citation xmlns:xlink="http://www.w3.org/1999/xlink" xlink:type="simple"><person-group><name name-style="western"><surname>Carter</surname><given-names>DC</given-names></name><name name-style="western"><surname>Dolan</surname><given-names>PG</given-names></name></person-group> (<year>1978</year>) <article-title>Catalogue of type specimens of Neotropical bats selected European museums.</article-title><source>Special Publication the Museum Texas Tech University</source><volume>15</volume>: <fpage>1</fpage>–<lpage>138</lpage>. <ext-link xlink:href="10.5962/bhl.title.142635" ext-link-type="doi" xlink:type="simple">https://doi.org/10.5962/bhl.title.142635</ext-link></mixed-citation></ref><ref id="B37"><mixed-citation xmlns:xlink="http://www.w3.org/1999/xlink" xlink:type="simple"><person-group><name name-style="western"><surname>Gregorin</surname><given-names>R</given-names></name><name name-style="western"><surname>Mancini</surname><given-names>MCS</given-names></name><name name-style="western"><surname>Laurindo</surname><given-names>RS</given-names></name><name name-style="western"><surname>Mello</surname><given-names>RM</given-names></name><name name-style="western"><surname>Moras</surname><given-names>LM</given-names></name><name name-style="western"><surname>Almeida</surname><given-names>TG</given-names></name><name name-style="western"><surname>Silva</surname><given-names>LC</given-names></name></person-group> (<year>2020</year>) New records of the bats <italic><tp:taxon-name><tp:taxon-name-part taxon-name-part-type="genus">Histiotus</tp:taxon-name-part><tp:taxon-name-part taxon-name-part-type="species">montanus</tp:taxon-name-part></tp:taxon-name></italic> and <italic><tp:taxon-name><tp:taxon-name-part taxon-name-part-type="genus">Molossops</tp:taxon-name-part><tp:taxon-name-part taxon-name-part-type="species">neglectus</tp:taxon-name-part></tp:taxon-name></italic> in southeastern Brazil with notes on biology and morphology. Caldasia 42(1) <ext-link xlink:href="10.15446/caldasia.v42n1.73949" ext-link-type="doi" xlink:type="simple">https://doi.org/10.15446/caldasia.v42n1.73949</ext-link></mixed-citation></ref><ref id="B71"><mixed-citation xmlns:xlink="http://www.w3.org/1999/xlink" xlink:type="simple"><person-group><name name-style="western"><surname>Ramírez-Chaves</surname><given-names>HE</given-names></name><name name-style="western"><surname>Morales-Martínez</surname><given-names>DM</given-names></name><name name-style="western"><surname>Martínez-Medina</surname><given-names>D</given-names></name><name name-style="western"><surname>Ossa-López</surname><given-names>PA</given-names></name><name name-style="western"><surname>Rivera-Páez</surname><given-names>FA</given-names></name></person-group> (<year>2023</year>) <article-title>Revising the diversity within the Dwarf dog-faced bat, <italic><tp:taxon-name><tp:taxon-name-part taxon-name-part-type="genus">Molossops</tp:taxon-name-part><tp:taxon-name-part taxon-name-part-type="species">temminckii</tp:taxon-name-part></tp:taxon-name></italic> (<tp:taxon-name><tp:taxon-name-part taxon-name-part-type="order">Chiroptera</tp:taxon-name-part></tp:taxon-name>, <tp:taxon-name><tp:taxon-name-part taxon-name-part-type="family">Molossidae</tp:taxon-name-part></tp:taxon-name>), with the revalidation of the endangered <italic><tp:taxon-name><tp:taxon-name-part taxon-name-part-type="genus">Molossops</tp:taxon-name-part><tp:taxon-name-part taxon-name-part-type="species">griseiventer</tp:taxon-name-part></tp:taxon-name></italic>.</article-title><source>ZooKeys</source><volume>1180</volume>: <fpage>237</fpage>–<lpage>256</lpage>. <ext-link xlink:href="10.3897/zookeys.1180.109091" ext-link-type="doi" xlink:type="simple">https://doi.org/10.3897/zookeys.1180.109091</ext-link></mixed-citation></ref><ref id="B22"><mixed-citation xmlns:xlink="http://www.w3.org/1999/xlink" xlink:type="simple"><person-group><name name-style="western"><surname>Eger</surname><given-names>J</given-names></name></person-group> (<year>2008</year>) <article-title>The family <tp:taxon-name><tp:taxon-name-part taxon-name-part-type="family">Molossidae</tp:taxon-name-part></tp:taxon-name>.</article-title> In: <person-group><name name-style="western"><surname>Gardner</surname><given-names>AL</given-names></name></person-group> (<role>Ed.</role>) <issue-title>Mammals of South America.</issue-title><source>Vol. 1. The University of Chicago Press</source>, <fpage>399</fpage>–<lpage>439</lpage>.</mixed-citation></ref></ref-list></tp:taxon-treatment>
