# Supplementary material for: ﻿Expanding the knowledge of the bat fauna of the Brazilian Caatinga: new geographical records of molossid bats (Chiroptera, Molossidae) for the Chapada Diamantina region, with taxonomic notes
Source: Zookeys. 2024 Aug 29;1210:333–71. doi: 10.3897/zookeys.1210.128570 (PMC11377890; doi:10.3897/zookeys.1210.128570)
Supplement: XML Treatment for Molossus aztecus [file zookeys.1210.128570-treatment6.xml]

<!DOCTYPE tp:taxon-treatment
  PUBLIC "-//TaxonX//DTD Taxonomic Treatment Publishing DTD v0 20100105//EN" "tax-treatment-NSO.dtd">
<tp:taxon-treatment xmlns:tp="http://www.plazi.org/taxpub"><tp:treatment-meta><kwd-group><label>Taxon classification</label><kwd>
                <named-content content-type="kingdom">Animalia</named-content>
              </kwd><kwd>
                <named-content content-type="order">Chiroptera</named-content>
              </kwd><kwd>
                <named-content content-type="family">Molossidae</named-content>
              </kwd></kwd-group><mixed-citation publication-type="journal"><person-group><name><surname>García</surname><given-names>Franger J.</given-names></name><name><surname>Ochoa-G</surname><given-names>José</given-names></name><name><surname>Poma-Urey</surname><given-names>José L.</given-names></name><name><surname>Miller</surname><given-names>Bruce W.</given-names></name><name><surname>Falcão</surname><given-names>Fábio C.</given-names></name><name><surname>del Valle Alvarez</surname><given-names>Martín Roberto</given-names></name></person-group><article-title>﻿Expanding the knowledge of the bat fauna of the Brazilian Caatinga: new geographical records of molossid bats (<tp:taxon-name><tp:taxon-name-part taxon-name-part-type="order">Chiroptera</tp:taxon-name-part></tp:taxon-name>, <tp:taxon-name><tp:taxon-name-part taxon-name-part-type="family">Molossidae</tp:taxon-name-part></tp:taxon-name>) for the Chapada Diamantina region, with taxonomic notes</article-title><source>Zookeys</source><day>29</day><month>08</month><year>2024</year><volume>1210</volume><fpage>333</fpage><lpage>371</lpage><pub-id pub-id-type="doi">10.3897/zookeys.1210.128570</pub-id></mixed-citation></tp:treatment-meta><tp:nomenclature><label>﻿</label><tp:taxon-name>
              <object-id xmlns:xlink="http://www.w3.org/1999/xlink" content-type="arpha" xlink:type="simple">CDBAB67F-F677-552A-85A6-3F46383F9206</object-id>
              <tp:taxon-name-part taxon-name-part-type="genus" reg="Molossus">Molossus</tp:taxon-name-part>
              <tp:taxon-name-part taxon-name-part-type="species" reg="aztecus">aztecus</tp:taxon-name-part>
            </tp:taxon-name><tp:taxon-authority>Saussure, 1860</tp:taxon-authority></tp:nomenclature><tp:treatment-sec sec-type="Summary of captures" id="SECID0EYDCI"><title>Summary of captures.</title><p>Three females (<abbrev xmlns:xlink="http://www.w3.org/1999/xlink" xlink:title="Coleção de Mamíferos Alexandre Rodrigues Ferreira" id="ABBRID0E5DCI" xlink:type="simple">CMARF</abbrev> 2147–2149) and two males (<abbrev xmlns:xlink="http://www.w3.org/1999/xlink" xlink:title="Coleção de Mamíferos Alexandre Rodrigues Ferreira" id="ABBRID0ECECI" xlink:type="simple">CMARF</abbrev> 2150 and 2151).</p></tp:treatment-sec><tp:treatment-sec sec-type="description" id="SECID0EGECI"><title>External measurements and weights.</title><p>Females: <abbrev xmlns:xlink="http://www.w3.org/1999/xlink" xlink:title="total length of body" id="ABBRID0EMECI" xlink:type="simple">TLB</abbrev>: 105.00 (103.00–107.00), <abbrev xmlns:xlink="http://www.w3.org/1999/xlink" xlink:title="tail length" id="ABBRID0EQECI" xlink:type="simple">TL</abbrev>: 40.66 (38.00–44.00), <abbrev xmlns:xlink="http://www.w3.org/1999/xlink" xlink:title="length of hind limb" id="ABBRID0EUECI" xlink:type="simple">LHL</abbrev>: 6.33 (6.00–7.00), <abbrev xmlns:xlink="http://www.w3.org/1999/xlink" xlink:title="ear length" id="ABBRID0EYECI" xlink:type="simple">EL</abbrev>: 11.00 (10.00–12.00), W: 11.33 (10.00–12.00). Males: <abbrev xmlns:xlink="http://www.w3.org/1999/xlink" xlink:title="total length of body" id="ABBRID0E3ECI" xlink:type="simple">TLB</abbrev>: 110.00 (110.00–110.00), <abbrev xmlns:xlink="http://www.w3.org/1999/xlink" xlink:title="tail length" id="ABBRID0EAFCI" xlink:type="simple">TL</abbrev>: 40.44 (38.89–42.00), <abbrev xmlns:xlink="http://www.w3.org/1999/xlink" xlink:title="length of hind limb" id="ABBRID0EEFCI" xlink:type="simple">LHL</abbrev>: 6.00 (6.00–6.00), <abbrev xmlns:xlink="http://www.w3.org/1999/xlink" xlink:title="ear length" id="ABBRID0EIFCI" xlink:type="simple">EL</abbrev>: 12.30 (12.00–12.60), W: 12.50 (12.00–13.00).</p></tp:treatment-sec><tp:treatment-sec sec-type="description" id="SECID0EMFCI"><title>Morphological description.</title><p>Dorsal pelage with a uniform chocolate brown color and shorter at the shoulders (2–3 mm). Ventral fur is slightly bicolored, with the basal portion of hairs chocolate brown and the tips varying between dark brownish and black shade.</p><p>Skull with an inflated rostrum and a rounded braincase. Infraorbital foramen opens laterally in frontal view. Upper incisors spatulated. Occipital complex with a rectangular shape (Fig. <xref ref-type="fig" rid="F10">10</xref>). Canines projected anteriorly. The nasal process in males is well-developed. Basioccipital pits moderately depth. Lambdoidal and sagittal crests well-developed. Mastoid process oriented ventrally in posterior view. The mandible has a developed angular process and a pair of bilobed incisors. Some skull measurements are shown in Table <xref ref-type="table" rid="T2">2</xref>.</p><fig id="F10" position="float" orientation="portrait"><object-id xmlns:xlink="http://www.w3.org/1999/xlink" content-type="doi" xlink:type="simple">10.3897/zookeys.1210.128570.figure10</object-id><object-id xmlns:xlink="http://www.w3.org/1999/xlink" content-type="arpha" xlink:type="simple">6C4BB72D-6A2A-5D23-B727-86CB7327F19E</object-id><label>Figure 10.</label><caption><p><bold>A</bold><italic><tp:taxon-name><tp:taxon-name-part taxon-name-part-type="genus" reg="Molossus">Molossus</tp:taxon-name-part><tp:taxon-name-part taxon-name-part-type="species" reg="aztecus">aztecus</tp:taxon-name-part></tp:taxon-name></italic> (<abbrev xmlns:xlink="http://www.w3.org/1999/xlink" xlink:title="Coleção de Mamíferos Alexandre Rodrigues Ferreira" id="ABBRID0EQGCI" xlink:type="simple">CMARF</abbrev> 2147) <bold>B</bold><italic><tp:taxon-name><tp:taxon-name-part taxon-name-part-type="genus" reg="Molossus">Molossus</tp:taxon-name-part><tp:taxon-name-part taxon-name-part-type="species" reg="molossus">molossus</tp:taxon-name-part></tp:taxon-name></italic> (<abbrev xmlns:xlink="http://www.w3.org/1999/xlink" xlink:title="Coleção de Mamíferos Alexandre Rodrigues Ferreira" id="ABBRID0EBHCI" xlink:type="simple">CMARF</abbrev> 2158) <bold>C</bold><italic><tp:taxon-name><tp:taxon-name-part taxon-name-part-type="genus" reg="Moloussus">Moloussus</tp:taxon-name-part><tp:taxon-name-part taxon-name-part-type="species" reg="currentium">currentium</tp:taxon-name-part></tp:taxon-name></italic> (<abbrev xmlns:xlink="http://www.w3.org/1999/xlink" xlink:title="Coleção de Mamíferos Alexandre Rodrigues Ferreira" id="ABBRID0ESHCI" xlink:type="simple">CMARF</abbrev> 2154), collected in the Caatinga (northeastern Brazil), showing differences in the shape of the upper incisors (left), and the occipital complex shape in the posterior region of the skulls (right).</p></caption><graphic xmlns:xlink="http://www.w3.org/1999/xlink" xlink:href="zookeys-1210-333_article-128570__-g010.jpg" position="float" orientation="portrait" xlink:type="simple" id="oo_1123345.jpg"><uri content-type="original_file" xlink:type="simple">https://binary.pensoft.net/fig/1123345</uri></graphic></fig><table-wrap id="T2" position="float" orientation="portrait"><label>Table 2.</label><caption><p>External and cranial measurements for four species of bats of the family <tp:taxon-name><tp:taxon-name-part taxon-name-part-type="family">Molossidae</tp:taxon-name-part></tp:taxon-name> with confirmed identity and three unidentified morphos. Data based on specimens collected in the Caatinga bioma (Lençóis, Chapada Diamantina region, northeastern Brazil), according to this study (catalog number are indicated) and previous information in literature. Abbreviations are described in the section of materials and methods.</p></caption><table id="TID0E4NCK" rules="all"><tbody><tr><th rowspan="1" colspan="1">TAXA</th><th rowspan="1" colspan="1">
                      <abbrev xmlns:xlink="http://www.w3.org/1999/xlink" xlink:title="forearm length" id="ABBRID0EVICI" xlink:type="simple">FA</abbrev>
                    </th><th rowspan="1" colspan="1">
                      <abbrev xmlns:xlink="http://www.w3.org/1999/xlink" xlink:title="greater length of skull with incisors" id="ABBRID0E4ICI" xlink:type="simple">GSLI</abbrev>
                    </th><th rowspan="1" colspan="1">
                      <abbrev xmlns:xlink="http://www.w3.org/1999/xlink" xlink:title="greater length of skull excluding incisors" id="ABBRID0EFJCI" xlink:type="simple">GSL</abbrev>
                    </th><th rowspan="1" colspan="1">
                      <abbrev xmlns:xlink="http://www.w3.org/1999/xlink" xlink:title="condylobasal length" id="ABBRID0ENJCI" xlink:type="simple">CBL</abbrev>
                    </th><th rowspan="1" colspan="1">
                      <abbrev xmlns:xlink="http://www.w3.org/1999/xlink" xlink:title="condylo-incisor length" id="ABBRID0EVJCI" xlink:type="simple">CIL</abbrev>
                    </th><th rowspan="1" colspan="1">
                      <abbrev xmlns:xlink="http://www.w3.org/1999/xlink" xlink:title="palatal length" id="ABBRID0E4JCI" xlink:type="simple">PL</abbrev>
                    </th><th rowspan="1" colspan="1">
                      <abbrev xmlns:xlink="http://www.w3.org/1999/xlink" xlink:title="zygomatic breadth" id="ABBRID0EFKCI" xlink:type="simple">ZB</abbrev>
                    </th><th rowspan="1" colspan="1">
                      <abbrev xmlns:xlink="http://www.w3.org/1999/xlink" xlink:title="mastoidal breadth" id="ABBRID0ENKCI" xlink:type="simple">MB</abbrev>
                    </th><th rowspan="1" colspan="1">
                      <abbrev xmlns:xlink="http://www.w3.org/1999/xlink" xlink:title="braincase width" id="ABBRID0EVKCI" xlink:type="simple">BCW</abbrev>
                    </th><th rowspan="1" colspan="1">
                      <abbrev xmlns:xlink="http://www.w3.org/1999/xlink" xlink:title="interorbital width" id="ABBRID0E4KCI" xlink:type="simple">IOW</abbrev>
                    </th><th rowspan="1" colspan="1">
                      <abbrev xmlns:xlink="http://www.w3.org/1999/xlink" xlink:title="length of maxillary toothrow" id="ABBRID0EFLCI" xlink:type="simple">C-M3</abbrev>
                    </th><th rowspan="1" colspan="1">
                      <abbrev xmlns:xlink="http://www.w3.org/1999/xlink" xlink:title="width across upper canines" id="ABBRID0ENLCI" xlink:type="simple">C-C</abbrev>
                    </th><th rowspan="1" colspan="1">
                      <abbrev xmlns:xlink="http://www.w3.org/1999/xlink" xlink:title="width across upper molars" id="ABBRID0EVLCI" xlink:type="simple">M3-M3</abbrev>
                    </th><th rowspan="1" colspan="1">
                      <abbrev xmlns:xlink="http://www.w3.org/1999/xlink" xlink:title="greatest length of mandible" id="ABBRID0E4LCI" xlink:type="simple">LM</abbrev>
                    </th><th rowspan="1" colspan="1">
                      <abbrev xmlns:xlink="http://www.w3.org/1999/xlink" xlink:title="length of mandibular toothrow" id="ABBRID0EFMCI" xlink:type="simple">c-m3</abbrev>
                    </th></tr><tr><td rowspan="1" colspan="16">
                      <italic>
                        <tp:taxon-name><tp:taxon-name-part taxon-name-part-type="genus" reg="Molossus">Molossus</tp:taxon-name-part><tp:taxon-name-part taxon-name-part-type="species" reg="aztecus">aztecus</tp:taxon-name-part></tp:taxon-name>
                      </italic>
                    </td></tr><tr><td rowspan="1" colspan="1">Female (<abbrev xmlns:xlink="http://www.w3.org/1999/xlink" xlink:title="Coleção de Mamíferos Alexandre Rodrigues Ferreira" id="ABBRID0E5MCI" xlink:type="simple">CMARF</abbrev> 2147)</td><td rowspan="1" colspan="1">39.75</td><td rowspan="1" colspan="1">16.61</td><td rowspan="1" colspan="1">15.90</td><td rowspan="1" colspan="1">14.56</td><td rowspan="1" colspan="1">15.66</td><td rowspan="1" colspan="1">5.44</td><td rowspan="1" colspan="1">10.90</td><td rowspan="1" colspan="1">10.11</td><td rowspan="1" colspan="1">8.72</td><td rowspan="1" colspan="1">3.77</td><td rowspan="1" colspan="1">6.12</td><td rowspan="1" colspan="1">4.26</td><td rowspan="1" colspan="1">7.75</td><td rowspan="1" colspan="1">11.66</td><td rowspan="1" colspan="1">7.14</td></tr><tr><td rowspan="1" colspan="1">Female (<abbrev xmlns:xlink="http://www.w3.org/1999/xlink" xlink:title="Coleção de Mamíferos Alexandre Rodrigues Ferreira" id="ABBRID0EUOCI" xlink:type="simple">CMARF</abbrev> 2148)</td><td rowspan="1" colspan="1">38.79</td><td rowspan="1" colspan="1">16.81</td><td rowspan="1" colspan="1">15.50</td><td rowspan="1" colspan="1">14.93</td><td rowspan="1" colspan="1">15.04</td><td rowspan="1" colspan="1">5.85</td><td rowspan="1" colspan="1">10.40</td><td rowspan="1" colspan="1">9.84</td><td rowspan="1" colspan="1">8.55</td><td rowspan="1" colspan="1">3.38</td><td rowspan="1" colspan="1">5.99</td><td rowspan="1" colspan="1">4.51</td><td rowspan="1" colspan="1">7.94</td><td rowspan="1" colspan="1">11.28</td><td rowspan="1" colspan="1">6.83</td></tr><tr><td rowspan="1" colspan="1">Female (<abbrev xmlns:xlink="http://www.w3.org/1999/xlink" xlink:title="Coleção de Mamíferos Alexandre Rodrigues Ferreira" id="ABBRID0EKQCI" xlink:type="simple">CMARF</abbrev> 2149)</td><td rowspan="1" colspan="1">40.76</td><td rowspan="1" colspan="1">16.28</td><td rowspan="1" colspan="1">15.50</td><td rowspan="1" colspan="1">14.99</td><td rowspan="1" colspan="1">15.20</td><td rowspan="1" colspan="1">5.86</td><td rowspan="1" colspan="1">10.57</td><td rowspan="1" colspan="1">9.84</td><td rowspan="1" colspan="1">8.42</td><td rowspan="1" colspan="1">3.42</td><td rowspan="1" colspan="1">5.73</td><td rowspan="1" colspan="1">4.19</td><td rowspan="1" colspan="1">7.63</td><td rowspan="1" colspan="1">11.29</td><td rowspan="1" colspan="1">6.62</td></tr><tr><td rowspan="1" colspan="1">Females (average of <xref ref-type="bibr" rid="B47">Loureiro et al. 2018b</xref>)</td><td rowspan="1" colspan="1">39.00</td><td rowspan="1" colspan="1">16.68</td><td rowspan="1" colspan="1">16.41</td><td rowspan="1" colspan="1">–</td><td rowspan="1" colspan="1">13.37*</td><td rowspan="1" colspan="1">5.29</td><td rowspan="1" colspan="1">10.65</td><td rowspan="1" colspan="1">–</td><td rowspan="1" colspan="1">9.02</td><td rowspan="1" colspan="1">3.78</td><td rowspan="1" colspan="1">6.04</td><td rowspan="1" colspan="1">4.32</td><td rowspan="1" colspan="1">7.62</td><td rowspan="1" colspan="1">–</td><td rowspan="1" colspan="1">–</td></tr><tr><td rowspan="1" colspan="1">Male (<abbrev xmlns:xlink="http://www.w3.org/1999/xlink" xlink:title="Coleção de Mamíferos Alexandre Rodrigues Ferreira" id="ABBRID0EWTCI" xlink:type="simple">CMARF</abbrev> 2150)</td><td rowspan="1" colspan="1">39.46</td><td rowspan="1" colspan="1">16.74</td><td rowspan="1" colspan="1">16.00</td><td rowspan="1" colspan="1">14.90</td><td rowspan="1" colspan="1">15.07</td><td rowspan="1" colspan="1">6.01</td><td rowspan="1" colspan="1">10.28</td><td rowspan="1" colspan="1">9.89</td><td rowspan="1" colspan="1">8.44</td><td rowspan="1" colspan="1">3.35</td><td rowspan="1" colspan="1">5.69</td><td rowspan="1" colspan="1">4.42</td><td rowspan="1" colspan="1">7.90</td><td rowspan="1" colspan="1">11.64</td><td rowspan="1" colspan="1">6.18</td></tr><tr><td rowspan="1" colspan="1">Male (<abbrev xmlns:xlink="http://www.w3.org/1999/xlink" xlink:title="Coleção de Mamíferos Alexandre Rodrigues Ferreira" id="ABBRID0EMVCI" xlink:type="simple">CMARF</abbrev> 2151)</td><td rowspan="1" colspan="1">40.74</td><td rowspan="1" colspan="1">17.04</td><td rowspan="1" colspan="1">16.00</td><td rowspan="1" colspan="1">15.86</td><td rowspan="1" colspan="1">15.47</td><td rowspan="1" colspan="1">6.26</td><td rowspan="1" colspan="1">10.68</td><td rowspan="1" colspan="1">10.52</td><td rowspan="1" colspan="1">8.61</td><td rowspan="1" colspan="1">3.69</td><td rowspan="1" colspan="1">6.17</td><td rowspan="1" colspan="1">4.34</td><td rowspan="1" colspan="1">8.02</td><td rowspan="1" colspan="1">11.73</td><td rowspan="1" colspan="1">7.32</td></tr><tr><td rowspan="1" colspan="1">Male (CMUFV 1668, <xref ref-type="bibr" rid="B35">Gregorin et al. 2011</xref>)</td><td rowspan="1" colspan="1">38.50</td><td rowspan="1" colspan="1">–</td><td rowspan="1" colspan="1">–</td><td rowspan="1" colspan="1">–</td><td rowspan="1" colspan="1">16.04</td><td rowspan="1" colspan="1">–</td><td rowspan="1" colspan="1">–</td><td rowspan="1" colspan="1">–</td><td rowspan="1" colspan="1">9.50</td><td rowspan="1" colspan="1">4.0</td><td rowspan="1" colspan="1">6.30</td><td rowspan="1" colspan="1">–</td><td rowspan="1" colspan="1">7.80</td><td rowspan="1" colspan="1">–</td><td rowspan="1" colspan="1">6.70</td></tr><tr><td rowspan="1" colspan="1">Male (CMUFV 1664, <xref ref-type="bibr" rid="B35">Gregorin et al. 2011</xref>)</td><td rowspan="1" colspan="1">37.80</td><td rowspan="1" colspan="1">–</td><td rowspan="1" colspan="1">–</td><td rowspan="1" colspan="1">–</td><td rowspan="1" colspan="1">16.00</td><td rowspan="1" colspan="1">–</td><td rowspan="1" colspan="1">–</td><td rowspan="1" colspan="1">–</td><td rowspan="1" colspan="1">9.30</td><td rowspan="1" colspan="1">4.0</td><td rowspan="1" colspan="1">6.40</td><td rowspan="1" colspan="1">–</td><td rowspan="1" colspan="1">8.10</td><td rowspan="1" colspan="1">–</td><td rowspan="1" colspan="1">6.70</td></tr><tr><td rowspan="1" colspan="1">Male (CMUFLA 399, <xref ref-type="bibr" rid="B35">Gregorin et al. 2011</xref>)</td><td rowspan="1" colspan="1">38.80</td><td rowspan="1" colspan="1">–</td><td rowspan="1" colspan="1">–</td><td rowspan="1" colspan="1">–</td><td rowspan="1" colspan="1">16.50</td><td rowspan="1" colspan="1">–</td><td rowspan="1" colspan="1">–</td><td rowspan="1" colspan="1">–</td><td rowspan="1" colspan="1">9.60</td><td rowspan="1" colspan="1">3.90</td><td rowspan="1" colspan="1">6.30</td><td rowspan="1" colspan="1">–</td><td rowspan="1" colspan="1">8.00</td><td rowspan="1" colspan="1">–</td><td rowspan="1" colspan="1">6.90</td></tr><tr><td rowspan="1" colspan="1">Male (CMUFLA 400, <xref ref-type="bibr" rid="B35">Gregorin et al. 2011</xref>)</td><td rowspan="1" colspan="1">39.30</td><td rowspan="1" colspan="1">–</td><td rowspan="1" colspan="1">–</td><td rowspan="1" colspan="1">–</td><td rowspan="1" colspan="1">16.20</td><td rowspan="1" colspan="1">–</td><td rowspan="1" colspan="1">–</td><td rowspan="1" colspan="1">–</td><td rowspan="1" colspan="1">9.40</td><td rowspan="1" colspan="1">3.90</td><td rowspan="1" colspan="1">6.40</td><td rowspan="1" colspan="1">–</td><td rowspan="1" colspan="1">8.10</td><td rowspan="1" colspan="1">–</td><td rowspan="1" colspan="1">6.70</td></tr><tr><td rowspan="1" colspan="1">Male (CMUFLA 416, <xref ref-type="bibr" rid="B35">Gregorin et al. 2011</xref>)</td><td rowspan="1" colspan="1">39.00</td><td rowspan="1" colspan="1">–</td><td rowspan="1" colspan="1">–</td><td rowspan="1" colspan="1">–</td><td rowspan="1" colspan="1">16.40</td><td rowspan="1" colspan="1">–</td><td rowspan="1" colspan="1">–</td><td rowspan="1" colspan="1">–</td><td rowspan="1" colspan="1">9.60</td><td rowspan="1" colspan="1">3.90</td><td rowspan="1" colspan="1">6.50</td><td rowspan="1" colspan="1">–</td><td rowspan="1" colspan="1">8.30</td><td rowspan="1" colspan="1">–</td><td rowspan="1" colspan="1">6.70</td></tr><tr><td rowspan="1" colspan="1">Males (average of <xref ref-type="bibr" rid="B47">Loureiro et al. 2018b</xref>)</td><td rowspan="1" colspan="1">39.50</td><td rowspan="1" colspan="1">17.62</td><td rowspan="1" colspan="1">17.28</td><td rowspan="1" colspan="1">–</td><td rowspan="1" colspan="1">14.01*</td><td rowspan="1" colspan="1">5.53</td><td rowspan="1" colspan="1">10.91</td><td rowspan="1" colspan="1">–</td><td rowspan="1" colspan="1">9.10</td><td rowspan="1" colspan="1">3.85</td><td rowspan="1" colspan="1">6.21</td><td rowspan="1" colspan="1">4.66</td><td rowspan="1" colspan="1">7.88</td><td rowspan="1" colspan="1">–</td><td rowspan="1" colspan="1">–</td></tr><tr><td rowspan="1" colspan="16">
                      <italic>
                        <tp:taxon-name><tp:taxon-name-part taxon-name-part-type="genus" reg="Molossus">Molossus</tp:taxon-name-part><tp:taxon-name-part taxon-name-part-type="species" reg="currentium">currentium</tp:taxon-name-part></tp:taxon-name>
                      </italic>
                    </td></tr><tr><td rowspan="1" colspan="1">Female (<abbrev xmlns:xlink="http://www.w3.org/1999/xlink" xlink:title="Coleção de Mamíferos Alexandre Rodrigues Ferreira" id="ABBRID0EWBDI" xlink:type="simple">CMARF</abbrev> 2152)</td><td rowspan="1" colspan="1">38.82</td><td rowspan="1" colspan="1">15.04</td><td rowspan="1" colspan="1">14.98</td><td rowspan="1" colspan="1">14.93</td><td rowspan="1" colspan="1">14.84</td><td rowspan="1" colspan="1">5.82</td><td rowspan="1" colspan="1">10.02</td><td rowspan="1" colspan="1">10.08</td><td rowspan="1" colspan="1">8.38</td><td rowspan="1" colspan="1">3.55</td><td rowspan="1" colspan="1">5.66</td><td rowspan="1" colspan="1">4.21</td><td rowspan="1" colspan="1">7.35</td><td rowspan="1" colspan="1">11.30</td><td rowspan="1" colspan="1">6.64</td></tr><tr><td rowspan="1" colspan="1">Female (<abbrev xmlns:xlink="http://www.w3.org/1999/xlink" xlink:title="Coleção de Mamíferos Alexandre Rodrigues Ferreira" id="ABBRID0EMDDI" xlink:type="simple">CMARF</abbrev> 2153)</td><td rowspan="1" colspan="1">38.98</td><td rowspan="1" colspan="1">17.04</td><td rowspan="1" colspan="1">15.58</td><td rowspan="1" colspan="1">15.07</td><td rowspan="1" colspan="1">14.74</td><td rowspan="1" colspan="1">5.20</td><td rowspan="1" colspan="1">10.18</td><td rowspan="1" colspan="1">10.15</td><td rowspan="1" colspan="1">8.72</td><td rowspan="1" colspan="1">3.34</td><td rowspan="1" colspan="1">5.84</td><td rowspan="1" colspan="1">4.32</td><td rowspan="1" colspan="1">7.62</td><td rowspan="1" colspan="1">11.19</td><td rowspan="1" colspan="1">6.46</td></tr><tr><td rowspan="1" colspan="1">Female (<abbrev xmlns:xlink="http://www.w3.org/1999/xlink" xlink:title="Coleção de Mamíferos Alexandre Rodrigues Ferreira" id="ABBRID0ECFDI" xlink:type="simple">CMARF</abbrev> 2154)</td><td rowspan="1" colspan="1">39.59</td><td rowspan="1" colspan="1">16.14</td><td rowspan="1" colspan="1">15.60</td><td rowspan="1" colspan="1">14.97</td><td rowspan="1" colspan="1">14.67</td><td rowspan="1" colspan="1">5.65</td><td rowspan="1" colspan="1">10.67</td><td rowspan="1" colspan="1">10.08</td><td rowspan="1" colspan="1">8.34</td><td rowspan="1" colspan="1">3.73</td><td rowspan="1" colspan="1">5.71</td><td rowspan="1" colspan="1">4.35</td><td rowspan="1" colspan="1">7.80</td><td rowspan="1" colspan="1">11.25</td><td rowspan="1" colspan="1">6.52</td></tr><tr><td rowspan="1" colspan="1">Female (<abbrev xmlns:xlink="http://www.w3.org/1999/xlink" xlink:title="Coleção de Mamíferos Alexandre Rodrigues Ferreira" id="ABBRID0EYGDI" xlink:type="simple">CMARF</abbrev> 2155)</td><td rowspan="1" colspan="1">40.39</td><td rowspan="1" colspan="1">16.59</td><td rowspan="1" colspan="1">15.78</td><td rowspan="1" colspan="1">14.94</td><td rowspan="1" colspan="1">14.54</td><td rowspan="1" colspan="1">5.87</td><td rowspan="1" colspan="1">10.29</td><td rowspan="1" colspan="1">10.04</td><td rowspan="1" colspan="1">8.62</td><td rowspan="1" colspan="1">3.57</td><td rowspan="1" colspan="1">5.77</td><td rowspan="1" colspan="1">4.16</td><td rowspan="1" colspan="1">7.74</td><td rowspan="1" colspan="1">11.21</td><td rowspan="1" colspan="1">6.76</td></tr><tr><td rowspan="1" colspan="1">Female (<abbrev xmlns:xlink="http://www.w3.org/1999/xlink" xlink:title="Coleção de Mamíferos Alexandre Rodrigues Ferreira" id="ABBRID0EOIDI" xlink:type="simple">CMARF</abbrev> 2156)</td><td rowspan="1" colspan="1">37.81</td><td rowspan="1" colspan="1">16.67</td><td rowspan="1" colspan="1">15.75</td><td rowspan="1" colspan="1">14.58</td><td rowspan="1" colspan="1">14.92</td><td rowspan="1" colspan="1">5.67</td><td rowspan="1" colspan="1">10.36</td><td rowspan="1" colspan="1">10.06</td><td rowspan="1" colspan="1">8.70</td><td rowspan="1" colspan="1">3.67</td><td rowspan="1" colspan="1">5.98</td><td rowspan="1" colspan="1">4.23</td><td rowspan="1" colspan="1">7.02</td><td rowspan="1" colspan="1">11.13</td><td rowspan="1" colspan="1">6.15</td></tr><tr><td rowspan="1" colspan="1">Females (average of <xref ref-type="bibr" rid="B47">Loureiro et al. 2018b</xref>)</td><td rowspan="1" colspan="1">41.90</td><td rowspan="1" colspan="1">17.97</td><td rowspan="1" colspan="1">17.57</td><td rowspan="1" colspan="1">–</td><td rowspan="1" colspan="1">14.34*</td><td rowspan="1" colspan="1">5.54</td><td rowspan="1" colspan="1">11.62</td><td rowspan="1" colspan="1">–</td><td rowspan="1" colspan="1">9.32</td><td rowspan="1" colspan="1">4.13</td><td rowspan="1" colspan="1">6.61</td><td rowspan="1" colspan="1">4.82</td><td rowspan="1" colspan="1">8.25</td><td rowspan="1" colspan="1">–</td><td rowspan="1" colspan="1">–</td></tr><tr><td rowspan="1" colspan="16">
                      <italic>
                        <tp:taxon-name><tp:taxon-name-part taxon-name-part-type="genus" reg="Molossus">Molossus</tp:taxon-name-part><tp:taxon-name-part taxon-name-part-type="species" reg="molossus">molossus</tp:taxon-name-part></tp:taxon-name>
                      </italic>
                    </td></tr><tr><td rowspan="1" colspan="1">Female (<abbrev xmlns:xlink="http://www.w3.org/1999/xlink" xlink:title="Coleção de Mamíferos Alexandre Rodrigues Ferreira" id="ABBRID0EKMDI" xlink:type="simple">CMARF</abbrev> 2157)</td><td rowspan="1" colspan="1">38.00</td><td rowspan="1" colspan="1">15.70</td><td rowspan="1" colspan="1">15.00</td><td rowspan="1" colspan="1">14.20</td><td rowspan="1" colspan="1">14.44</td><td rowspan="1" colspan="1">5.95</td><td rowspan="1" colspan="1">10.23</td><td rowspan="1" colspan="1">10.10</td><td rowspan="1" colspan="1">8.44</td><td rowspan="1" colspan="1">3.71</td><td rowspan="1" colspan="1">5.56</td><td rowspan="1" colspan="1">4.07</td><td rowspan="1" colspan="1">7.53</td><td rowspan="1" colspan="1">11.07</td><td rowspan="1" colspan="1">6.55</td></tr><tr><td rowspan="1" colspan="1">Female (<abbrev xmlns:xlink="http://www.w3.org/1999/xlink" xlink:title="Coleção de Mamíferos Alexandre Rodrigues Ferreira" id="ABBRID0EAODI" xlink:type="simple">CMARF</abbrev> 2158)</td><td rowspan="1" colspan="1">40.49</td><td rowspan="1" colspan="1">16.51</td><td rowspan="1" colspan="1">15.46</td><td rowspan="1" colspan="1">15.05</td><td rowspan="1" colspan="1">15.07</td><td rowspan="1" colspan="1">6.03</td><td rowspan="1" colspan="1">9.80</td><td rowspan="1" colspan="1">10.27</td><td rowspan="1" colspan="1">8.43</td><td rowspan="1" colspan="1">3.69</td><td rowspan="1" colspan="1">5.84</td><td rowspan="1" colspan="1">4.52</td><td rowspan="1" colspan="1">7.49</td><td rowspan="1" colspan="1">11.72</td><td rowspan="1" colspan="1">6.65</td></tr><tr><td rowspan="1" colspan="1">Female (<abbrev xmlns:xlink="http://www.w3.org/1999/xlink" xlink:title="Coleção de Mamíferos Alexandre Rodrigues Ferreira" id="ABBRID0EWPDI" xlink:type="simple">CMARF</abbrev> 2159)</td><td rowspan="1" colspan="1">39.82</td><td rowspan="1" colspan="1">16.42</td><td rowspan="1" colspan="1">15.56</td><td rowspan="1" colspan="1">14.97</td><td rowspan="1" colspan="1">15.07</td><td rowspan="1" colspan="1">6.06</td><td rowspan="1" colspan="1">10.32</td><td rowspan="1" colspan="1">10.03</td><td rowspan="1" colspan="1">8.55</td><td rowspan="1" colspan="1">3.60</td><td rowspan="1" colspan="1">6.04</td><td rowspan="1" colspan="1">4.47</td><td rowspan="1" colspan="1">7.80</td><td rowspan="1" colspan="1">11.41</td><td rowspan="1" colspan="1">6.87</td></tr><tr><td rowspan="1" colspan="1">Female (<abbrev xmlns:xlink="http://www.w3.org/1999/xlink" xlink:title="Coleção de Mamíferos Alexandre Rodrigues Ferreira" id="ABBRID0EMRDI" xlink:type="simple">CMARF</abbrev> 2160)</td><td rowspan="1" colspan="1">38.43</td><td rowspan="1" colspan="1">16.83</td><td rowspan="1" colspan="1">15.98</td><td rowspan="1" colspan="1">15.20</td><td rowspan="1" colspan="1">15.55</td><td rowspan="1" colspan="1">5.81</td><td rowspan="1" colspan="1">10.22</td><td rowspan="1" colspan="1">9.94</td><td rowspan="1" colspan="1">8.64</td><td rowspan="1" colspan="1">3.57</td><td rowspan="1" colspan="1">5.89</td><td rowspan="1" colspan="1">4.36</td><td rowspan="1" colspan="1">7.69</td><td rowspan="1" colspan="1">11.33</td><td rowspan="1" colspan="1">6.69</td></tr><tr><td rowspan="1" colspan="1">Female (<abbrev xmlns:xlink="http://www.w3.org/1999/xlink" xlink:title="Coleção de Mamíferos Alexandre Rodrigues Ferreira" id="ABBRID0ECTDI" xlink:type="simple">CMARF</abbrev> 2161)</td><td rowspan="1" colspan="1">40.93</td><td rowspan="1" colspan="1">16.98</td><td rowspan="1" colspan="1">15.99</td><td rowspan="1" colspan="1">15.43</td><td rowspan="1" colspan="1">15.47</td><td rowspan="1" colspan="1">5.78</td><td rowspan="1" colspan="1">10.47</td><td rowspan="1" colspan="1">10.51</td><td rowspan="1" colspan="1">8.58</td><td rowspan="1" colspan="1">3.58</td><td rowspan="1" colspan="1">6.12</td><td rowspan="1" colspan="1">4.40</td><td rowspan="1" colspan="1">7.93</td><td rowspan="1" colspan="1">11.84</td><td rowspan="1" colspan="1">6.82</td></tr><tr><td rowspan="1" colspan="1">Female (<abbrev xmlns:xlink="http://www.w3.org/1999/xlink" xlink:title="Coleção de Mamíferos Alexandre Rodrigues Ferreira" id="ABBRID0EYUDI" xlink:type="simple">CMARF</abbrev> 2162)</td><td rowspan="1" colspan="1">38.97</td><td rowspan="1" colspan="1">16.39</td><td rowspan="1" colspan="1">15.98</td><td rowspan="1" colspan="1">14.98</td><td rowspan="1" colspan="1">15.06</td><td rowspan="1" colspan="1">5.53</td><td rowspan="1" colspan="1">10.71</td><td rowspan="1" colspan="1">10.43</td><td rowspan="1" colspan="1">8.45</td><td rowspan="1" colspan="1">3.76</td><td rowspan="1" colspan="1">6.00</td><td rowspan="1" colspan="1">4.30</td><td rowspan="1" colspan="1">7.83</td><td rowspan="1" colspan="1">11.44</td><td rowspan="1" colspan="1">6.73</td></tr><tr><td rowspan="1" colspan="1">Female (<abbrev xmlns:xlink="http://www.w3.org/1999/xlink" xlink:title="Coleção de Mamíferos Alexandre Rodrigues Ferreira" id="ABBRID0EOWDI" xlink:type="simple">CMARF</abbrev> 2163)</td><td rowspan="1" colspan="1">39.45</td><td rowspan="1" colspan="1">16.54</td><td rowspan="1" colspan="1">15.78</td><td rowspan="1" colspan="1">15.04</td><td rowspan="1" colspan="1">15.10</td><td rowspan="1" colspan="1">5.50</td><td rowspan="1" colspan="1">10.71</td><td rowspan="1" colspan="1">10.54</td><td rowspan="1" colspan="1">8.66</td><td rowspan="1" colspan="1">3.64</td><td rowspan="1" colspan="1">5.81</td><td rowspan="1" colspan="1">4.32</td><td rowspan="1" colspan="1">7.92</td><td rowspan="1" colspan="1">11.26</td><td rowspan="1" colspan="1">6.76</td></tr><tr><td rowspan="1" colspan="1">Female (<abbrev xmlns:xlink="http://www.w3.org/1999/xlink" xlink:title="Coleção de Mamíferos Alexandre Rodrigues Ferreira" id="ABBRID0EEYDI" xlink:type="simple">CMARF</abbrev> 2164)</td><td rowspan="1" colspan="1">38.23</td><td rowspan="1" colspan="1">16.11</td><td rowspan="1" colspan="1">15.78</td><td rowspan="1" colspan="1">15.03</td><td rowspan="1" colspan="1">15.20</td><td rowspan="1" colspan="1">5.87</td><td rowspan="1" colspan="1">10.17</td><td rowspan="1" colspan="1">10.06</td><td rowspan="1" colspan="1">8.35</td><td rowspan="1" colspan="1">3.67</td><td rowspan="1" colspan="1">6.31</td><td rowspan="1" colspan="1">4.03</td><td rowspan="1" colspan="1">7.62</td><td rowspan="1" colspan="1">11.40</td><td rowspan="1" colspan="1">6.75</td></tr><tr><td rowspan="1" colspan="1">Female (<abbrev xmlns:xlink="http://www.w3.org/1999/xlink" xlink:title="Coleção de Mamíferos Alexandre Rodrigues Ferreira" id="ABBRID0E1ZDI" xlink:type="simple">CMARF</abbrev> 2165)</td><td rowspan="1" colspan="1">40.30</td><td rowspan="1" colspan="1">16.30</td><td rowspan="1" colspan="1">15.95</td><td rowspan="1" colspan="1">14.99</td><td rowspan="1" colspan="1">15.05</td><td rowspan="1" colspan="1">5.63</td><td rowspan="1" colspan="1">10.24</td><td rowspan="1" colspan="1">10.04</td><td rowspan="1" colspan="1">8.37</td><td rowspan="1" colspan="1">3.60</td><td rowspan="1" colspan="1">5.94</td><td rowspan="1" colspan="1">4.10</td><td rowspan="1" colspan="1">7.60</td><td rowspan="1" colspan="1">11.31</td><td rowspan="1" colspan="1">6.79</td></tr><tr><td rowspan="1" colspan="1">Female (<abbrev xmlns:xlink="http://www.w3.org/1999/xlink" xlink:title="Coleção de Mamíferos Alexandre Rodrigues Ferreira" id="ABBRID0EQ2DI" xlink:type="simple">CMARF</abbrev> 2166)</td><td rowspan="1" colspan="1">38.23</td><td rowspan="1" colspan="1">16.29</td><td rowspan="1" colspan="1">15.78</td><td rowspan="1" colspan="1">14.57</td><td rowspan="1" colspan="1">14.63</td><td rowspan="1" colspan="1">5.27</td><td rowspan="1" colspan="1">10.16</td><td rowspan="1" colspan="1">10.13</td><td rowspan="1" colspan="1">8.37</td><td rowspan="1" colspan="1">3.54</td><td rowspan="1" colspan="1">5.88</td><td rowspan="1" colspan="1">4.15</td><td rowspan="1" colspan="1">7.82</td><td rowspan="1" colspan="1">11.21</td><td rowspan="1" colspan="1">6.97</td></tr><tr><td rowspan="1" colspan="1">Female (<abbrev xmlns:xlink="http://www.w3.org/1999/xlink" xlink:title="Coleção de Mamíferos Alexandre Rodrigues Ferreira" id="ABBRID0EG4DI" xlink:type="simple">CMARF</abbrev> 2167)</td><td rowspan="1" colspan="1">39.19</td><td rowspan="1" colspan="1">16.06</td><td rowspan="1" colspan="1">15.65</td><td rowspan="1" colspan="1">14.60</td><td rowspan="1" colspan="1">14.86</td><td rowspan="1" colspan="1">5.91</td><td rowspan="1" colspan="1">10.25</td><td rowspan="1" colspan="1">10.08</td><td rowspan="1" colspan="1">8.78</td><td rowspan="1" colspan="1">3.52</td><td rowspan="1" colspan="1">5.99</td><td rowspan="1" colspan="1">4.12</td><td rowspan="1" colspan="1">7.64</td><td rowspan="1" colspan="1">11.41</td><td rowspan="1" colspan="1">6.67</td></tr><tr><td rowspan="1" colspan="1">Female (<abbrev xmlns:xlink="http://www.w3.org/1999/xlink" xlink:title="Coleção de Mamíferos Alexandre Rodrigues Ferreira" id="ABBRID0E35DI" xlink:type="simple">CMARF</abbrev> 2168)</td><td rowspan="1" colspan="1">39.51</td><td rowspan="1" colspan="1">16.27</td><td rowspan="1" colspan="1">15.78</td><td rowspan="1" colspan="1">14.85</td><td rowspan="1" colspan="1">14.87</td><td rowspan="1" colspan="1">5.42</td><td rowspan="1" colspan="1">10.30</td><td rowspan="1" colspan="1">10.06</td><td rowspan="1" colspan="1">8.38</td><td rowspan="1" colspan="1">3.62</td><td rowspan="1" colspan="1">5.88</td><td rowspan="1" colspan="1">4.18</td><td rowspan="1" colspan="1">7.96</td><td rowspan="1" colspan="1">11.21</td><td rowspan="1" colspan="1">6.83</td></tr><tr><td rowspan="1" colspan="1">Female (<abbrev xmlns:xlink="http://www.w3.org/1999/xlink" xlink:title="Coleção de Mamíferos Alexandre Rodrigues Ferreira" id="ABBRID0ETAAK" xlink:type="simple">CMARF</abbrev> 2169)</td><td rowspan="1" colspan="1">39.02</td><td rowspan="1" colspan="1">16.24</td><td rowspan="1" colspan="1">15.50</td><td rowspan="1" colspan="1">13.99</td><td rowspan="1" colspan="1">14.55</td><td rowspan="1" colspan="1">5.41</td><td rowspan="1" colspan="1">10.11</td><td rowspan="1" colspan="1">9.90</td><td rowspan="1" colspan="1">8.79</td><td rowspan="1" colspan="1">3.65</td><td rowspan="1" colspan="1">5.91</td><td rowspan="1" colspan="1">4.34</td><td rowspan="1" colspan="1">7.53</td><td rowspan="1" colspan="1">11.26</td><td rowspan="1" colspan="1">6.77</td></tr><tr><td rowspan="1" colspan="1">Female (<abbrev xmlns:xlink="http://www.w3.org/1999/xlink" xlink:title="Coleção de Mamíferos Alexandre Rodrigues Ferreira" id="ABBRID0EJCAK" xlink:type="simple">CMARF</abbrev> 2170)</td><td rowspan="1" colspan="1">40.57</td><td rowspan="1" colspan="1">16.08</td><td rowspan="1" colspan="1">15.98</td><td rowspan="1" colspan="1">14.44</td><td rowspan="1" colspan="1">14.86</td><td rowspan="1" colspan="1">5.18</td><td rowspan="1" colspan="1">10.33</td><td rowspan="1" colspan="1">9.91</td><td rowspan="1" colspan="1">8.57</td><td rowspan="1" colspan="1">3.54</td><td rowspan="1" colspan="1">5.87</td><td rowspan="1" colspan="1">4.26</td><td rowspan="1" colspan="1">7.45</td><td rowspan="1" colspan="1">11.75</td><td rowspan="1" colspan="1">6.89</td></tr><tr><td rowspan="1" colspan="1">Females (average of <xref ref-type="bibr" rid="B47">Loureiro et al. 2018b</xref>)</td><td rowspan="1" colspan="1">39.45</td><td rowspan="1" colspan="1">16.95</td><td rowspan="1" colspan="1">16.49</td><td rowspan="1" colspan="1">–</td><td rowspan="1" colspan="1">13.49*</td><td rowspan="1" colspan="1">5.39</td><td rowspan="1" colspan="1">10.26</td><td rowspan="1" colspan="1">–</td><td rowspan="1" colspan="1">8.84</td><td rowspan="1" colspan="1">3.70</td><td rowspan="1" colspan="1">6.13</td><td rowspan="1" colspan="1">4.36</td><td rowspan="1" colspan="1">7.65</td><td rowspan="1" colspan="1">–</td><td rowspan="1" colspan="1">–</td></tr><tr><td rowspan="1" colspan="1">Male (<abbrev xmlns:xlink="http://www.w3.org/1999/xlink" xlink:title="Coleção de Mamíferos Alexandre Rodrigues Ferreira" id="ABBRID0EVFAK" xlink:type="simple">CMARF</abbrev> 2171)</td><td rowspan="1" colspan="1">39.28</td><td rowspan="1" colspan="1">16.72</td><td rowspan="1" colspan="1">16.00</td><td rowspan="1" colspan="1">15.19</td><td rowspan="1" colspan="1">15.21</td><td rowspan="1" colspan="1">5.98</td><td rowspan="1" colspan="1">10.65</td><td rowspan="1" colspan="1">10.41</td><td rowspan="1" colspan="1">8.88</td><td rowspan="1" colspan="1">3.86</td><td rowspan="1" colspan="1">6.10</td><td rowspan="1" colspan="1">4.27</td><td rowspan="1" colspan="1">8.02</td><td rowspan="1" colspan="1">11.22</td><td rowspan="1" colspan="1">6.73</td></tr><tr><td rowspan="1" colspan="1">Males (average of <xref ref-type="bibr" rid="B47">Loureiro et al. 2018b</xref>)</td><td rowspan="1" colspan="1">40.21</td><td rowspan="1" colspan="1">17.65</td><td rowspan="1" colspan="1">17.22</td><td rowspan="1" colspan="1">–</td><td rowspan="1" colspan="1">14.04*</td><td rowspan="1" colspan="1">5.54</td><td rowspan="1" colspan="1">11.02</td><td rowspan="1" colspan="1">–</td><td rowspan="1" colspan="1">9.05</td><td rowspan="1" colspan="1">3.80</td><td rowspan="1" colspan="1">6.30</td><td rowspan="1" colspan="1">4.58</td><td rowspan="1" colspan="1">7.92</td><td rowspan="1" colspan="1">–</td><td rowspan="1" colspan="1">–</td></tr><tr><td rowspan="1" colspan="16">
                      <italic>
                        <tp:taxon-name><tp:taxon-name-part taxon-name-part-type="genus" reg="Molossus">Molossus</tp:taxon-name-part><tp:taxon-name-part taxon-name-part-type="species" reg="rufus">rufus</tp:taxon-name-part></tp:taxon-name>
                      </italic>
                    </td></tr><tr><td rowspan="1" colspan="1">Female (<abbrev xmlns:xlink="http://www.w3.org/1999/xlink" xlink:title="Coleção de Mamíferos Alexandre Rodrigues Ferreira" id="ABBRID0ERJAK" xlink:type="simple">CMARF</abbrev> 2172)</td><td rowspan="1" colspan="1">50.75</td><td rowspan="1" colspan="1">21.49</td><td rowspan="1" colspan="1">21.00</td><td rowspan="1" colspan="1">19.15</td><td rowspan="1" colspan="1">19.72</td><td rowspan="1" colspan="1">7.02</td><td rowspan="1" colspan="1">13.26</td><td rowspan="1" colspan="1">13.32</td><td rowspan="1" colspan="1">10.61</td><td rowspan="1" colspan="1">4.38</td><td rowspan="1" colspan="1">8.00</td><td rowspan="1" colspan="1">5.72</td><td rowspan="1" colspan="1">10.03</td><td rowspan="1" colspan="1">15.56</td><td rowspan="1" colspan="1">8.89</td></tr><tr><td rowspan="1" colspan="1">Female (<abbrev xmlns:xlink="http://www.w3.org/1999/xlink" xlink:title="Coleção de Mamíferos Alexandre Rodrigues Ferreira" id="ABBRID0EHLAK" xlink:type="simple">CMARF</abbrev> 2173)</td><td rowspan="1" colspan="1">50.16</td><td rowspan="1" colspan="1">20.32</td><td rowspan="1" colspan="1">19.10</td><td rowspan="1" colspan="1">17.92</td><td rowspan="1" colspan="1">18.92</td><td rowspan="1" colspan="1">7.48</td><td rowspan="1" colspan="1">13.34</td><td rowspan="1" colspan="1">12.88</td><td rowspan="1" colspan="1">10.65</td><td rowspan="1" colspan="1">4.55</td><td rowspan="1" colspan="1">7.73</td><td rowspan="1" colspan="1">5.73</td><td rowspan="1" colspan="1">9.95</td><td rowspan="1" colspan="1">15.20</td><td rowspan="1" colspan="1">8.81</td></tr><tr><td rowspan="1" colspan="1">Female (<abbrev xmlns:xlink="http://www.w3.org/1999/xlink" xlink:title="Coleção de Mamíferos Alexandre Rodrigues Ferreira" id="ABBRID0E4MAK" xlink:type="simple">CMARF</abbrev> 2174)</td><td rowspan="1" colspan="1">50.76</td><td rowspan="1" colspan="1">21.27</td><td rowspan="1" colspan="1">19.00</td><td rowspan="1" colspan="1">18.24</td><td rowspan="1" colspan="1">18.86</td><td rowspan="1" colspan="1">6.62</td><td rowspan="1" colspan="1">13.06</td><td rowspan="1" colspan="1">12.34</td><td rowspan="1" colspan="1">10.42</td><td rowspan="1" colspan="1">4.29</td><td rowspan="1" colspan="1">7.78</td><td rowspan="1" colspan="1">5.49</td><td rowspan="1" colspan="1">9.84</td><td rowspan="1" colspan="1">14.69</td><td rowspan="1" colspan="1">8.46</td></tr><tr><td rowspan="1" colspan="1">Female (<abbrev xmlns:xlink="http://www.w3.org/1999/xlink" xlink:title="Coleção de Mamíferos Alexandre Rodrigues Ferreira" id="ABBRID0ETOAK" xlink:type="simple">CMARF</abbrev> 2175)</td><td rowspan="1" colspan="1">50.41</td><td rowspan="1" colspan="1">20.67</td><td rowspan="1" colspan="1">19.10</td><td rowspan="1" colspan="1">18.79</td><td rowspan="1" colspan="1">19.48</td><td rowspan="1" colspan="1">6.66</td><td rowspan="1" colspan="1">13.62</td><td rowspan="1" colspan="1">13.55</td><td rowspan="1" colspan="1">10.57</td><td rowspan="1" colspan="1">4.39</td><td rowspan="1" colspan="1">7.69</td><td rowspan="1" colspan="1">5.69</td><td rowspan="1" colspan="1">10.14</td><td rowspan="1" colspan="1">14.93</td><td rowspan="1" colspan="1">8.67</td></tr><tr><td rowspan="1" colspan="1">Female (<abbrev xmlns:xlink="http://www.w3.org/1999/xlink" xlink:title="Coleção de Mamíferos Alexandre Rodrigues Ferreira" id="ABBRID0EJQAK" xlink:type="simple">CMARF</abbrev> 2176)</td><td rowspan="1" colspan="1">50.94</td><td rowspan="1" colspan="1">20.86</td><td rowspan="1" colspan="1">19.00</td><td rowspan="1" colspan="1">18.34</td><td rowspan="1" colspan="1">18.75</td><td rowspan="1" colspan="1">6.73</td><td rowspan="1" colspan="1">13.40</td><td rowspan="1" colspan="1">13.01</td><td rowspan="1" colspan="1">10.59</td><td rowspan="1" colspan="1">4.41</td><td rowspan="1" colspan="1">7.69</td><td rowspan="1" colspan="1">5.69</td><td rowspan="1" colspan="1">10.12</td><td rowspan="1" colspan="1">14.84</td><td rowspan="1" colspan="1">9.09</td></tr><tr><td rowspan="1" colspan="1">Female (<abbrev xmlns:xlink="http://www.w3.org/1999/xlink" xlink:title="Coleção de Mamíferos Alexandre Rodrigues Ferreira" id="ABBRID0E6RAK" xlink:type="simple">CMARF</abbrev> 2177)</td><td rowspan="1" colspan="1">49.25</td><td rowspan="1" colspan="1">20.37</td><td rowspan="1" colspan="1">19.10</td><td rowspan="1" colspan="1">17.84</td><td rowspan="1" colspan="1">18.57</td><td rowspan="1" colspan="1">7.31</td><td rowspan="1" colspan="1">13.37</td><td rowspan="1" colspan="1">13.25</td><td rowspan="1" colspan="1">10.76</td><td rowspan="1" colspan="1">4.06</td><td rowspan="1" colspan="1">7.67</td><td rowspan="1" colspan="1">5.55</td><td rowspan="1" colspan="1">9.96</td><td rowspan="1" colspan="1">14.87</td><td rowspan="1" colspan="1">8.87</td></tr><tr><td rowspan="1" colspan="1">Female (<abbrev xmlns:xlink="http://www.w3.org/1999/xlink" xlink:title="Coleção de Mamíferos Alexandre Rodrigues Ferreira" id="ABBRID0EVTAK" xlink:type="simple">CMARF</abbrev> 2178)</td><td rowspan="1" colspan="1">50.73</td><td rowspan="1" colspan="1">21.54</td><td rowspan="1" colspan="1">19.57</td><td rowspan="1" colspan="1">18.61</td><td rowspan="1" colspan="1">19.38</td><td rowspan="1" colspan="1">6.89</td><td rowspan="1" colspan="1">13.35</td><td rowspan="1" colspan="1">12.62</td><td rowspan="1" colspan="1">10.46</td><td rowspan="1" colspan="1">4.37</td><td rowspan="1" colspan="1">7.64</td><td rowspan="1" colspan="1">5.51</td><td rowspan="1" colspan="1">9.81</td><td rowspan="1" colspan="1">14.51</td><td rowspan="1" colspan="1">8.59</td></tr><tr><td rowspan="1" colspan="1">Female (<abbrev xmlns:xlink="http://www.w3.org/1999/xlink" xlink:title="Coleção de Mamíferos Alexandre Rodrigues Ferreira" id="ABBRID0ELVAK" xlink:type="simple">CMARF</abbrev> 2179)</td><td rowspan="1" colspan="1">50.03</td><td rowspan="1" colspan="1">21.95</td><td rowspan="1" colspan="1">21.10</td><td rowspan="1" colspan="1">19.15</td><td rowspan="1" colspan="1">19.93</td><td rowspan="1" colspan="1">7.19</td><td rowspan="1" colspan="1">13.32</td><td rowspan="1" colspan="1">13.11</td><td rowspan="1" colspan="1">10.07</td><td rowspan="1" colspan="1">4.98</td><td rowspan="1" colspan="1">7.93</td><td rowspan="1" colspan="1">6.23</td><td rowspan="1" colspan="1">9.95</td><td rowspan="1" colspan="1">15.29</td><td rowspan="1" colspan="1">8.93</td></tr><tr><td rowspan="1" colspan="1">Female (<abbrev xmlns:xlink="http://www.w3.org/1999/xlink" xlink:title="Coleção de Mamíferos Alexandre Rodrigues Ferreira" id="ABBRID0EBXAK" xlink:type="simple">CMARF</abbrev> 2180)</td><td rowspan="1" colspan="1">50.67</td><td rowspan="1" colspan="1">20.68</td><td rowspan="1" colspan="1">19.56</td><td rowspan="1" colspan="1">18.23</td><td rowspan="1" colspan="1">19.22</td><td rowspan="1" colspan="1">6.79</td><td rowspan="1" colspan="1">13.22</td><td rowspan="1" colspan="1">12.62</td><td rowspan="1" colspan="1">10.43</td><td rowspan="1" colspan="1">4.39</td><td rowspan="1" colspan="1">7.48</td><td rowspan="1" colspan="1">5.56</td><td rowspan="1" colspan="1">10.10</td><td rowspan="1" colspan="1">14.81</td><td rowspan="1" colspan="1">8.72</td></tr><tr><td rowspan="1" colspan="1">Female (<abbrev xmlns:xlink="http://www.w3.org/1999/xlink" xlink:title="Coleção de Mamíferos Alexandre Rodrigues Ferreira" id="ABBRID0EXYAK" xlink:type="simple">CMARF</abbrev> 2181)</td><td rowspan="1" colspan="1">49.94</td><td rowspan="1" colspan="1">20.58</td><td rowspan="1" colspan="1">19.98</td><td rowspan="1" colspan="1">18.13</td><td rowspan="1" colspan="1">19.25</td><td rowspan="1" colspan="1">6.80</td><td rowspan="1" colspan="1">13.25</td><td rowspan="1" colspan="1">12.70</td><td rowspan="1" colspan="1">10.44</td><td rowspan="1" colspan="1">4.35</td><td rowspan="1" colspan="1">7.50</td><td rowspan="1" colspan="1">5.55</td><td rowspan="1" colspan="1">10.15</td><td rowspan="1" colspan="1">14.71</td><td rowspan="1" colspan="1">8.12</td></tr><tr><td rowspan="1" colspan="1">Females (average of <xref ref-type="bibr" rid="B47">Loureiro et al. 2018b</xref>)</td><td rowspan="1" colspan="1">50.00</td><td rowspan="1" colspan="1">21.30</td><td rowspan="1" colspan="1">20.69</td><td rowspan="1" colspan="1">–</td><td rowspan="1" colspan="1">17.07*</td><td rowspan="1" colspan="1">6.78</td><td rowspan="1" colspan="1">12.90</td><td rowspan="1" colspan="1">–</td><td rowspan="1" colspan="1">10.62</td><td rowspan="1" colspan="1">4.38</td><td rowspan="1" colspan="1">7.74</td><td rowspan="1" colspan="1">5.58</td><td rowspan="1" colspan="1">9.67</td><td rowspan="1" colspan="1">–</td><td rowspan="1" colspan="1">–</td></tr><tr><td rowspan="1" colspan="1">Male (<abbrev xmlns:xlink="http://www.w3.org/1999/xlink" xlink:title="Coleção de Mamíferos Alexandre Rodrigues Ferreira" id="ABBRID0ED3AK" xlink:type="simple">CMARF</abbrev> 2182)</td><td rowspan="1" colspan="1">51.03</td><td rowspan="1" colspan="1">22.57</td><td rowspan="1" colspan="1">21.99</td><td rowspan="1" colspan="1">19.82</td><td rowspan="1" colspan="1">20.51</td><td rowspan="1" colspan="1">7.03</td><td rowspan="1" colspan="1">14.28</td><td rowspan="1" colspan="1">13.61</td><td rowspan="1" colspan="1">10.99</td><td rowspan="1" colspan="1">4.88</td><td rowspan="1" colspan="1">8.03</td><td rowspan="1" colspan="1">6.08</td><td rowspan="1" colspan="1">10.21</td><td rowspan="1" colspan="1">15.86</td><td rowspan="1" colspan="1">9.19</td></tr><tr><td rowspan="1" colspan="1">Male (<abbrev xmlns:xlink="http://www.w3.org/1999/xlink" xlink:title="Coleção de Mamíferos Alexandre Rodrigues Ferreira" id="ABBRID0EZ4AK" xlink:type="simple">CMARF</abbrev> 2183)</td><td rowspan="1" colspan="1">52.26</td><td rowspan="1" colspan="1">21.71</td><td rowspan="1" colspan="1">21.00</td><td rowspan="1" colspan="1">19.99</td><td rowspan="1" colspan="1">20.69</td><td rowspan="1" colspan="1">7.42</td><td rowspan="1" colspan="1">13.85</td><td rowspan="1" colspan="1">13.99</td><td rowspan="1" colspan="1">10.69</td><td rowspan="1" colspan="1">4.36</td><td rowspan="1" colspan="1">7.79</td><td rowspan="1" colspan="1">6.03</td><td rowspan="1" colspan="1">10.11</td><td rowspan="1" colspan="1">16.03</td><td rowspan="1" colspan="1">8.26</td></tr><tr><td rowspan="1" colspan="1">Male (<abbrev xmlns:xlink="http://www.w3.org/1999/xlink" xlink:title="Coleção de Mamíferos Alexandre Rodrigues Ferreira" id="ABBRID0EP6AK" xlink:type="simple">CMARF</abbrev> 2184)</td><td rowspan="1" colspan="1">52.42</td><td rowspan="1" colspan="1">22.20</td><td rowspan="1" colspan="1">21.98</td><td rowspan="1" colspan="1">19.98</td><td rowspan="1" colspan="1">20.58</td><td rowspan="1" colspan="1">7.08</td><td rowspan="1" colspan="1">14.45</td><td rowspan="1" colspan="1">14.30</td><td rowspan="1" colspan="1">10.70</td><td rowspan="1" colspan="1">4.53</td><td rowspan="1" colspan="1">8.12</td><td rowspan="1" colspan="1">6.04</td><td rowspan="1" colspan="1">10.69</td><td rowspan="1" colspan="1">16.18</td><td rowspan="1" colspan="1">9.26</td></tr><tr><td rowspan="1" colspan="1">Male (<abbrev xmlns:xlink="http://www.w3.org/1999/xlink" xlink:title="Coleção de Mamíferos Alexandre Rodrigues Ferreira" id="ABBRID0EFBBK" xlink:type="simple">CMARF</abbrev> 2185)</td><td rowspan="1" colspan="1">50.59</td><td rowspan="1" colspan="1">23.26</td><td rowspan="1" colspan="1">21.98</td><td rowspan="1" colspan="1">19.88</td><td rowspan="1" colspan="1">20.66</td><td rowspan="1" colspan="1">6.92</td><td rowspan="1" colspan="1">14.37</td><td rowspan="1" colspan="1">13.79</td><td rowspan="1" colspan="1">10.86</td><td rowspan="1" colspan="1">4.49</td><td rowspan="1" colspan="1">8.29</td><td rowspan="1" colspan="1">6.32</td><td rowspan="1" colspan="1">10.48</td><td rowspan="1" colspan="1">16.17</td><td rowspan="1" colspan="1">9.47</td></tr><tr><td rowspan="1" colspan="1">Male (<abbrev xmlns:xlink="http://www.w3.org/1999/xlink" xlink:title="Coleção de Mamíferos Alexandre Rodrigues Ferreira" id="ABBRID0E2CBK" xlink:type="simple">CMARF</abbrev> 2186)</td><td rowspan="1" colspan="1">50.98</td><td rowspan="1" colspan="1">21.68</td><td rowspan="1" colspan="1">21.00</td><td rowspan="1" colspan="1">18.89</td><td rowspan="1" colspan="1">19.73</td><td rowspan="1" colspan="1">7.67</td><td rowspan="1" colspan="1">13.43</td><td rowspan="1" colspan="1">13.72</td><td rowspan="1" colspan="1">10.51</td><td rowspan="1" colspan="1">4.58</td><td rowspan="1" colspan="1">7.79</td><td rowspan="1" colspan="1">5.94</td><td rowspan="1" colspan="1">10.28</td><td rowspan="1" colspan="1">15.43</td><td rowspan="1" colspan="1">9.02</td></tr><tr><td rowspan="1" colspan="1">Male (<abbrev xmlns:xlink="http://www.w3.org/1999/xlink" xlink:title="Coleção de Mamíferos Alexandre Rodrigues Ferreira" id="ABBRID0EREBK" xlink:type="simple">CMARF</abbrev> 2187)</td><td rowspan="1" colspan="1">51.12</td><td rowspan="1" colspan="1">22.87</td><td rowspan="1" colspan="1">21.56</td><td rowspan="1" colspan="1">20.02</td><td rowspan="1" colspan="1">20.60</td><td rowspan="1" colspan="1">6.84</td><td rowspan="1" colspan="1">13.86</td><td rowspan="1" colspan="1">14.00</td><td rowspan="1" colspan="1">10.68</td><td rowspan="1" colspan="1">4.41</td><td rowspan="1" colspan="1">7.93</td><td rowspan="1" colspan="1">6.30</td><td rowspan="1" colspan="1">10.40</td><td rowspan="1" colspan="1">15.89</td><td rowspan="1" colspan="1">9.16</td></tr><tr><td rowspan="1" colspan="1">Male (<abbrev xmlns:xlink="http://www.w3.org/1999/xlink" xlink:title="Coleção de Mamíferos Alexandre Rodrigues Ferreira" id="ABBRID0EHGBK" xlink:type="simple">CMARF</abbrev> 2188)</td><td rowspan="1" colspan="1">52.55</td><td rowspan="1" colspan="1">22.84</td><td rowspan="1" colspan="1">21.50</td><td rowspan="1" colspan="1">20.17</td><td rowspan="1" colspan="1">20.85</td><td rowspan="1" colspan="1">7.98</td><td rowspan="1" colspan="1">14.38</td><td rowspan="1" colspan="1">14.22</td><td rowspan="1" colspan="1">11.16</td><td rowspan="1" colspan="1">4.71</td><td rowspan="1" colspan="1">8.02</td><td rowspan="1" colspan="1">6.19</td><td rowspan="1" colspan="1">10.62</td><td rowspan="1" colspan="1">16.08</td><td rowspan="1" colspan="1">9.68</td></tr><tr><td rowspan="1" colspan="1">Male (<abbrev xmlns:xlink="http://www.w3.org/1999/xlink" xlink:title="Coleção de Mamíferos Alexandre Rodrigues Ferreira" id="ABBRID0E4HBK" xlink:type="simple">CMARF</abbrev> 2189)</td><td rowspan="1" colspan="1">51.14</td><td rowspan="1" colspan="1">22.41</td><td rowspan="1" colspan="1">21.78</td><td rowspan="1" colspan="1">19.96</td><td rowspan="1" colspan="1">20.67</td><td rowspan="1" colspan="1">7.42</td><td rowspan="1" colspan="1">14.72</td><td rowspan="1" colspan="1">14.00</td><td rowspan="1" colspan="1">11.09</td><td rowspan="1" colspan="1">4.80</td><td rowspan="1" colspan="1">8.28</td><td rowspan="1" colspan="1">6.33</td><td rowspan="1" colspan="1">10.56</td><td rowspan="1" colspan="1">16.09</td><td rowspan="1" colspan="1">9.34</td></tr><tr><td rowspan="1" colspan="1">Male (<abbrev xmlns:xlink="http://www.w3.org/1999/xlink" xlink:title="Coleção de Mamíferos Alexandre Rodrigues Ferreira" id="ABBRID0ETJBK" xlink:type="simple">CMARF</abbrev> 2190)</td><td rowspan="1" colspan="1">53.21</td><td rowspan="1" colspan="1">22.75</td><td rowspan="1" colspan="1">21.54</td><td rowspan="1" colspan="1">19.40</td><td rowspan="1" colspan="1">20.56</td><td rowspan="1" colspan="1">8.00</td><td rowspan="1" colspan="1">14.25</td><td rowspan="1" colspan="1">13.87</td><td rowspan="1" colspan="1">10.68</td><td rowspan="1" colspan="1">4.62</td><td rowspan="1" colspan="1">7.93</td><td rowspan="1" colspan="1">6.07</td><td rowspan="1" colspan="1">10.20</td><td rowspan="1" colspan="1">16.27</td><td rowspan="1" colspan="1">9.23</td></tr><tr><td rowspan="1" colspan="1">Male (<abbrev xmlns:xlink="http://www.w3.org/1999/xlink" xlink:title="Coleção de Mamíferos Alexandre Rodrigues Ferreira" id="ABBRID0EJLBK" xlink:type="simple">CMARF</abbrev> 2191)</td><td rowspan="1" colspan="1">53.14</td><td rowspan="1" colspan="1">23.04</td><td rowspan="1" colspan="1">21.00</td><td rowspan="1" colspan="1">19.51</td><td rowspan="1" colspan="1">20.28</td><td rowspan="1" colspan="1">7.24</td><td rowspan="1" colspan="1">14.63</td><td rowspan="1" colspan="1">14.22</td><td rowspan="1" colspan="1">11.08</td><td rowspan="1" colspan="1">4.74</td><td rowspan="1" colspan="1">8.10</td><td rowspan="1" colspan="1">6.61</td><td rowspan="1" colspan="1">10.34</td><td rowspan="1" colspan="1">16.57</td><td rowspan="1" colspan="1">9.10</td></tr><tr><td rowspan="1" colspan="1">Male (<abbrev xmlns:xlink="http://www.w3.org/1999/xlink" xlink:title="Coleção de Mamíferos Alexandre Rodrigues Ferreira" id="ABBRID0E6MBK" xlink:type="simple">CMARF</abbrev> 2192)</td><td rowspan="1" colspan="1">53.14</td><td rowspan="1" colspan="1">22.04</td><td rowspan="1" colspan="1">21.15</td><td rowspan="1" colspan="1">19.56</td><td rowspan="1" colspan="1">19.86</td><td rowspan="1" colspan="1">7.15</td><td rowspan="1" colspan="1">13.62</td><td rowspan="1" colspan="1">13.44</td><td rowspan="1" colspan="1">11.15</td><td rowspan="1" colspan="1">4.59</td><td rowspan="1" colspan="1">7.88</td><td rowspan="1" colspan="1">5.66</td><td rowspan="1" colspan="1">10.38</td><td rowspan="1" colspan="1">15.69</td><td rowspan="1" colspan="1">9.17</td></tr><tr><td rowspan="1" colspan="1">Male (<abbrev xmlns:xlink="http://www.w3.org/1999/xlink" xlink:title="Coleção de Mamíferos Alexandre Rodrigues Ferreira" id="ABBRID0EVOBK" xlink:type="simple">CMARF</abbrev> 2193)</td><td rowspan="1" colspan="1">50.38</td><td rowspan="1" colspan="1">22.38</td><td rowspan="1" colspan="1">21.00</td><td rowspan="1" colspan="1">19.47</td><td rowspan="1" colspan="1">20.19</td><td rowspan="1" colspan="1">7.34</td><td rowspan="1" colspan="1">14.29</td><td rowspan="1" colspan="1">14.18</td><td rowspan="1" colspan="1">10.79</td><td rowspan="1" colspan="1">4.53</td><td rowspan="1" colspan="1">7.75</td><td rowspan="1" colspan="1">6.06</td><td rowspan="1" colspan="1">10.38</td><td rowspan="1" colspan="1">15.65</td><td rowspan="1" colspan="1">9.05</td></tr><tr><td rowspan="1" colspan="1">Male (<abbrev xmlns:xlink="http://www.w3.org/1999/xlink" xlink:title="Coleção de Mamíferos Alexandre Rodrigues Ferreira" id="ABBRID0ELQBK" xlink:type="simple">CMARF</abbrev> 2194)</td><td rowspan="1" colspan="1">52.37</td><td rowspan="1" colspan="1">22.36</td><td rowspan="1" colspan="1">21.45</td><td rowspan="1" colspan="1">19.46</td><td rowspan="1" colspan="1">20.40</td><td rowspan="1" colspan="1">7.70</td><td rowspan="1" colspan="1">14.06</td><td rowspan="1" colspan="1">13.75</td><td rowspan="1" colspan="1">10.75</td><td rowspan="1" colspan="1">4.41</td><td rowspan="1" colspan="1">7.89</td><td rowspan="1" colspan="1">5.94</td><td rowspan="1" colspan="1">10.30</td><td rowspan="1" colspan="1">15.41</td><td rowspan="1" colspan="1">8.98</td></tr><tr><td rowspan="1" colspan="1">Male (<abbrev xmlns:xlink="http://www.w3.org/1999/xlink" xlink:title="Coleção de Mamíferos Alexandre Rodrigues Ferreira" id="ABBRID0EBSBK" xlink:type="simple">CMARF</abbrev> 2195)</td><td rowspan="1" colspan="1">53.42</td><td rowspan="1" colspan="1">22.82</td><td rowspan="1" colspan="1">21.20</td><td rowspan="1" colspan="1">19.46</td><td rowspan="1" colspan="1">20.20</td><td rowspan="1" colspan="1">7.19</td><td rowspan="1" colspan="1">14.02</td><td rowspan="1" colspan="1">13.74</td><td rowspan="1" colspan="1">10.70</td><td rowspan="1" colspan="1">4.64</td><td rowspan="1" colspan="1">7.97</td><td rowspan="1" colspan="1">6.24</td><td rowspan="1" colspan="1">10.51</td><td rowspan="1" colspan="1">15.77</td><td rowspan="1" colspan="1">9.29</td></tr><tr><td rowspan="1" colspan="1">Male (<abbrev xmlns:xlink="http://www.w3.org/1999/xlink" xlink:title="Coleção de Mamíferos Alexandre Rodrigues Ferreira" id="ABBRID0EXTBK" xlink:type="simple">CMARF</abbrev> 2196)</td><td rowspan="1" colspan="1">45.83</td><td rowspan="1" colspan="1">21.50</td><td rowspan="1" colspan="1">21.00</td><td rowspan="1" colspan="1">19.00</td><td rowspan="1" colspan="1">19.46</td><td rowspan="1" colspan="1">6.73</td><td rowspan="1" colspan="1">14.26</td><td rowspan="1" colspan="1">13.65</td><td rowspan="1" colspan="1">10.66</td><td rowspan="1" colspan="1">4.29</td><td rowspan="1" colspan="1">7.71</td><td rowspan="1" colspan="1">6.17</td><td rowspan="1" colspan="1">10.40</td><td rowspan="1" colspan="1">15.60</td><td rowspan="1" colspan="1">9.06</td></tr><tr><td rowspan="1" colspan="1">Male (<abbrev xmlns:xlink="http://www.w3.org/1999/xlink" xlink:title="Coleção de Mamíferos Alexandre Rodrigues Ferreira" id="ABBRID0ENVBK" xlink:type="simple">CMARF</abbrev> 2197)</td><td rowspan="1" colspan="1">45.83</td><td rowspan="1" colspan="1">21.55</td><td rowspan="1" colspan="1">21.00</td><td rowspan="1" colspan="1">19.00</td><td rowspan="1" colspan="1">19.00</td><td rowspan="1" colspan="1">6.50</td><td rowspan="1" colspan="1">14.25</td><td rowspan="1" colspan="1">13.80</td><td rowspan="1" colspan="1">10.50</td><td rowspan="1" colspan="1">4.69</td><td rowspan="1" colspan="1">7.90</td><td rowspan="1" colspan="1">6.07</td><td rowspan="1" colspan="1">10.51</td><td rowspan="1" colspan="1">15.70</td><td rowspan="1" colspan="1">9.20</td></tr><tr><td rowspan="1" colspan="1">Males (average of <xref ref-type="bibr" rid="B47">Loureiro et al. 2018b</xref>)</td><td rowspan="1" colspan="1">49.55</td><td rowspan="1" colspan="1">22.9</td><td rowspan="1" colspan="1">22.19</td><td rowspan="1" colspan="1">–</td><td rowspan="1" colspan="1">17.85*</td><td rowspan="1" colspan="1">7.09</td><td rowspan="1" colspan="1">14.05</td><td rowspan="1" colspan="1">–</td><td rowspan="1" colspan="1">10.91</td><td rowspan="1" colspan="1">4.54</td><td rowspan="1" colspan="1">8.04</td><td rowspan="1" colspan="1">6.07</td><td rowspan="1" colspan="1">9.95</td><td rowspan="1" colspan="1">–</td><td rowspan="1" colspan="1">–</td></tr><tr><td rowspan="1" colspan="16"><italic><tp:taxon-name><tp:taxon-name-part taxon-name-part-type="genus" reg="Molossus">Molossus</tp:taxon-name-part></tp:taxon-name></italic> sp. 1</td></tr><tr><td rowspan="1" colspan="1">Female (<abbrev xmlns:xlink="http://www.w3.org/1999/xlink" xlink:title="Coleção de Mamíferos Alexandre Rodrigues Ferreira" id="ABBRID0EFZBK" xlink:type="simple">CMARF</abbrev> 2198)</td><td rowspan="1" colspan="1">39.19</td><td rowspan="1" colspan="1">16.48</td><td rowspan="1" colspan="1">15.96</td><td rowspan="1" colspan="1">14.79</td><td rowspan="1" colspan="1">15.02</td><td rowspan="1" colspan="1">5.77</td><td rowspan="1" colspan="1">10.51</td><td rowspan="1" colspan="1">10.26</td><td rowspan="1" colspan="1">8.78</td><td rowspan="1" colspan="1">3.70</td><td rowspan="1" colspan="1">5.65</td><td rowspan="1" colspan="1">4.09</td><td rowspan="1" colspan="1">7.66</td><td rowspan="1" colspan="1">11.17</td><td rowspan="1" colspan="1">6.58</td></tr><tr><td rowspan="1" colspan="1">Male (<abbrev xmlns:xlink="http://www.w3.org/1999/xlink" xlink:title="Coleção de Mamíferos Alexandre Rodrigues Ferreira" id="ABBRID0E21BK" xlink:type="simple">CMARF</abbrev> 2199)</td><td rowspan="1" colspan="1">40.53</td><td rowspan="1" colspan="1">17.56</td><td rowspan="1" colspan="1">16.00</td><td rowspan="1" colspan="1">15.50</td><td rowspan="1" colspan="1">15.55</td><td rowspan="1" colspan="1">5.93</td><td rowspan="1" colspan="1">10.76</td><td rowspan="1" colspan="1">10.41</td><td rowspan="1" colspan="1">8.45</td><td rowspan="1" colspan="1">3.66</td><td rowspan="1" colspan="1">5.94</td><td rowspan="1" colspan="1">4.36</td><td rowspan="1" colspan="1">8.11</td><td rowspan="1" colspan="1">11.65</td><td rowspan="1" colspan="1">6.49</td></tr><tr><td rowspan="1" colspan="1">Male (<abbrev xmlns:xlink="http://www.w3.org/1999/xlink" xlink:title="Coleção de Mamíferos Alexandre Rodrigues Ferreira" id="ABBRID0ER3BK" xlink:type="simple">CMARF</abbrev> 2200)</td><td rowspan="1" colspan="1">41.02</td><td rowspan="1" colspan="1">17.31</td><td rowspan="1" colspan="1">16.00</td><td rowspan="1" colspan="1">15.12</td><td rowspan="1" colspan="1">15.20</td><td rowspan="1" colspan="1">6.01</td><td rowspan="1" colspan="1">10.57</td><td rowspan="1" colspan="1">10.70</td><td rowspan="1" colspan="1">8.79</td><td rowspan="1" colspan="1">3.67</td><td rowspan="1" colspan="1">6.15</td><td rowspan="1" colspan="1">4.34</td><td rowspan="1" colspan="1">7.89</td><td rowspan="1" colspan="1">11.47</td><td rowspan="1" colspan="1">6.81</td></tr><tr><td rowspan="1" colspan="1">Male (<abbrev xmlns:xlink="http://www.w3.org/1999/xlink" xlink:title="Coleção de Mamíferos Alexandre Rodrigues Ferreira" id="ABBRID0EH5BK" xlink:type="simple">CMARF</abbrev> 2201)</td><td rowspan="1" colspan="1">41.70</td><td rowspan="1" colspan="1">17.15</td><td rowspan="1" colspan="1">16.16</td><td rowspan="1" colspan="1">14.99</td><td rowspan="1" colspan="1">15.51</td><td rowspan="1" colspan="1">5.63</td><td rowspan="1" colspan="1">10.54</td><td rowspan="1" colspan="1">10.21</td><td rowspan="1" colspan="1">8.46</td><td rowspan="1" colspan="1">3.53</td><td rowspan="1" colspan="1">6.05</td><td rowspan="1" colspan="1">4.49</td><td rowspan="1" colspan="1">8.00</td><td rowspan="1" colspan="1">11.75</td><td rowspan="1" colspan="1">7.00</td></tr><tr><td rowspan="1" colspan="1">Male (<abbrev xmlns:xlink="http://www.w3.org/1999/xlink" xlink:title="Coleção de Mamíferos Alexandre Rodrigues Ferreira" id="ABBRID0E46BK" xlink:type="simple">CMARF</abbrev> 2202)</td><td rowspan="1" colspan="1">38.96</td><td rowspan="1" colspan="1">16.00</td><td rowspan="1" colspan="1">15.78</td><td rowspan="1" colspan="1">15.14</td><td rowspan="1" colspan="1">15.37</td><td rowspan="1" colspan="1">5.85</td><td rowspan="1" colspan="1">10.15</td><td rowspan="1" colspan="1">9.69</td><td rowspan="1" colspan="1">8.35</td><td rowspan="1" colspan="1">3.67</td><td rowspan="1" colspan="1">5.92</td><td rowspan="1" colspan="1">4.09</td><td rowspan="1" colspan="1">7.62</td><td rowspan="1" colspan="1">11.41</td><td rowspan="1" colspan="1">6.92</td></tr><tr><td rowspan="1" colspan="1">Male (<abbrev xmlns:xlink="http://www.w3.org/1999/xlink" xlink:title="Coleção de Mamíferos Alexandre Rodrigues Ferreira" id="ABBRID0ETBCK" xlink:type="simple">CMARF</abbrev> 2203)</td><td rowspan="1" colspan="1">40.19</td><td rowspan="1" colspan="1">17.15</td><td rowspan="1" colspan="1">16.55</td><td rowspan="1" colspan="1">15.88</td><td rowspan="1" colspan="1">16.20</td><td rowspan="1" colspan="1">6.10</td><td rowspan="1" colspan="1">11.06</td><td rowspan="1" colspan="1">10.61</td><td rowspan="1" colspan="1">8.81</td><td rowspan="1" colspan="1">3.81</td><td rowspan="1" colspan="1">5.99</td><td rowspan="1" colspan="1">4.60</td><td rowspan="1" colspan="1">7.98</td><td rowspan="1" colspan="1">11.91</td><td rowspan="1" colspan="1">6.98</td></tr><tr><td rowspan="1" colspan="1">Male (<abbrev xmlns:xlink="http://www.w3.org/1999/xlink" xlink:title="Coleção de Mamíferos Alexandre Rodrigues Ferreira" id="ABBRID0EJDCK" xlink:type="simple">CMARF</abbrev> 2204)</td><td rowspan="1" colspan="1">40.48</td><td rowspan="1" colspan="1">17.69</td><td rowspan="1" colspan="1">16.76</td><td rowspan="1" colspan="1">16.06</td><td rowspan="1" colspan="1">16.08</td><td rowspan="1" colspan="1">6.03</td><td rowspan="1" colspan="1">11.03</td><td rowspan="1" colspan="1">10.61</td><td rowspan="1" colspan="1">8.80</td><td rowspan="1" colspan="1">4.00</td><td rowspan="1" colspan="1">6.19</td><td rowspan="1" colspan="1">4.49</td><td rowspan="1" colspan="1">8.10</td><td rowspan="1" colspan="1">12.15</td><td rowspan="1" colspan="1">7.34</td></tr><tr><td rowspan="1" colspan="1">Male (<abbrev xmlns:xlink="http://www.w3.org/1999/xlink" xlink:title="Coleção de Mamíferos Alexandre Rodrigues Ferreira" id="ABBRID0E6ECK" xlink:type="simple">CMARF</abbrev> 2205)</td><td rowspan="1" colspan="1">38.47</td><td rowspan="1" colspan="1">17.12</td><td rowspan="1" colspan="1">16.19</td><td rowspan="1" colspan="1">15.48</td><td rowspan="1" colspan="1">15.32</td><td rowspan="1" colspan="1">5.41</td><td rowspan="1" colspan="1">10.37</td><td rowspan="1" colspan="1">10.00</td><td rowspan="1" colspan="1">9.48</td><td rowspan="1" colspan="1">3.81</td><td rowspan="1" colspan="1">5.95</td><td rowspan="1" colspan="1">4.39</td><td rowspan="1" colspan="1">7.56</td><td rowspan="1" colspan="1">12.11</td><td rowspan="1" colspan="1">6.76</td></tr><tr><td rowspan="1" colspan="16"><italic><tp:taxon-name><tp:taxon-name-part taxon-name-part-type="genus" reg="Molossus">Molossus</tp:taxon-name-part></tp:taxon-name></italic> sp. 2</td></tr><tr><td rowspan="1" colspan="1">Male (<abbrev xmlns:xlink="http://www.w3.org/1999/xlink" xlink:title="Coleção de Mamíferos Alexandre Rodrigues Ferreira" id="ABBRID0EBHCK" xlink:type="simple">CMARF</abbrev> 2206)</td><td rowspan="1" colspan="1">40.16</td><td rowspan="1" colspan="1">16.61</td><td rowspan="1" colspan="1">16.00</td><td rowspan="1" colspan="1">15.28</td><td rowspan="1" colspan="1">15.50</td><td rowspan="1" colspan="1">6.18</td><td rowspan="1" colspan="1">10.70</td><td rowspan="1" colspan="1">10.75</td><td rowspan="1" colspan="1">8.62</td><td rowspan="1" colspan="1">3.80</td><td rowspan="1" colspan="1">6.00</td><td rowspan="1" colspan="1">4.45</td><td rowspan="1" colspan="1">7.71</td><td rowspan="1" colspan="1">11.54</td><td rowspan="1" colspan="1">6.66</td></tr><tr><td rowspan="1" colspan="1">Male (<abbrev xmlns:xlink="http://www.w3.org/1999/xlink" xlink:title="Coleção de Mamíferos Alexandre Rodrigues Ferreira" id="ABBRID0EXICK" xlink:type="simple">CMARF</abbrev> 2207)</td><td rowspan="1" colspan="1">39.58</td><td rowspan="1" colspan="1">17.56</td><td rowspan="1" colspan="1">16.17</td><td rowspan="1" colspan="1">15.17</td><td rowspan="1" colspan="1">15.27</td><td rowspan="1" colspan="1">5.34</td><td rowspan="1" colspan="1">10.83</td><td rowspan="1" colspan="1">10.59</td><td rowspan="1" colspan="1">8.59</td><td rowspan="1" colspan="1">3.72</td><td rowspan="1" colspan="1">6.06</td><td rowspan="1" colspan="1">4.34</td><td rowspan="1" colspan="1">8.07</td><td rowspan="1" colspan="1">11.39</td><td rowspan="1" colspan="1">7.67</td></tr><tr><td rowspan="1" colspan="1">Male (<abbrev xmlns:xlink="http://www.w3.org/1999/xlink" xlink:title="Coleção de Mamíferos Alexandre Rodrigues Ferreira" id="ABBRID0ENKCK" xlink:type="simple">CMARF</abbrev> 2208)</td><td rowspan="1" colspan="1">39.05</td><td rowspan="1" colspan="1">16.00</td><td rowspan="1" colspan="1">15.96</td><td rowspan="1" colspan="1">14.49</td><td rowspan="1" colspan="1">14.69</td><td rowspan="1" colspan="1">5.00</td><td rowspan="1" colspan="1">10.29</td><td rowspan="1" colspan="1">9.78</td><td rowspan="1" colspan="1">8.53</td><td rowspan="1" colspan="1">3.45</td><td rowspan="1" colspan="1">5.87</td><td rowspan="1" colspan="1">4.05</td><td rowspan="1" colspan="1">7.53</td><td rowspan="1" colspan="1">10.77</td><td rowspan="1" colspan="1">6.53</td></tr><tr><td rowspan="1" colspan="16"><italic><tp:taxon-name><tp:taxon-name-part taxon-name-part-type="genus" reg="Molossus">Molossus</tp:taxon-name-part></tp:taxon-name></italic> sp. 3</td></tr><tr><td rowspan="1" colspan="1">Female (<abbrev xmlns:xlink="http://www.w3.org/1999/xlink" xlink:title="Coleção de Mamíferos Alexandre Rodrigues Ferreira" id="ABBRID0EPMCK" xlink:type="simple">CMARF</abbrev> 2209)</td><td rowspan="1" colspan="1">40.26</td><td rowspan="1" colspan="1">16.15</td><td rowspan="1" colspan="1">16.00</td><td rowspan="1" colspan="1">15.21</td><td rowspan="1" colspan="1">15.90</td><td rowspan="1" colspan="1">5.09</td><td rowspan="1" colspan="1">10.08</td><td rowspan="1" colspan="1">10.25</td><td rowspan="1" colspan="1">8.58</td><td rowspan="1" colspan="1">3.51</td><td rowspan="1" colspan="1">5.89</td><td rowspan="1" colspan="1">4.58</td><td rowspan="1" colspan="1">7.63</td><td rowspan="1" colspan="1">11.43</td><td rowspan="1" colspan="1">6.65</td></tr></tbody></table><table-wrap-foot><fn><p>*This variable was incorrectly measured: <xref ref-type="bibr" rid="B47">Loureiro et al. (2018b)</xref> measured from the base of the tympanic bullae and not from the base of the condyle.</p></fn></table-wrap-foot></table-wrap></tp:treatment-sec><tp:treatment-sec sec-type="Identification" id="SECID0EIOCK"><title>Identification.</title><p>The unicolored dorsal pelage, the infraorbital foramen opens laterally in frontal view, the upper incisors spatulated, and the rectangular-shaped occipital complex differentiate the individuals of this species from their morphologically closest related congeners: <italic><tp:taxon-name><tp:taxon-name-part taxon-name-part-type="genus" reg="Molossus">Molossus</tp:taxon-name-part><tp:taxon-name-part taxon-name-part-type="species" reg="coibensis">coibensis</tp:taxon-name-part></tp:taxon-name></italic> J.A. Allen, 1904, <italic><tp:taxon-name><tp:taxon-name-part taxon-name-part-type="genus" reg="Molossus">M.</tp:taxon-name-part><tp:taxon-name-part taxon-name-part-type="species" reg="currentium">currentium</tp:taxon-name-part></tp:taxon-name></italic> O. Thomas, 1901, and <italic><tp:taxon-name><tp:taxon-name-part taxon-name-part-type="genus" reg="Molossus">M.</tp:taxon-name-part><tp:taxon-name-part taxon-name-part-type="species" reg="molossus">molossus</tp:taxon-name-part></tp:taxon-name></italic> (Pallas, 1766) (<xref ref-type="bibr" rid="B35">Gregorin et al. 2011</xref>; <xref ref-type="bibr" rid="B46">Loureiro et al. 2018a</xref>, <xref ref-type="bibr" rid="B47">2018b</xref>).</p></tp:treatment-sec><ref-list><ref id="B47"><mixed-citation xmlns:xlink="http://www.w3.org/1999/xlink" xlink:type="simple"><person-group><name name-style="western"><surname>Loureiro</surname><given-names>LO</given-names></name><name name-style="western"><surname>Gregorin</surname><given-names>R</given-names></name><name name-style="western"><surname>Perini</surname><given-names>FA</given-names></name></person-group> (<year>2018b</year>) <article-title>Diversity, morphological phylogeny, and distribution of bats of the genus <italic><tp:taxon-name><tp:taxon-name-part taxon-name-part-type="genus">Molossus</tp:taxon-name-part></tp:taxon-name></italic> E. Geoffroy, 1805 (<tp:taxon-name><tp:taxon-name-part taxon-name-part-type="order">Chiroptera</tp:taxon-name-part></tp:taxon-name>, <tp:taxon-name><tp:taxon-name-part taxon-name-part-type="family">Molossidae</tp:taxon-name-part></tp:taxon-name>) in Brazil.</article-title><source>Zoosystema</source><volume>40</volume>: <fpage>425</fpage>–<lpage>452</lpage>. <ext-link xlink:href="10.5252/zoosystema2018v40a18" ext-link-type="doi" xlink:type="simple">https://doi.org/10.5252/zoosystema2018v40a18</ext-link>.</mixed-citation></ref><ref id="B35"><mixed-citation xmlns:xlink="http://www.w3.org/1999/xlink" xlink:type="simple"><person-group><name name-style="western"><surname>Gregorin</surname><given-names>R</given-names></name><name name-style="western"><surname>Tahara</surname><given-names>AS</given-names></name><name name-style="western"><surname>Buzzato</surname><given-names>DF</given-names></name></person-group> (<year>2011</year>) <article-title><italic><tp:taxon-name><tp:taxon-name-part taxon-name-part-type="genus">Molossus</tp:taxon-name-part><tp:taxon-name-part taxon-name-part-type="species">aztecus</tp:taxon-name-part></tp:taxon-name></italic> and other small <italic><tp:taxon-name><tp:taxon-name-part taxon-name-part-type="genus">Molossus</tp:taxon-name-part></tp:taxon-name></italic> (<tp:taxon-name><tp:taxon-name-part taxon-name-part-type="order">Chiroptera</tp:taxon-name-part></tp:taxon-name>: <tp:taxon-name><tp:taxon-name-part taxon-name-part-type="family">Molossidae</tp:taxon-name-part></tp:taxon-name>) in Brazil.</article-title><source>Acta Chiropterologica</source><volume>13</volume>: <fpage>311</fpage>–<lpage>317</lpage>. <ext-link xlink:href="10.3161/150811011X624794" ext-link-type="doi" xlink:type="simple">https://doi.org/10.3161/150811011X624794</ext-link></mixed-citation></ref><ref id="B46"><mixed-citation xmlns:xlink="http://www.w3.org/1999/xlink" xlink:type="simple"><person-group><name name-style="western"><surname>Loureiro</surname><given-names>LO</given-names></name><name name-style="western"><surname>Lim</surname><given-names>KB</given-names></name><name name-style="western"><surname>Engstrom</surname><given-names>MD</given-names></name></person-group> (<year>2018a</year>) <article-title>A new species of Mastiff bat (<tp:taxon-name><tp:taxon-name-part taxon-name-part-type="order">Chiroptera</tp:taxon-name-part></tp:taxon-name>, <tp:taxon-name><tp:taxon-name-part taxon-name-part-type="family">Molossidae</tp:taxon-name-part></tp:taxon-name>, <italic><tp:taxon-name><tp:taxon-name-part taxon-name-part-type="genus">Molossus</tp:taxon-name-part></tp:taxon-name></italic>) from Guyana and Ecuador.</article-title><source>Mammalian Biology</source><volume>89</volume>: <fpage>10</fpage>–<lpage>21</lpage>. <ext-link xlink:href="10.1016/j.mambio.2018.01.008" ext-link-type="doi" xlink:type="simple">https://doi.org/10.1016/j.mambio.2018.01.008</ext-link></mixed-citation></ref></ref-list></tp:taxon-treatment>
