# Supplementary material for: ﻿Expanding the knowledge of the bat fauna of the Brazilian Caatinga: new geographical records of molossid bats (Chiroptera, Molossidae) for the Chapada Diamantina region, with taxonomic notes
Source: Zookeys. 2024 Aug 29;1210:333–71. doi: 10.3897/zookeys.1210.128570 (PMC11377890; doi:10.3897/zookeys.1210.128570)
Supplement: XML Treatment for Molossus currentium [file zookeys.1210.128570-treatment7.xml]

<!DOCTYPE tp:taxon-treatment
  PUBLIC "-//TaxonX//DTD Taxonomic Treatment Publishing DTD v0 20100105//EN" "tax-treatment-NSO.dtd">
<tp:taxon-treatment xmlns:tp="http://www.plazi.org/taxpub"><tp:treatment-meta><kwd-group><label>Taxon classification</label><kwd>
                <named-content content-type="kingdom">Animalia</named-content>
              </kwd><kwd>
                <named-content content-type="order">Chiroptera</named-content>
              </kwd><kwd>
                <named-content content-type="family">Molossidae</named-content>
              </kwd></kwd-group><mixed-citation publication-type="journal"><person-group><name><surname>García</surname><given-names>Franger J.</given-names></name><name><surname>Ochoa-G</surname><given-names>José</given-names></name><name><surname>Poma-Urey</surname><given-names>José L.</given-names></name><name><surname>Miller</surname><given-names>Bruce W.</given-names></name><name><surname>Falcão</surname><given-names>Fábio C.</given-names></name><name><surname>del Valle Alvarez</surname><given-names>Martín Roberto</given-names></name></person-group><article-title>﻿Expanding the knowledge of the bat fauna of the Brazilian Caatinga: new geographical records of molossid bats (<tp:taxon-name><tp:taxon-name-part taxon-name-part-type="order">Chiroptera</tp:taxon-name-part></tp:taxon-name>, <tp:taxon-name><tp:taxon-name-part taxon-name-part-type="family">Molossidae</tp:taxon-name-part></tp:taxon-name>) for the Chapada Diamantina region, with taxonomic notes</article-title><source>Zookeys</source><day>29</day><month>08</month><year>2024</year><volume>1210</volume><fpage>333</fpage><lpage>371</lpage><pub-id pub-id-type="doi">10.3897/zookeys.1210.128570</pub-id></mixed-citation></tp:treatment-meta><tp:nomenclature><label>﻿</label><tp:taxon-name>
              <object-id xmlns:xlink="http://www.w3.org/1999/xlink" content-type="arpha" xlink:type="simple">80DCF7A3-B221-52FC-B76A-7519DFE031C0</object-id>
              <tp:taxon-name-part taxon-name-part-type="genus" reg="Molossus">Molossus</tp:taxon-name-part>
              <tp:taxon-name-part taxon-name-part-type="species" reg="currentium">currentium</tp:taxon-name-part>
            </tp:taxon-name><tp:taxon-authority>O. Thomas, 1901</tp:taxon-authority></tp:nomenclature><tp:treatment-sec sec-type="Summary of captures" id="SECID0E6QCK"><title>Summary of captures.</title><p>Five females (<abbrev xmlns:xlink="http://www.w3.org/1999/xlink" xlink:title="Coleção de Mamíferos Alexandre Rodrigues Ferreira" id="ABBRID0EFRCK" xlink:type="simple">CMARF</abbrev> 2152–2156).</p></tp:treatment-sec><tp:treatment-sec sec-type="description" id="SECID0EJRCK"><title>External measurements and weights.</title><p><abbrev xmlns:xlink="http://www.w3.org/1999/xlink" xlink:title="total length of body" id="ABBRID0EPRCK" xlink:type="simple">TLB</abbrev>: 103.20 (102.00–105.00), <abbrev xmlns:xlink="http://www.w3.org/1999/xlink" xlink:title="tail length" id="ABBRID0ETRCK" xlink:type="simple">TL</abbrev>: 42.80 (42.00–45.00), <abbrev xmlns:xlink="http://www.w3.org/1999/xlink" xlink:title="length of hind limb" id="ABBRID0EXRCK" xlink:type="simple">LHL</abbrev>: 6.60 (5.00–7.00), <abbrev xmlns:xlink="http://www.w3.org/1999/xlink" xlink:title="ear length" id="ABBRID0E2RCK" xlink:type="simple">EL</abbrev>: 12.00 (11.00–12.00), W: 10.20 (10.00–11.00).</p></tp:treatment-sec><tp:treatment-sec sec-type="description" id="SECID0E6RCK"><title>Morphological description.</title><p>Dorsal fur coloration shows the following variations: unicolored chocolate brown in two specimens, slightly bicolored in two (hairs with a short pale brown basal band and a broader chocolate brown portion), and notably bicolored in one (with a pale brown base and chocolate brown tips); in all these cases, the dorsal coloration slightly contrasts with the venter. Length of dorsal hairs at the shoulders with the following variations: 4 mm in two specimens, 2 mm in one, and 3 mm in two.</p><p>Skull with elongated rostrum and a rounded braincase. Upper incisors spatulate. Infraorbital foramen varies in position: laterally positioned and slightly expanded in two specimens (making it visible in frontal view). In contrast, it is laterally positioned in the other three but not expanded. Occipital complex with a triangular shape (Fig. <xref ref-type="fig" rid="F10">10</xref>). Canines anteriorly projected in lateral view. The nasal process developed in three specimens and undeveloped in the rest. Basioccipital pits are present but shallow in two specimens and absent in the remaining three. The mastoid process is long and oriented ventrally. Presence of two bilobed lower incisors. Some skull measurements are shown in Table <xref ref-type="table" rid="T2">2</xref>.</p></tp:treatment-sec><tp:treatment-sec sec-type="Identification" id="SECID0EOSCK"><title>Identification.</title><p>The upper incisors are spatulate, the infraorbital foramen is laterally positioned, not expanded, or slightly expanded, and the occipital complex is triangular. These features differentiate the individuals of this species from their morphologically closest related congeners: <italic><tp:taxon-name><tp:taxon-name-part taxon-name-part-type="genus" reg="Molossus">Molossus</tp:taxon-name-part><tp:taxon-name-part taxon-name-part-type="species" reg="aztecus">aztecus</tp:taxon-name-part></tp:taxon-name></italic> Saussure, 1860, and <italic><tp:taxon-name><tp:taxon-name-part taxon-name-part-type="genus" reg="Molossus">M.</tp:taxon-name-part><tp:taxon-name-part taxon-name-part-type="species" reg="molossus">molossus</tp:taxon-name-part></tp:taxon-name></italic> (<xref ref-type="bibr" rid="B35">Gregorin et al. 2011</xref>; <xref ref-type="bibr" rid="B46">Loureiro et al. 2018a</xref>, <xref ref-type="bibr" rid="B47">2018b</xref>).</p></tp:treatment-sec><tp:treatment-sec><!--Section generated to contain objects referenced in tp:taxon-treatment.--><fig id="F10" position="float" orientation="portrait"><object-id xmlns:xlink="http://www.w3.org/1999/xlink" content-type="doi" xlink:type="simple">10.3897/zookeys.1210.128570.figure10</object-id><object-id xmlns:xlink="http://www.w3.org/1999/xlink" content-type="arpha" xlink:type="simple">6C4BB72D-6A2A-5D23-B727-86CB7327F19E</object-id><label>Figure 10.</label><caption><p><bold>A</bold><italic><tp:taxon-name><tp:taxon-name-part taxon-name-part-type="genus" reg="Molossus">Molossus</tp:taxon-name-part><tp:taxon-name-part taxon-name-part-type="species" reg="aztecus">aztecus</tp:taxon-name-part></tp:taxon-name></italic> (<abbrev xmlns:xlink="http://www.w3.org/1999/xlink" xlink:title="Coleção de Mamíferos Alexandre Rodrigues Ferreira" id="ABBRID0EQGCI" xlink:type="simple">CMARF</abbrev> 2147) <bold>B</bold><italic><tp:taxon-name><tp:taxon-name-part taxon-name-part-type="genus" reg="Molossus">Molossus</tp:taxon-name-part><tp:taxon-name-part taxon-name-part-type="species" reg="molossus">molossus</tp:taxon-name-part></tp:taxon-name></italic> (<abbrev xmlns:xlink="http://www.w3.org/1999/xlink" xlink:title="Coleção de Mamíferos Alexandre Rodrigues Ferreira" id="ABBRID0EBHCI" xlink:type="simple">CMARF</abbrev> 2158) <bold>C</bold><italic><tp:taxon-name><tp:taxon-name-part taxon-name-part-type="genus" reg="Moloussus">Moloussus</tp:taxon-name-part><tp:taxon-name-part taxon-name-part-type="species" reg="currentium">currentium</tp:taxon-name-part></tp:taxon-name></italic> (<abbrev xmlns:xlink="http://www.w3.org/1999/xlink" xlink:title="Coleção de Mamíferos Alexandre Rodrigues Ferreira" id="ABBRID0ESHCI" xlink:type="simple">CMARF</abbrev> 2154), collected in the Caatinga (northeastern Brazil), showing differences in the shape of the upper incisors (left), and the occipital complex shape in the posterior region of the skulls (right).</p></caption><graphic xmlns:xlink="http://www.w3.org/1999/xlink" xlink:href="zookeys-1210-333_article-128570__-g010.jpg" position="float" orientation="portrait" xlink:type="simple" id="oo_1123345.jpg"><uri content-type="original_file" xlink:type="simple">https://binary.pensoft.net/fig/1123345</uri></graphic></fig><table-wrap id="T2" position="float" orientation="portrait"><label>Table 2.</label><caption><p>External and cranial measurements for four species of bats of the family <tp:taxon-name><tp:taxon-name-part taxon-name-part-type="family">Molossidae</tp:taxon-name-part></tp:taxon-name> with confirmed identity and three unidentified morphos. Data based on specimens collected in the Caatinga bioma (Lençóis, Chapada Diamantina region, northeastern Brazil), according to this study (catalog number are indicated) and previous information in literature. Abbreviations are described in the section of materials and methods.</p></caption><table id="TID0E4NCK" rules="all"><tbody><tr><th rowspan="1" colspan="1">TAXA</th><th rowspan="1" colspan="1">
                      <abbrev xmlns:xlink="http://www.w3.org/1999/xlink" xlink:title="forearm length" id="ABBRID0EVICI" xlink:type="simple">FA</abbrev>
                    </th><th rowspan="1" colspan="1">
                      <abbrev xmlns:xlink="http://www.w3.org/1999/xlink" xlink:title="greater length of skull with incisors" id="ABBRID0E4ICI" xlink:type="simple">GSLI</abbrev>
                    </th><th rowspan="1" colspan="1">
                      <abbrev xmlns:xlink="http://www.w3.org/1999/xlink" xlink:title="greater length of skull excluding incisors" id="ABBRID0EFJCI" xlink:type="simple">GSL</abbrev>
                    </th><th rowspan="1" colspan="1">
                      <abbrev xmlns:xlink="http://www.w3.org/1999/xlink" xlink:title="condylobasal length" id="ABBRID0ENJCI" xlink:type="simple">CBL</abbrev>
                    </th><th rowspan="1" colspan="1">
                      <abbrev xmlns:xlink="http://www.w3.org/1999/xlink" xlink:title="condylo-incisor length" id="ABBRID0EVJCI" xlink:type="simple">CIL</abbrev>
                    </th><th rowspan="1" colspan="1">
                      <abbrev xmlns:xlink="http://www.w3.org/1999/xlink" xlink:title="palatal length" id="ABBRID0E4JCI" xlink:type="simple">PL</abbrev>
                    </th><th rowspan="1" colspan="1">
                      <abbrev xmlns:xlink="http://www.w3.org/1999/xlink" xlink:title="zygomatic breadth" id="ABBRID0EFKCI" xlink:type="simple">ZB</abbrev>
                    </th><th rowspan="1" colspan="1">
                      <abbrev xmlns:xlink="http://www.w3.org/1999/xlink" xlink:title="mastoidal breadth" id="ABBRID0ENKCI" xlink:type="simple">MB</abbrev>
                    </th><th rowspan="1" colspan="1">
                      <abbrev xmlns:xlink="http://www.w3.org/1999/xlink" xlink:title="braincase width" id="ABBRID0EVKCI" xlink:type="simple">BCW</abbrev>
                    </th><th rowspan="1" colspan="1">
                      <abbrev xmlns:xlink="http://www.w3.org/1999/xlink" xlink:title="interorbital width" id="ABBRID0E4KCI" xlink:type="simple">IOW</abbrev>
                    </th><th rowspan="1" colspan="1">
                      <abbrev xmlns:xlink="http://www.w3.org/1999/xlink" xlink:title="length of maxillary toothrow" id="ABBRID0EFLCI" xlink:type="simple">C-M3</abbrev>
                    </th><th rowspan="1" colspan="1">
                      <abbrev xmlns:xlink="http://www.w3.org/1999/xlink" xlink:title="width across upper canines" id="ABBRID0ENLCI" xlink:type="simple">C-C</abbrev>
                    </th><th rowspan="1" colspan="1">
                      <abbrev xmlns:xlink="http://www.w3.org/1999/xlink" xlink:title="width across upper molars" id="ABBRID0EVLCI" xlink:type="simple">M3-M3</abbrev>
                    </th><th rowspan="1" colspan="1">
                      <abbrev xmlns:xlink="http://www.w3.org/1999/xlink" xlink:title="greatest length of mandible" id="ABBRID0E4LCI" xlink:type="simple">LM</abbrev>
                    </th><th rowspan="1" colspan="1">
                      <abbrev xmlns:xlink="http://www.w3.org/1999/xlink" xlink:title="length of mandibular toothrow" id="ABBRID0EFMCI" xlink:type="simple">c-m3</abbrev>
                    </th></tr><tr><td rowspan="1" colspan="16">
                      <italic>
                        <tp:taxon-name><tp:taxon-name-part taxon-name-part-type="genus" reg="Molossus">Molossus</tp:taxon-name-part><tp:taxon-name-part taxon-name-part-type="species" reg="aztecus">aztecus</tp:taxon-name-part></tp:taxon-name>
                      </italic>
                    </td></tr><tr><td rowspan="1" colspan="1">Female (<abbrev xmlns:xlink="http://www.w3.org/1999/xlink" xlink:title="Coleção de Mamíferos Alexandre Rodrigues Ferreira" id="ABBRID0E5MCI" xlink:type="simple">CMARF</abbrev> 2147)</td><td rowspan="1" colspan="1">39.75</td><td rowspan="1" colspan="1">16.61</td><td rowspan="1" colspan="1">15.90</td><td rowspan="1" colspan="1">14.56</td><td rowspan="1" colspan="1">15.66</td><td rowspan="1" colspan="1">5.44</td><td rowspan="1" colspan="1">10.90</td><td rowspan="1" colspan="1">10.11</td><td rowspan="1" colspan="1">8.72</td><td rowspan="1" colspan="1">3.77</td><td rowspan="1" colspan="1">6.12</td><td rowspan="1" colspan="1">4.26</td><td rowspan="1" colspan="1">7.75</td><td rowspan="1" colspan="1">11.66</td><td rowspan="1" colspan="1">7.14</td></tr><tr><td rowspan="1" colspan="1">Female (<abbrev xmlns:xlink="http://www.w3.org/1999/xlink" xlink:title="Coleção de Mamíferos Alexandre Rodrigues Ferreira" id="ABBRID0EUOCI" xlink:type="simple">CMARF</abbrev> 2148)</td><td rowspan="1" colspan="1">38.79</td><td rowspan="1" colspan="1">16.81</td><td rowspan="1" colspan="1">15.50</td><td rowspan="1" colspan="1">14.93</td><td rowspan="1" colspan="1">15.04</td><td rowspan="1" colspan="1">5.85</td><td rowspan="1" colspan="1">10.40</td><td rowspan="1" colspan="1">9.84</td><td rowspan="1" colspan="1">8.55</td><td rowspan="1" colspan="1">3.38</td><td rowspan="1" colspan="1">5.99</td><td rowspan="1" colspan="1">4.51</td><td rowspan="1" colspan="1">7.94</td><td rowspan="1" colspan="1">11.28</td><td rowspan="1" colspan="1">6.83</td></tr><tr><td rowspan="1" colspan="1">Female (<abbrev xmlns:xlink="http://www.w3.org/1999/xlink" xlink:title="Coleção de Mamíferos Alexandre Rodrigues Ferreira" id="ABBRID0EKQCI" xlink:type="simple">CMARF</abbrev> 2149)</td><td rowspan="1" colspan="1">40.76</td><td rowspan="1" colspan="1">16.28</td><td rowspan="1" colspan="1">15.50</td><td rowspan="1" colspan="1">14.99</td><td rowspan="1" colspan="1">15.20</td><td rowspan="1" colspan="1">5.86</td><td rowspan="1" colspan="1">10.57</td><td rowspan="1" colspan="1">9.84</td><td rowspan="1" colspan="1">8.42</td><td rowspan="1" colspan="1">3.42</td><td rowspan="1" colspan="1">5.73</td><td rowspan="1" colspan="1">4.19</td><td rowspan="1" colspan="1">7.63</td><td rowspan="1" colspan="1">11.29</td><td rowspan="1" colspan="1">6.62</td></tr><tr><td rowspan="1" colspan="1">Females (average of <xref ref-type="bibr" rid="B47">Loureiro et al. 2018b</xref>)</td><td rowspan="1" colspan="1">39.00</td><td rowspan="1" colspan="1">16.68</td><td rowspan="1" colspan="1">16.41</td><td rowspan="1" colspan="1">–</td><td rowspan="1" colspan="1">13.37*</td><td rowspan="1" colspan="1">5.29</td><td rowspan="1" colspan="1">10.65</td><td rowspan="1" colspan="1">–</td><td rowspan="1" colspan="1">9.02</td><td rowspan="1" colspan="1">3.78</td><td rowspan="1" colspan="1">6.04</td><td rowspan="1" colspan="1">4.32</td><td rowspan="1" colspan="1">7.62</td><td rowspan="1" colspan="1">–</td><td rowspan="1" colspan="1">–</td></tr><tr><td rowspan="1" colspan="1">Male (<abbrev xmlns:xlink="http://www.w3.org/1999/xlink" xlink:title="Coleção de Mamíferos Alexandre Rodrigues Ferreira" id="ABBRID0EWTCI" xlink:type="simple">CMARF</abbrev> 2150)</td><td rowspan="1" colspan="1">39.46</td><td rowspan="1" colspan="1">16.74</td><td rowspan="1" colspan="1">16.00</td><td rowspan="1" colspan="1">14.90</td><td rowspan="1" colspan="1">15.07</td><td rowspan="1" colspan="1">6.01</td><td rowspan="1" colspan="1">10.28</td><td rowspan="1" colspan="1">9.89</td><td rowspan="1" colspan="1">8.44</td><td rowspan="1" colspan="1">3.35</td><td rowspan="1" colspan="1">5.69</td><td rowspan="1" colspan="1">4.42</td><td rowspan="1" colspan="1">7.90</td><td rowspan="1" colspan="1">11.64</td><td rowspan="1" colspan="1">6.18</td></tr><tr><td rowspan="1" colspan="1">Male (<abbrev xmlns:xlink="http://www.w3.org/1999/xlink" xlink:title="Coleção de Mamíferos Alexandre Rodrigues Ferreira" id="ABBRID0EMVCI" xlink:type="simple">CMARF</abbrev> 2151)</td><td rowspan="1" colspan="1">40.74</td><td rowspan="1" colspan="1">17.04</td><td rowspan="1" colspan="1">16.00</td><td rowspan="1" colspan="1">15.86</td><td rowspan="1" colspan="1">15.47</td><td rowspan="1" colspan="1">6.26</td><td rowspan="1" colspan="1">10.68</td><td rowspan="1" colspan="1">10.52</td><td rowspan="1" colspan="1">8.61</td><td rowspan="1" colspan="1">3.69</td><td rowspan="1" colspan="1">6.17</td><td rowspan="1" colspan="1">4.34</td><td rowspan="1" colspan="1">8.02</td><td rowspan="1" colspan="1">11.73</td><td rowspan="1" colspan="1">7.32</td></tr><tr><td rowspan="1" colspan="1">Male (CMUFV 1668, <xref ref-type="bibr" rid="B35">Gregorin et al. 2011</xref>)</td><td rowspan="1" colspan="1">38.50</td><td rowspan="1" colspan="1">–</td><td rowspan="1" colspan="1">–</td><td rowspan="1" colspan="1">–</td><td rowspan="1" colspan="1">16.04</td><td rowspan="1" colspan="1">–</td><td rowspan="1" colspan="1">–</td><td rowspan="1" colspan="1">–</td><td rowspan="1" colspan="1">9.50</td><td rowspan="1" colspan="1">4.0</td><td rowspan="1" colspan="1">6.30</td><td rowspan="1" colspan="1">–</td><td rowspan="1" colspan="1">7.80</td><td rowspan="1" colspan="1">–</td><td rowspan="1" colspan="1">6.70</td></tr><tr><td rowspan="1" colspan="1">Male (CMUFV 1664, <xref ref-type="bibr" rid="B35">Gregorin et al. 2011</xref>)</td><td rowspan="1" colspan="1">37.80</td><td rowspan="1" colspan="1">–</td><td rowspan="1" colspan="1">–</td><td rowspan="1" colspan="1">–</td><td rowspan="1" colspan="1">16.00</td><td rowspan="1" colspan="1">–</td><td rowspan="1" colspan="1">–</td><td rowspan="1" colspan="1">–</td><td rowspan="1" colspan="1">9.30</td><td rowspan="1" colspan="1">4.0</td><td rowspan="1" colspan="1">6.40</td><td rowspan="1" colspan="1">–</td><td rowspan="1" colspan="1">8.10</td><td rowspan="1" colspan="1">–</td><td rowspan="1" colspan="1">6.70</td></tr><tr><td rowspan="1" colspan="1">Male (CMUFLA 399, <xref ref-type="bibr" rid="B35">Gregorin et al. 2011</xref>)</td><td rowspan="1" colspan="1">38.80</td><td rowspan="1" colspan="1">–</td><td rowspan="1" colspan="1">–</td><td rowspan="1" colspan="1">–</td><td rowspan="1" colspan="1">16.50</td><td rowspan="1" colspan="1">–</td><td rowspan="1" colspan="1">–</td><td rowspan="1" colspan="1">–</td><td rowspan="1" colspan="1">9.60</td><td rowspan="1" colspan="1">3.90</td><td rowspan="1" colspan="1">6.30</td><td rowspan="1" colspan="1">–</td><td rowspan="1" colspan="1">8.00</td><td rowspan="1" colspan="1">–</td><td rowspan="1" colspan="1">6.90</td></tr><tr><td rowspan="1" colspan="1">Male (CMUFLA 400, <xref ref-type="bibr" rid="B35">Gregorin et al. 2011</xref>)</td><td rowspan="1" colspan="1">39.30</td><td rowspan="1" colspan="1">–</td><td rowspan="1" colspan="1">–</td><td rowspan="1" colspan="1">–</td><td rowspan="1" colspan="1">16.20</td><td rowspan="1" colspan="1">–</td><td rowspan="1" colspan="1">–</td><td rowspan="1" colspan="1">–</td><td rowspan="1" colspan="1">9.40</td><td rowspan="1" colspan="1">3.90</td><td rowspan="1" colspan="1">6.40</td><td rowspan="1" colspan="1">–</td><td rowspan="1" colspan="1">8.10</td><td rowspan="1" colspan="1">–</td><td rowspan="1" colspan="1">6.70</td></tr><tr><td rowspan="1" colspan="1">Male (CMUFLA 416, <xref ref-type="bibr" rid="B35">Gregorin et al. 2011</xref>)</td><td rowspan="1" colspan="1">39.00</td><td rowspan="1" colspan="1">–</td><td rowspan="1" colspan="1">–</td><td rowspan="1" colspan="1">–</td><td rowspan="1" colspan="1">16.40</td><td rowspan="1" colspan="1">–</td><td rowspan="1" colspan="1">–</td><td rowspan="1" colspan="1">–</td><td rowspan="1" colspan="1">9.60</td><td rowspan="1" colspan="1">3.90</td><td rowspan="1" colspan="1">6.50</td><td rowspan="1" colspan="1">–</td><td rowspan="1" colspan="1">8.30</td><td rowspan="1" colspan="1">–</td><td rowspan="1" colspan="1">6.70</td></tr><tr><td rowspan="1" colspan="1">Males (average of <xref ref-type="bibr" rid="B47">Loureiro et al. 2018b</xref>)</td><td rowspan="1" colspan="1">39.50</td><td rowspan="1" colspan="1">17.62</td><td rowspan="1" colspan="1">17.28</td><td rowspan="1" colspan="1">–</td><td rowspan="1" colspan="1">14.01*</td><td rowspan="1" colspan="1">5.53</td><td rowspan="1" colspan="1">10.91</td><td rowspan="1" colspan="1">–</td><td rowspan="1" colspan="1">9.10</td><td rowspan="1" colspan="1">3.85</td><td rowspan="1" colspan="1">6.21</td><td rowspan="1" colspan="1">4.66</td><td rowspan="1" colspan="1">7.88</td><td rowspan="1" colspan="1">–</td><td rowspan="1" colspan="1">–</td></tr><tr><td rowspan="1" colspan="16">
                      <italic>
                        <tp:taxon-name><tp:taxon-name-part taxon-name-part-type="genus" reg="Molossus">Molossus</tp:taxon-name-part><tp:taxon-name-part taxon-name-part-type="species" reg="currentium">currentium</tp:taxon-name-part></tp:taxon-name>
                      </italic>
                    </td></tr><tr><td rowspan="1" colspan="1">Female (<abbrev xmlns:xlink="http://www.w3.org/1999/xlink" xlink:title="Coleção de Mamíferos Alexandre Rodrigues Ferreira" id="ABBRID0EWBDI" xlink:type="simple">CMARF</abbrev> 2152)</td><td rowspan="1" colspan="1">38.82</td><td rowspan="1" colspan="1">15.04</td><td rowspan="1" colspan="1">14.98</td><td rowspan="1" colspan="1">14.93</td><td rowspan="1" colspan="1">14.84</td><td rowspan="1" colspan="1">5.82</td><td rowspan="1" colspan="1">10.02</td><td rowspan="1" colspan="1">10.08</td><td rowspan="1" colspan="1">8.38</td><td rowspan="1" colspan="1">3.55</td><td rowspan="1" colspan="1">5.66</td><td rowspan="1" colspan="1">4.21</td><td rowspan="1" colspan="1">7.35</td><td rowspan="1" colspan="1">11.30</td><td rowspan="1" colspan="1">6.64</td></tr><tr><td rowspan="1" colspan="1">Female (<abbrev xmlns:xlink="http://www.w3.org/1999/xlink" xlink:title="Coleção de Mamíferos Alexandre Rodrigues Ferreira" id="ABBRID0EMDDI" xlink:type="simple">CMARF</abbrev> 2153)</td><td rowspan="1" colspan="1">38.98</td><td rowspan="1" colspan="1">17.04</td><td rowspan="1" colspan="1">15.58</td><td rowspan="1" colspan="1">15.07</td><td rowspan="1" colspan="1">14.74</td><td rowspan="1" colspan="1">5.20</td><td rowspan="1" colspan="1">10.18</td><td rowspan="1" colspan="1">10.15</td><td rowspan="1" colspan="1">8.72</td><td rowspan="1" colspan="1">3.34</td><td rowspan="1" colspan="1">5.84</td><td rowspan="1" colspan="1">4.32</td><td rowspan="1" colspan="1">7.62</td><td rowspan="1" colspan="1">11.19</td><td rowspan="1" colspan="1">6.46</td></tr><tr><td rowspan="1" colspan="1">Female (<abbrev xmlns:xlink="http://www.w3.org/1999/xlink" xlink:title="Coleção de Mamíferos Alexandre Rodrigues Ferreira" id="ABBRID0ECFDI" xlink:type="simple">CMARF</abbrev> 2154)</td><td rowspan="1" colspan="1">39.59</td><td rowspan="1" colspan="1">16.14</td><td rowspan="1" colspan="1">15.60</td><td rowspan="1" colspan="1">14.97</td><td rowspan="1" colspan="1">14.67</td><td rowspan="1" colspan="1">5.65</td><td rowspan="1" colspan="1">10.67</td><td rowspan="1" colspan="1">10.08</td><td rowspan="1" colspan="1">8.34</td><td rowspan="1" colspan="1">3.73</td><td rowspan="1" colspan="1">5.71</td><td rowspan="1" colspan="1">4.35</td><td rowspan="1" colspan="1">7.80</td><td rowspan="1" colspan="1">11.25</td><td rowspan="1" colspan="1">6.52</td></tr><tr><td rowspan="1" colspan="1">Female (<abbrev xmlns:xlink="http://www.w3.org/1999/xlink" xlink:title="Coleção de Mamíferos Alexandre Rodrigues Ferreira" id="ABBRID0EYGDI" xlink:type="simple">CMARF</abbrev> 2155)</td><td rowspan="1" colspan="1">40.39</td><td rowspan="1" colspan="1">16.59</td><td rowspan="1" colspan="1">15.78</td><td rowspan="1" colspan="1">14.94</td><td rowspan="1" colspan="1">14.54</td><td rowspan="1" colspan="1">5.87</td><td rowspan="1" colspan="1">10.29</td><td rowspan="1" colspan="1">10.04</td><td rowspan="1" colspan="1">8.62</td><td rowspan="1" colspan="1">3.57</td><td rowspan="1" colspan="1">5.77</td><td rowspan="1" colspan="1">4.16</td><td rowspan="1" colspan="1">7.74</td><td rowspan="1" colspan="1">11.21</td><td rowspan="1" colspan="1">6.76</td></tr><tr><td rowspan="1" colspan="1">Female (<abbrev xmlns:xlink="http://www.w3.org/1999/xlink" xlink:title="Coleção de Mamíferos Alexandre Rodrigues Ferreira" id="ABBRID0EOIDI" xlink:type="simple">CMARF</abbrev> 2156)</td><td rowspan="1" colspan="1">37.81</td><td rowspan="1" colspan="1">16.67</td><td rowspan="1" colspan="1">15.75</td><td rowspan="1" colspan="1">14.58</td><td rowspan="1" colspan="1">14.92</td><td rowspan="1" colspan="1">5.67</td><td rowspan="1" colspan="1">10.36</td><td rowspan="1" colspan="1">10.06</td><td rowspan="1" colspan="1">8.70</td><td rowspan="1" colspan="1">3.67</td><td rowspan="1" colspan="1">5.98</td><td rowspan="1" colspan="1">4.23</td><td rowspan="1" colspan="1">7.02</td><td rowspan="1" colspan="1">11.13</td><td rowspan="1" colspan="1">6.15</td></tr><tr><td rowspan="1" colspan="1">Females (average of <xref ref-type="bibr" rid="B47">Loureiro et al. 2018b</xref>)</td><td rowspan="1" colspan="1">41.90</td><td rowspan="1" colspan="1">17.97</td><td rowspan="1" colspan="1">17.57</td><td rowspan="1" colspan="1">–</td><td rowspan="1" colspan="1">14.34*</td><td rowspan="1" colspan="1">5.54</td><td rowspan="1" colspan="1">11.62</td><td rowspan="1" colspan="1">–</td><td rowspan="1" colspan="1">9.32</td><td rowspan="1" colspan="1">4.13</td><td rowspan="1" colspan="1">6.61</td><td rowspan="1" colspan="1">4.82</td><td rowspan="1" colspan="1">8.25</td><td rowspan="1" colspan="1">–</td><td rowspan="1" colspan="1">–</td></tr><tr><td rowspan="1" colspan="16">
                      <italic>
                        <tp:taxon-name><tp:taxon-name-part taxon-name-part-type="genus" reg="Molossus">Molossus</tp:taxon-name-part><tp:taxon-name-part taxon-name-part-type="species" reg="molossus">molossus</tp:taxon-name-part></tp:taxon-name>
                      </italic>
                    </td></tr><tr><td rowspan="1" colspan="1">Female (<abbrev xmlns:xlink="http://www.w3.org/1999/xlink" xlink:title="Coleção de Mamíferos Alexandre Rodrigues Ferreira" id="ABBRID0EKMDI" xlink:type="simple">CMARF</abbrev> 2157)</td><td rowspan="1" colspan="1">38.00</td><td rowspan="1" colspan="1">15.70</td><td rowspan="1" colspan="1">15.00</td><td rowspan="1" colspan="1">14.20</td><td rowspan="1" colspan="1">14.44</td><td rowspan="1" colspan="1">5.95</td><td rowspan="1" colspan="1">10.23</td><td rowspan="1" colspan="1">10.10</td><td rowspan="1" colspan="1">8.44</td><td rowspan="1" colspan="1">3.71</td><td rowspan="1" colspan="1">5.56</td><td rowspan="1" colspan="1">4.07</td><td rowspan="1" colspan="1">7.53</td><td rowspan="1" colspan="1">11.07</td><td rowspan="1" colspan="1">6.55</td></tr><tr><td rowspan="1" colspan="1">Female (<abbrev xmlns:xlink="http://www.w3.org/1999/xlink" xlink:title="Coleção de Mamíferos Alexandre Rodrigues Ferreira" id="ABBRID0EAODI" xlink:type="simple">CMARF</abbrev> 2158)</td><td rowspan="1" colspan="1">40.49</td><td rowspan="1" colspan="1">16.51</td><td rowspan="1" colspan="1">15.46</td><td rowspan="1" colspan="1">15.05</td><td rowspan="1" colspan="1">15.07</td><td rowspan="1" colspan="1">6.03</td><td rowspan="1" colspan="1">9.80</td><td rowspan="1" colspan="1">10.27</td><td rowspan="1" colspan="1">8.43</td><td rowspan="1" colspan="1">3.69</td><td rowspan="1" colspan="1">5.84</td><td rowspan="1" colspan="1">4.52</td><td rowspan="1" colspan="1">7.49</td><td rowspan="1" colspan="1">11.72</td><td rowspan="1" colspan="1">6.65</td></tr><tr><td rowspan="1" colspan="1">Female (<abbrev xmlns:xlink="http://www.w3.org/1999/xlink" xlink:title="Coleção de Mamíferos Alexandre Rodrigues Ferreira" id="ABBRID0EWPDI" xlink:type="simple">CMARF</abbrev> 2159)</td><td rowspan="1" colspan="1">39.82</td><td rowspan="1" colspan="1">16.42</td><td rowspan="1" colspan="1">15.56</td><td rowspan="1" colspan="1">14.97</td><td rowspan="1" colspan="1">15.07</td><td rowspan="1" colspan="1">6.06</td><td rowspan="1" colspan="1">10.32</td><td rowspan="1" colspan="1">10.03</td><td rowspan="1" colspan="1">8.55</td><td rowspan="1" colspan="1">3.60</td><td rowspan="1" colspan="1">6.04</td><td rowspan="1" colspan="1">4.47</td><td rowspan="1" colspan="1">7.80</td><td rowspan="1" colspan="1">11.41</td><td rowspan="1" colspan="1">6.87</td></tr><tr><td rowspan="1" colspan="1">Female (<abbrev xmlns:xlink="http://www.w3.org/1999/xlink" xlink:title="Coleção de Mamíferos Alexandre Rodrigues Ferreira" id="ABBRID0EMRDI" xlink:type="simple">CMARF</abbrev> 2160)</td><td rowspan="1" colspan="1">38.43</td><td rowspan="1" colspan="1">16.83</td><td rowspan="1" colspan="1">15.98</td><td rowspan="1" colspan="1">15.20</td><td rowspan="1" colspan="1">15.55</td><td rowspan="1" colspan="1">5.81</td><td rowspan="1" colspan="1">10.22</td><td rowspan="1" colspan="1">9.94</td><td rowspan="1" colspan="1">8.64</td><td rowspan="1" colspan="1">3.57</td><td rowspan="1" colspan="1">5.89</td><td rowspan="1" colspan="1">4.36</td><td rowspan="1" colspan="1">7.69</td><td rowspan="1" colspan="1">11.33</td><td rowspan="1" colspan="1">6.69</td></tr><tr><td rowspan="1" colspan="1">Female (<abbrev xmlns:xlink="http://www.w3.org/1999/xlink" xlink:title="Coleção de Mamíferos Alexandre Rodrigues Ferreira" id="ABBRID0ECTDI" xlink:type="simple">CMARF</abbrev> 2161)</td><td rowspan="1" colspan="1">40.93</td><td rowspan="1" colspan="1">16.98</td><td rowspan="1" colspan="1">15.99</td><td rowspan="1" colspan="1">15.43</td><td rowspan="1" colspan="1">15.47</td><td rowspan="1" colspan="1">5.78</td><td rowspan="1" colspan="1">10.47</td><td rowspan="1" colspan="1">10.51</td><td rowspan="1" colspan="1">8.58</td><td rowspan="1" colspan="1">3.58</td><td rowspan="1" colspan="1">6.12</td><td rowspan="1" colspan="1">4.40</td><td rowspan="1" colspan="1">7.93</td><td rowspan="1" colspan="1">11.84</td><td rowspan="1" colspan="1">6.82</td></tr><tr><td rowspan="1" colspan="1">Female (<abbrev xmlns:xlink="http://www.w3.org/1999/xlink" xlink:title="Coleção de Mamíferos Alexandre Rodrigues Ferreira" id="ABBRID0EYUDI" xlink:type="simple">CMARF</abbrev> 2162)</td><td rowspan="1" colspan="1">38.97</td><td rowspan="1" colspan="1">16.39</td><td rowspan="1" colspan="1">15.98</td><td rowspan="1" colspan="1">14.98</td><td rowspan="1" colspan="1">15.06</td><td rowspan="1" colspan="1">5.53</td><td rowspan="1" colspan="1">10.71</td><td rowspan="1" colspan="1">10.43</td><td rowspan="1" colspan="1">8.45</td><td rowspan="1" colspan="1">3.76</td><td rowspan="1" colspan="1">6.00</td><td rowspan="1" colspan="1">4.30</td><td rowspan="1" colspan="1">7.83</td><td rowspan="1" colspan="1">11.44</td><td rowspan="1" colspan="1">6.73</td></tr><tr><td rowspan="1" colspan="1">Female (<abbrev xmlns:xlink="http://www.w3.org/1999/xlink" xlink:title="Coleção de Mamíferos Alexandre Rodrigues Ferreira" id="ABBRID0EOWDI" xlink:type="simple">CMARF</abbrev> 2163)</td><td rowspan="1" colspan="1">39.45</td><td rowspan="1" colspan="1">16.54</td><td rowspan="1" colspan="1">15.78</td><td rowspan="1" colspan="1">15.04</td><td rowspan="1" colspan="1">15.10</td><td rowspan="1" colspan="1">5.50</td><td rowspan="1" colspan="1">10.71</td><td rowspan="1" colspan="1">10.54</td><td rowspan="1" colspan="1">8.66</td><td rowspan="1" colspan="1">3.64</td><td rowspan="1" colspan="1">5.81</td><td rowspan="1" colspan="1">4.32</td><td rowspan="1" colspan="1">7.92</td><td rowspan="1" colspan="1">11.26</td><td rowspan="1" colspan="1">6.76</td></tr><tr><td rowspan="1" colspan="1">Female (<abbrev xmlns:xlink="http://www.w3.org/1999/xlink" xlink:title="Coleção de Mamíferos Alexandre Rodrigues Ferreira" id="ABBRID0EEYDI" xlink:type="simple">CMARF</abbrev> 2164)</td><td rowspan="1" colspan="1">38.23</td><td rowspan="1" colspan="1">16.11</td><td rowspan="1" colspan="1">15.78</td><td rowspan="1" colspan="1">15.03</td><td rowspan="1" colspan="1">15.20</td><td rowspan="1" colspan="1">5.87</td><td rowspan="1" colspan="1">10.17</td><td rowspan="1" colspan="1">10.06</td><td rowspan="1" colspan="1">8.35</td><td rowspan="1" colspan="1">3.67</td><td rowspan="1" colspan="1">6.31</td><td rowspan="1" colspan="1">4.03</td><td rowspan="1" colspan="1">7.62</td><td rowspan="1" colspan="1">11.40</td><td rowspan="1" colspan="1">6.75</td></tr><tr><td rowspan="1" colspan="1">Female (<abbrev xmlns:xlink="http://www.w3.org/1999/xlink" xlink:title="Coleção de Mamíferos Alexandre Rodrigues Ferreira" id="ABBRID0E1ZDI" xlink:type="simple">CMARF</abbrev> 2165)</td><td rowspan="1" colspan="1">40.30</td><td rowspan="1" colspan="1">16.30</td><td rowspan="1" colspan="1">15.95</td><td rowspan="1" colspan="1">14.99</td><td rowspan="1" colspan="1">15.05</td><td rowspan="1" colspan="1">5.63</td><td rowspan="1" colspan="1">10.24</td><td rowspan="1" colspan="1">10.04</td><td rowspan="1" colspan="1">8.37</td><td rowspan="1" colspan="1">3.60</td><td rowspan="1" colspan="1">5.94</td><td rowspan="1" colspan="1">4.10</td><td rowspan="1" colspan="1">7.60</td><td rowspan="1" colspan="1">11.31</td><td rowspan="1" colspan="1">6.79</td></tr><tr><td rowspan="1" colspan="1">Female (<abbrev xmlns:xlink="http://www.w3.org/1999/xlink" xlink:title="Coleção de Mamíferos Alexandre Rodrigues Ferreira" id="ABBRID0EQ2DI" xlink:type="simple">CMARF</abbrev> 2166)</td><td rowspan="1" colspan="1">38.23</td><td rowspan="1" colspan="1">16.29</td><td rowspan="1" colspan="1">15.78</td><td rowspan="1" colspan="1">14.57</td><td rowspan="1" colspan="1">14.63</td><td rowspan="1" colspan="1">5.27</td><td rowspan="1" colspan="1">10.16</td><td rowspan="1" colspan="1">10.13</td><td rowspan="1" colspan="1">8.37</td><td rowspan="1" colspan="1">3.54</td><td rowspan="1" colspan="1">5.88</td><td rowspan="1" colspan="1">4.15</td><td rowspan="1" colspan="1">7.82</td><td rowspan="1" colspan="1">11.21</td><td rowspan="1" colspan="1">6.97</td></tr><tr><td rowspan="1" colspan="1">Female (<abbrev xmlns:xlink="http://www.w3.org/1999/xlink" xlink:title="Coleção de Mamíferos Alexandre Rodrigues Ferreira" id="ABBRID0EG4DI" xlink:type="simple">CMARF</abbrev> 2167)</td><td rowspan="1" colspan="1">39.19</td><td rowspan="1" colspan="1">16.06</td><td rowspan="1" colspan="1">15.65</td><td rowspan="1" colspan="1">14.60</td><td rowspan="1" colspan="1">14.86</td><td rowspan="1" colspan="1">5.91</td><td rowspan="1" colspan="1">10.25</td><td rowspan="1" colspan="1">10.08</td><td rowspan="1" colspan="1">8.78</td><td rowspan="1" colspan="1">3.52</td><td rowspan="1" colspan="1">5.99</td><td rowspan="1" colspan="1">4.12</td><td rowspan="1" colspan="1">7.64</td><td rowspan="1" colspan="1">11.41</td><td rowspan="1" colspan="1">6.67</td></tr><tr><td rowspan="1" colspan="1">Female (<abbrev xmlns:xlink="http://www.w3.org/1999/xlink" xlink:title="Coleção de Mamíferos Alexandre Rodrigues Ferreira" id="ABBRID0E35DI" xlink:type="simple">CMARF</abbrev> 2168)</td><td rowspan="1" colspan="1">39.51</td><td rowspan="1" colspan="1">16.27</td><td rowspan="1" colspan="1">15.78</td><td rowspan="1" colspan="1">14.85</td><td rowspan="1" colspan="1">14.87</td><td rowspan="1" colspan="1">5.42</td><td rowspan="1" colspan="1">10.30</td><td rowspan="1" colspan="1">10.06</td><td rowspan="1" colspan="1">8.38</td><td rowspan="1" colspan="1">3.62</td><td rowspan="1" colspan="1">5.88</td><td rowspan="1" colspan="1">4.18</td><td rowspan="1" colspan="1">7.96</td><td rowspan="1" colspan="1">11.21</td><td rowspan="1" colspan="1">6.83</td></tr><tr><td rowspan="1" colspan="1">Female (<abbrev xmlns:xlink="http://www.w3.org/1999/xlink" xlink:title="Coleção de Mamíferos Alexandre Rodrigues Ferreira" id="ABBRID0ETAAK" xlink:type="simple">CMARF</abbrev> 2169)</td><td rowspan="1" colspan="1">39.02</td><td rowspan="1" colspan="1">16.24</td><td rowspan="1" colspan="1">15.50</td><td rowspan="1" colspan="1">13.99</td><td rowspan="1" colspan="1">14.55</td><td rowspan="1" colspan="1">5.41</td><td rowspan="1" colspan="1">10.11</td><td rowspan="1" colspan="1">9.90</td><td rowspan="1" colspan="1">8.79</td><td rowspan="1" colspan="1">3.65</td><td rowspan="1" colspan="1">5.91</td><td rowspan="1" colspan="1">4.34</td><td rowspan="1" colspan="1">7.53</td><td rowspan="1" colspan="1">11.26</td><td rowspan="1" colspan="1">6.77</td></tr><tr><td rowspan="1" colspan="1">Female (<abbrev xmlns:xlink="http://www.w3.org/1999/xlink" xlink:title="Coleção de Mamíferos Alexandre Rodrigues Ferreira" id="ABBRID0EJCAK" xlink:type="simple">CMARF</abbrev> 2170)</td><td rowspan="1" colspan="1">40.57</td><td rowspan="1" colspan="1">16.08</td><td rowspan="1" colspan="1">15.98</td><td rowspan="1" colspan="1">14.44</td><td rowspan="1" colspan="1">14.86</td><td rowspan="1" colspan="1">5.18</td><td rowspan="1" colspan="1">10.33</td><td rowspan="1" colspan="1">9.91</td><td rowspan="1" colspan="1">8.57</td><td rowspan="1" colspan="1">3.54</td><td rowspan="1" colspan="1">5.87</td><td rowspan="1" colspan="1">4.26</td><td rowspan="1" colspan="1">7.45</td><td rowspan="1" colspan="1">11.75</td><td rowspan="1" colspan="1">6.89</td></tr><tr><td rowspan="1" colspan="1">Females (average of <xref ref-type="bibr" rid="B47">Loureiro et al. 2018b</xref>)</td><td rowspan="1" colspan="1">39.45</td><td rowspan="1" colspan="1">16.95</td><td rowspan="1" colspan="1">16.49</td><td rowspan="1" colspan="1">–</td><td rowspan="1" colspan="1">13.49*</td><td rowspan="1" colspan="1">5.39</td><td rowspan="1" colspan="1">10.26</td><td rowspan="1" colspan="1">–</td><td rowspan="1" colspan="1">8.84</td><td rowspan="1" colspan="1">3.70</td><td rowspan="1" colspan="1">6.13</td><td rowspan="1" colspan="1">4.36</td><td rowspan="1" colspan="1">7.65</td><td rowspan="1" colspan="1">–</td><td rowspan="1" colspan="1">–</td></tr><tr><td rowspan="1" colspan="1">Male (<abbrev xmlns:xlink="http://www.w3.org/1999/xlink" xlink:title="Coleção de Mamíferos Alexandre Rodrigues Ferreira" id="ABBRID0EVFAK" xlink:type="simple">CMARF</abbrev> 2171)</td><td rowspan="1" colspan="1">39.28</td><td rowspan="1" colspan="1">16.72</td><td rowspan="1" colspan="1">16.00</td><td rowspan="1" colspan="1">15.19</td><td rowspan="1" colspan="1">15.21</td><td rowspan="1" colspan="1">5.98</td><td rowspan="1" colspan="1">10.65</td><td rowspan="1" colspan="1">10.41</td><td rowspan="1" colspan="1">8.88</td><td rowspan="1" colspan="1">3.86</td><td rowspan="1" colspan="1">6.10</td><td rowspan="1" colspan="1">4.27</td><td rowspan="1" colspan="1">8.02</td><td rowspan="1" colspan="1">11.22</td><td rowspan="1" colspan="1">6.73</td></tr><tr><td rowspan="1" colspan="1">Males (average of <xref ref-type="bibr" rid="B47">Loureiro et al. 2018b</xref>)</td><td rowspan="1" colspan="1">40.21</td><td rowspan="1" colspan="1">17.65</td><td rowspan="1" colspan="1">17.22</td><td rowspan="1" colspan="1">–</td><td rowspan="1" colspan="1">14.04*</td><td rowspan="1" colspan="1">5.54</td><td rowspan="1" colspan="1">11.02</td><td rowspan="1" colspan="1">–</td><td rowspan="1" colspan="1">9.05</td><td rowspan="1" colspan="1">3.80</td><td rowspan="1" colspan="1">6.30</td><td rowspan="1" colspan="1">4.58</td><td rowspan="1" colspan="1">7.92</td><td rowspan="1" colspan="1">–</td><td rowspan="1" colspan="1">–</td></tr><tr><td rowspan="1" colspan="16">
                      <italic>
                        <tp:taxon-name><tp:taxon-name-part taxon-name-part-type="genus" reg="Molossus">Molossus</tp:taxon-name-part><tp:taxon-name-part taxon-name-part-type="species" reg="rufus">rufus</tp:taxon-name-part></tp:taxon-name>
                      </italic>
                    </td></tr><tr><td rowspan="1" colspan="1">Female (<abbrev xmlns:xlink="http://www.w3.org/1999/xlink" xlink:title="Coleção de Mamíferos Alexandre Rodrigues Ferreira" id="ABBRID0ERJAK" xlink:type="simple">CMARF</abbrev> 2172)</td><td rowspan="1" colspan="1">50.75</td><td rowspan="1" colspan="1">21.49</td><td rowspan="1" colspan="1">21.00</td><td rowspan="1" colspan="1">19.15</td><td rowspan="1" colspan="1">19.72</td><td rowspan="1" colspan="1">7.02</td><td rowspan="1" colspan="1">13.26</td><td rowspan="1" colspan="1">13.32</td><td rowspan="1" colspan="1">10.61</td><td rowspan="1" colspan="1">4.38</td><td rowspan="1" colspan="1">8.00</td><td rowspan="1" colspan="1">5.72</td><td rowspan="1" colspan="1">10.03</td><td rowspan="1" colspan="1">15.56</td><td rowspan="1" colspan="1">8.89</td></tr><tr><td rowspan="1" colspan="1">Female (<abbrev xmlns:xlink="http://www.w3.org/1999/xlink" xlink:title="Coleção de Mamíferos Alexandre Rodrigues Ferreira" id="ABBRID0EHLAK" xlink:type="simple">CMARF</abbrev> 2173)</td><td rowspan="1" colspan="1">50.16</td><td rowspan="1" colspan="1">20.32</td><td rowspan="1" colspan="1">19.10</td><td rowspan="1" colspan="1">17.92</td><td rowspan="1" colspan="1">18.92</td><td rowspan="1" colspan="1">7.48</td><td rowspan="1" colspan="1">13.34</td><td rowspan="1" colspan="1">12.88</td><td rowspan="1" colspan="1">10.65</td><td rowspan="1" colspan="1">4.55</td><td rowspan="1" colspan="1">7.73</td><td rowspan="1" colspan="1">5.73</td><td rowspan="1" colspan="1">9.95</td><td rowspan="1" colspan="1">15.20</td><td rowspan="1" colspan="1">8.81</td></tr><tr><td rowspan="1" colspan="1">Female (<abbrev xmlns:xlink="http://www.w3.org/1999/xlink" xlink:title="Coleção de Mamíferos Alexandre Rodrigues Ferreira" id="ABBRID0E4MAK" xlink:type="simple">CMARF</abbrev> 2174)</td><td rowspan="1" colspan="1">50.76</td><td rowspan="1" colspan="1">21.27</td><td rowspan="1" colspan="1">19.00</td><td rowspan="1" colspan="1">18.24</td><td rowspan="1" colspan="1">18.86</td><td rowspan="1" colspan="1">6.62</td><td rowspan="1" colspan="1">13.06</td><td rowspan="1" colspan="1">12.34</td><td rowspan="1" colspan="1">10.42</td><td rowspan="1" colspan="1">4.29</td><td rowspan="1" colspan="1">7.78</td><td rowspan="1" colspan="1">5.49</td><td rowspan="1" colspan="1">9.84</td><td rowspan="1" colspan="1">14.69</td><td rowspan="1" colspan="1">8.46</td></tr><tr><td rowspan="1" colspan="1">Female (<abbrev xmlns:xlink="http://www.w3.org/1999/xlink" xlink:title="Coleção de Mamíferos Alexandre Rodrigues Ferreira" id="ABBRID0ETOAK" xlink:type="simple">CMARF</abbrev> 2175)</td><td rowspan="1" colspan="1">50.41</td><td rowspan="1" colspan="1">20.67</td><td rowspan="1" colspan="1">19.10</td><td rowspan="1" colspan="1">18.79</td><td rowspan="1" colspan="1">19.48</td><td rowspan="1" colspan="1">6.66</td><td rowspan="1" colspan="1">13.62</td><td rowspan="1" colspan="1">13.55</td><td rowspan="1" colspan="1">10.57</td><td rowspan="1" colspan="1">4.39</td><td rowspan="1" colspan="1">7.69</td><td rowspan="1" colspan="1">5.69</td><td rowspan="1" colspan="1">10.14</td><td rowspan="1" colspan="1">14.93</td><td rowspan="1" colspan="1">8.67</td></tr><tr><td rowspan="1" colspan="1">Female (<abbrev xmlns:xlink="http://www.w3.org/1999/xlink" xlink:title="Coleção de Mamíferos Alexandre Rodrigues Ferreira" id="ABBRID0EJQAK" xlink:type="simple">CMARF</abbrev> 2176)</td><td rowspan="1" colspan="1">50.94</td><td rowspan="1" colspan="1">20.86</td><td rowspan="1" colspan="1">19.00</td><td rowspan="1" colspan="1">18.34</td><td rowspan="1" colspan="1">18.75</td><td rowspan="1" colspan="1">6.73</td><td rowspan="1" colspan="1">13.40</td><td rowspan="1" colspan="1">13.01</td><td rowspan="1" colspan="1">10.59</td><td rowspan="1" colspan="1">4.41</td><td rowspan="1" colspan="1">7.69</td><td rowspan="1" colspan="1">5.69</td><td rowspan="1" colspan="1">10.12</td><td rowspan="1" colspan="1">14.84</td><td rowspan="1" colspan="1">9.09</td></tr><tr><td rowspan="1" colspan="1">Female (<abbrev xmlns:xlink="http://www.w3.org/1999/xlink" xlink:title="Coleção de Mamíferos Alexandre Rodrigues Ferreira" id="ABBRID0E6RAK" xlink:type="simple">CMARF</abbrev> 2177)</td><td rowspan="1" colspan="1">49.25</td><td rowspan="1" colspan="1">20.37</td><td rowspan="1" colspan="1">19.10</td><td rowspan="1" colspan="1">17.84</td><td rowspan="1" colspan="1">18.57</td><td rowspan="1" colspan="1">7.31</td><td rowspan="1" colspan="1">13.37</td><td rowspan="1" colspan="1">13.25</td><td rowspan="1" colspan="1">10.76</td><td rowspan="1" colspan="1">4.06</td><td rowspan="1" colspan="1">7.67</td><td rowspan="1" colspan="1">5.55</td><td rowspan="1" colspan="1">9.96</td><td rowspan="1" colspan="1">14.87</td><td rowspan="1" colspan="1">8.87</td></tr><tr><td rowspan="1" colspan="1">Female (<abbrev xmlns:xlink="http://www.w3.org/1999/xlink" xlink:title="Coleção de Mamíferos Alexandre Rodrigues Ferreira" id="ABBRID0EVTAK" xlink:type="simple">CMARF</abbrev> 2178)</td><td rowspan="1" colspan="1">50.73</td><td rowspan="1" colspan="1">21.54</td><td rowspan="1" colspan="1">19.57</td><td rowspan="1" colspan="1">18.61</td><td rowspan="1" colspan="1">19.38</td><td rowspan="1" colspan="1">6.89</td><td rowspan="1" colspan="1">13.35</td><td rowspan="1" colspan="1">12.62</td><td rowspan="1" colspan="1">10.46</td><td rowspan="1" colspan="1">4.37</td><td rowspan="1" colspan="1">7.64</td><td rowspan="1" colspan="1">5.51</td><td rowspan="1" colspan="1">9.81</td><td rowspan="1" colspan="1">14.51</td><td rowspan="1" colspan="1">8.59</td></tr><tr><td rowspan="1" colspan="1">Female (<abbrev xmlns:xlink="http://www.w3.org/1999/xlink" xlink:title="Coleção de Mamíferos Alexandre Rodrigues Ferreira" id="ABBRID0ELVAK" xlink:type="simple">CMARF</abbrev> 2179)</td><td rowspan="1" colspan="1">50.03</td><td rowspan="1" colspan="1">21.95</td><td rowspan="1" colspan="1">21.10</td><td rowspan="1" colspan="1">19.15</td><td rowspan="1" colspan="1">19.93</td><td rowspan="1" colspan="1">7.19</td><td rowspan="1" colspan="1">13.32</td><td rowspan="1" colspan="1">13.11</td><td rowspan="1" colspan="1">10.07</td><td rowspan="1" colspan="1">4.98</td><td rowspan="1" colspan="1">7.93</td><td rowspan="1" colspan="1">6.23</td><td rowspan="1" colspan="1">9.95</td><td rowspan="1" colspan="1">15.29</td><td rowspan="1" colspan="1">8.93</td></tr><tr><td rowspan="1" colspan="1">Female (<abbrev xmlns:xlink="http://www.w3.org/1999/xlink" xlink:title="Coleção de Mamíferos Alexandre Rodrigues Ferreira" id="ABBRID0EBXAK" xlink:type="simple">CMARF</abbrev> 2180)</td><td rowspan="1" colspan="1">50.67</td><td rowspan="1" colspan="1">20.68</td><td rowspan="1" colspan="1">19.56</td><td rowspan="1" colspan="1">18.23</td><td rowspan="1" colspan="1">19.22</td><td rowspan="1" colspan="1">6.79</td><td rowspan="1" colspan="1">13.22</td><td rowspan="1" colspan="1">12.62</td><td rowspan="1" colspan="1">10.43</td><td rowspan="1" colspan="1">4.39</td><td rowspan="1" colspan="1">7.48</td><td rowspan="1" colspan="1">5.56</td><td rowspan="1" colspan="1">10.10</td><td rowspan="1" colspan="1">14.81</td><td rowspan="1" colspan="1">8.72</td></tr><tr><td rowspan="1" colspan="1">Female (<abbrev xmlns:xlink="http://www.w3.org/1999/xlink" xlink:title="Coleção de Mamíferos Alexandre Rodrigues Ferreira" id="ABBRID0EXYAK" xlink:type="simple">CMARF</abbrev> 2181)</td><td rowspan="1" colspan="1">49.94</td><td rowspan="1" colspan="1">20.58</td><td rowspan="1" colspan="1">19.98</td><td rowspan="1" colspan="1">18.13</td><td rowspan="1" colspan="1">19.25</td><td rowspan="1" colspan="1">6.80</td><td rowspan="1" colspan="1">13.25</td><td rowspan="1" colspan="1">12.70</td><td rowspan="1" colspan="1">10.44</td><td rowspan="1" colspan="1">4.35</td><td rowspan="1" colspan="1">7.50</td><td rowspan="1" colspan="1">5.55</td><td rowspan="1" colspan="1">10.15</td><td rowspan="1" colspan="1">14.71</td><td rowspan="1" colspan="1">8.12</td></tr><tr><td rowspan="1" colspan="1">Females (average of <xref ref-type="bibr" rid="B47">Loureiro et al. 2018b</xref>)</td><td rowspan="1" colspan="1">50.00</td><td rowspan="1" colspan="1">21.30</td><td rowspan="1" colspan="1">20.69</td><td rowspan="1" colspan="1">–</td><td rowspan="1" colspan="1">17.07*</td><td rowspan="1" colspan="1">6.78</td><td rowspan="1" colspan="1">12.90</td><td rowspan="1" colspan="1">–</td><td rowspan="1" colspan="1">10.62</td><td rowspan="1" colspan="1">4.38</td><td rowspan="1" colspan="1">7.74</td><td rowspan="1" colspan="1">5.58</td><td rowspan="1" colspan="1">9.67</td><td rowspan="1" colspan="1">–</td><td rowspan="1" colspan="1">–</td></tr><tr><td rowspan="1" colspan="1">Male (<abbrev xmlns:xlink="http://www.w3.org/1999/xlink" xlink:title="Coleção de Mamíferos Alexandre Rodrigues Ferreira" id="ABBRID0ED3AK" xlink:type="simple">CMARF</abbrev> 2182)</td><td rowspan="1" colspan="1">51.03</td><td rowspan="1" colspan="1">22.57</td><td rowspan="1" colspan="1">21.99</td><td rowspan="1" colspan="1">19.82</td><td rowspan="1" colspan="1">20.51</td><td rowspan="1" colspan="1">7.03</td><td rowspan="1" colspan="1">14.28</td><td rowspan="1" colspan="1">13.61</td><td rowspan="1" colspan="1">10.99</td><td rowspan="1" colspan="1">4.88</td><td rowspan="1" colspan="1">8.03</td><td rowspan="1" colspan="1">6.08</td><td rowspan="1" colspan="1">10.21</td><td rowspan="1" colspan="1">15.86</td><td rowspan="1" colspan="1">9.19</td></tr><tr><td rowspan="1" colspan="1">Male (<abbrev xmlns:xlink="http://www.w3.org/1999/xlink" xlink:title="Coleção de Mamíferos Alexandre Rodrigues Ferreira" id="ABBRID0EZ4AK" xlink:type="simple">CMARF</abbrev> 2183)</td><td rowspan="1" colspan="1">52.26</td><td rowspan="1" colspan="1">21.71</td><td rowspan="1" colspan="1">21.00</td><td rowspan="1" colspan="1">19.99</td><td rowspan="1" colspan="1">20.69</td><td rowspan="1" colspan="1">7.42</td><td rowspan="1" colspan="1">13.85</td><td rowspan="1" colspan="1">13.99</td><td rowspan="1" colspan="1">10.69</td><td rowspan="1" colspan="1">4.36</td><td rowspan="1" colspan="1">7.79</td><td rowspan="1" colspan="1">6.03</td><td rowspan="1" colspan="1">10.11</td><td rowspan="1" colspan="1">16.03</td><td rowspan="1" colspan="1">8.26</td></tr><tr><td rowspan="1" colspan="1">Male (<abbrev xmlns:xlink="http://www.w3.org/1999/xlink" xlink:title="Coleção de Mamíferos Alexandre Rodrigues Ferreira" id="ABBRID0EP6AK" xlink:type="simple">CMARF</abbrev> 2184)</td><td rowspan="1" colspan="1">52.42</td><td rowspan="1" colspan="1">22.20</td><td rowspan="1" colspan="1">21.98</td><td rowspan="1" colspan="1">19.98</td><td rowspan="1" colspan="1">20.58</td><td rowspan="1" colspan="1">7.08</td><td rowspan="1" colspan="1">14.45</td><td rowspan="1" colspan="1">14.30</td><td rowspan="1" colspan="1">10.70</td><td rowspan="1" colspan="1">4.53</td><td rowspan="1" colspan="1">8.12</td><td rowspan="1" colspan="1">6.04</td><td rowspan="1" colspan="1">10.69</td><td rowspan="1" colspan="1">16.18</td><td rowspan="1" colspan="1">9.26</td></tr><tr><td rowspan="1" colspan="1">Male (<abbrev xmlns:xlink="http://www.w3.org/1999/xlink" xlink:title="Coleção de Mamíferos Alexandre Rodrigues Ferreira" id="ABBRID0EFBBK" xlink:type="simple">CMARF</abbrev> 2185)</td><td rowspan="1" colspan="1">50.59</td><td rowspan="1" colspan="1">23.26</td><td rowspan="1" colspan="1">21.98</td><td rowspan="1" colspan="1">19.88</td><td rowspan="1" colspan="1">20.66</td><td rowspan="1" colspan="1">6.92</td><td rowspan="1" colspan="1">14.37</td><td rowspan="1" colspan="1">13.79</td><td rowspan="1" colspan="1">10.86</td><td rowspan="1" colspan="1">4.49</td><td rowspan="1" colspan="1">8.29</td><td rowspan="1" colspan="1">6.32</td><td rowspan="1" colspan="1">10.48</td><td rowspan="1" colspan="1">16.17</td><td rowspan="1" colspan="1">9.47</td></tr><tr><td rowspan="1" colspan="1">Male (<abbrev xmlns:xlink="http://www.w3.org/1999/xlink" xlink:title="Coleção de Mamíferos Alexandre Rodrigues Ferreira" id="ABBRID0E2CBK" xlink:type="simple">CMARF</abbrev> 2186)</td><td rowspan="1" colspan="1">50.98</td><td rowspan="1" colspan="1">21.68</td><td rowspan="1" colspan="1">21.00</td><td rowspan="1" colspan="1">18.89</td><td rowspan="1" colspan="1">19.73</td><td rowspan="1" colspan="1">7.67</td><td rowspan="1" colspan="1">13.43</td><td rowspan="1" colspan="1">13.72</td><td rowspan="1" colspan="1">10.51</td><td rowspan="1" colspan="1">4.58</td><td rowspan="1" colspan="1">7.79</td><td rowspan="1" colspan="1">5.94</td><td rowspan="1" colspan="1">10.28</td><td rowspan="1" colspan="1">15.43</td><td rowspan="1" colspan="1">9.02</td></tr><tr><td rowspan="1" colspan="1">Male (<abbrev xmlns:xlink="http://www.w3.org/1999/xlink" xlink:title="Coleção de Mamíferos Alexandre Rodrigues Ferreira" id="ABBRID0EREBK" xlink:type="simple">CMARF</abbrev> 2187)</td><td rowspan="1" colspan="1">51.12</td><td rowspan="1" colspan="1">22.87</td><td rowspan="1" colspan="1">21.56</td><td rowspan="1" colspan="1">20.02</td><td rowspan="1" colspan="1">20.60</td><td rowspan="1" colspan="1">6.84</td><td rowspan="1" colspan="1">13.86</td><td rowspan="1" colspan="1">14.00</td><td rowspan="1" colspan="1">10.68</td><td rowspan="1" colspan="1">4.41</td><td rowspan="1" colspan="1">7.93</td><td rowspan="1" colspan="1">6.30</td><td rowspan="1" colspan="1">10.40</td><td rowspan="1" colspan="1">15.89</td><td rowspan="1" colspan="1">9.16</td></tr><tr><td rowspan="1" colspan="1">Male (<abbrev xmlns:xlink="http://www.w3.org/1999/xlink" xlink:title="Coleção de Mamíferos Alexandre Rodrigues Ferreira" id="ABBRID0EHGBK" xlink:type="simple">CMARF</abbrev> 2188)</td><td rowspan="1" colspan="1">52.55</td><td rowspan="1" colspan="1">22.84</td><td rowspan="1" colspan="1">21.50</td><td rowspan="1" colspan="1">20.17</td><td rowspan="1" colspan="1">20.85</td><td rowspan="1" colspan="1">7.98</td><td rowspan="1" colspan="1">14.38</td><td rowspan="1" colspan="1">14.22</td><td rowspan="1" colspan="1">11.16</td><td rowspan="1" colspan="1">4.71</td><td rowspan="1" colspan="1">8.02</td><td rowspan="1" colspan="1">6.19</td><td rowspan="1" colspan="1">10.62</td><td rowspan="1" colspan="1">16.08</td><td rowspan="1" colspan="1">9.68</td></tr><tr><td rowspan="1" colspan="1">Male (<abbrev xmlns:xlink="http://www.w3.org/1999/xlink" xlink:title="Coleção de Mamíferos Alexandre Rodrigues Ferreira" id="ABBRID0E4HBK" xlink:type="simple">CMARF</abbrev> 2189)</td><td rowspan="1" colspan="1">51.14</td><td rowspan="1" colspan="1">22.41</td><td rowspan="1" colspan="1">21.78</td><td rowspan="1" colspan="1">19.96</td><td rowspan="1" colspan="1">20.67</td><td rowspan="1" colspan="1">7.42</td><td rowspan="1" colspan="1">14.72</td><td rowspan="1" colspan="1">14.00</td><td rowspan="1" colspan="1">11.09</td><td rowspan="1" colspan="1">4.80</td><td rowspan="1" colspan="1">8.28</td><td rowspan="1" colspan="1">6.33</td><td rowspan="1" colspan="1">10.56</td><td rowspan="1" colspan="1">16.09</td><td rowspan="1" colspan="1">9.34</td></tr><tr><td rowspan="1" colspan="1">Male (<abbrev xmlns:xlink="http://www.w3.org/1999/xlink" xlink:title="Coleção de Mamíferos Alexandre Rodrigues Ferreira" id="ABBRID0ETJBK" xlink:type="simple">CMARF</abbrev> 2190)</td><td rowspan="1" colspan="1">53.21</td><td rowspan="1" colspan="1">22.75</td><td rowspan="1" colspan="1">21.54</td><td rowspan="1" colspan="1">19.40</td><td rowspan="1" colspan="1">20.56</td><td rowspan="1" colspan="1">8.00</td><td rowspan="1" colspan="1">14.25</td><td rowspan="1" colspan="1">13.87</td><td rowspan="1" colspan="1">10.68</td><td rowspan="1" colspan="1">4.62</td><td rowspan="1" colspan="1">7.93</td><td rowspan="1" colspan="1">6.07</td><td rowspan="1" colspan="1">10.20</td><td rowspan="1" colspan="1">16.27</td><td rowspan="1" colspan="1">9.23</td></tr><tr><td rowspan="1" colspan="1">Male (<abbrev xmlns:xlink="http://www.w3.org/1999/xlink" xlink:title="Coleção de Mamíferos Alexandre Rodrigues Ferreira" id="ABBRID0EJLBK" xlink:type="simple">CMARF</abbrev> 2191)</td><td rowspan="1" colspan="1">53.14</td><td rowspan="1" colspan="1">23.04</td><td rowspan="1" colspan="1">21.00</td><td rowspan="1" colspan="1">19.51</td><td rowspan="1" colspan="1">20.28</td><td rowspan="1" colspan="1">7.24</td><td rowspan="1" colspan="1">14.63</td><td rowspan="1" colspan="1">14.22</td><td rowspan="1" colspan="1">11.08</td><td rowspan="1" colspan="1">4.74</td><td rowspan="1" colspan="1">8.10</td><td rowspan="1" colspan="1">6.61</td><td rowspan="1" colspan="1">10.34</td><td rowspan="1" colspan="1">16.57</td><td rowspan="1" colspan="1">9.10</td></tr><tr><td rowspan="1" colspan="1">Male (<abbrev xmlns:xlink="http://www.w3.org/1999/xlink" xlink:title="Coleção de Mamíferos Alexandre Rodrigues Ferreira" id="ABBRID0E6MBK" xlink:type="simple">CMARF</abbrev> 2192)</td><td rowspan="1" colspan="1">53.14</td><td rowspan="1" colspan="1">22.04</td><td rowspan="1" colspan="1">21.15</td><td rowspan="1" colspan="1">19.56</td><td rowspan="1" colspan="1">19.86</td><td rowspan="1" colspan="1">7.15</td><td rowspan="1" colspan="1">13.62</td><td rowspan="1" colspan="1">13.44</td><td rowspan="1" colspan="1">11.15</td><td rowspan="1" colspan="1">4.59</td><td rowspan="1" colspan="1">7.88</td><td rowspan="1" colspan="1">5.66</td><td rowspan="1" colspan="1">10.38</td><td rowspan="1" colspan="1">15.69</td><td rowspan="1" colspan="1">9.17</td></tr><tr><td rowspan="1" colspan="1">Male (<abbrev xmlns:xlink="http://www.w3.org/1999/xlink" xlink:title="Coleção de Mamíferos Alexandre Rodrigues Ferreira" id="ABBRID0EVOBK" xlink:type="simple">CMARF</abbrev> 2193)</td><td rowspan="1" colspan="1">50.38</td><td rowspan="1" colspan="1">22.38</td><td rowspan="1" colspan="1">21.00</td><td rowspan="1" colspan="1">19.47</td><td rowspan="1" colspan="1">20.19</td><td rowspan="1" colspan="1">7.34</td><td rowspan="1" colspan="1">14.29</td><td rowspan="1" colspan="1">14.18</td><td rowspan="1" colspan="1">10.79</td><td rowspan="1" colspan="1">4.53</td><td rowspan="1" colspan="1">7.75</td><td rowspan="1" colspan="1">6.06</td><td rowspan="1" colspan="1">10.38</td><td rowspan="1" colspan="1">15.65</td><td rowspan="1" colspan="1">9.05</td></tr><tr><td rowspan="1" colspan="1">Male (<abbrev xmlns:xlink="http://www.w3.org/1999/xlink" xlink:title="Coleção de Mamíferos Alexandre Rodrigues Ferreira" id="ABBRID0ELQBK" xlink:type="simple">CMARF</abbrev> 2194)</td><td rowspan="1" colspan="1">52.37</td><td rowspan="1" colspan="1">22.36</td><td rowspan="1" colspan="1">21.45</td><td rowspan="1" colspan="1">19.46</td><td rowspan="1" colspan="1">20.40</td><td rowspan="1" colspan="1">7.70</td><td rowspan="1" colspan="1">14.06</td><td rowspan="1" colspan="1">13.75</td><td rowspan="1" colspan="1">10.75</td><td rowspan="1" colspan="1">4.41</td><td rowspan="1" colspan="1">7.89</td><td rowspan="1" colspan="1">5.94</td><td rowspan="1" colspan="1">10.30</td><td rowspan="1" colspan="1">15.41</td><td rowspan="1" colspan="1">8.98</td></tr><tr><td rowspan="1" colspan="1">Male (<abbrev xmlns:xlink="http://www.w3.org/1999/xlink" xlink:title="Coleção de Mamíferos Alexandre Rodrigues Ferreira" id="ABBRID0EBSBK" xlink:type="simple">CMARF</abbrev> 2195)</td><td rowspan="1" colspan="1">53.42</td><td rowspan="1" colspan="1">22.82</td><td rowspan="1" colspan="1">21.20</td><td rowspan="1" colspan="1">19.46</td><td rowspan="1" colspan="1">20.20</td><td rowspan="1" colspan="1">7.19</td><td rowspan="1" colspan="1">14.02</td><td rowspan="1" colspan="1">13.74</td><td rowspan="1" colspan="1">10.70</td><td rowspan="1" colspan="1">4.64</td><td rowspan="1" colspan="1">7.97</td><td rowspan="1" colspan="1">6.24</td><td rowspan="1" colspan="1">10.51</td><td rowspan="1" colspan="1">15.77</td><td rowspan="1" colspan="1">9.29</td></tr><tr><td rowspan="1" colspan="1">Male (<abbrev xmlns:xlink="http://www.w3.org/1999/xlink" xlink:title="Coleção de Mamíferos Alexandre Rodrigues Ferreira" id="ABBRID0EXTBK" xlink:type="simple">CMARF</abbrev> 2196)</td><td rowspan="1" colspan="1">45.83</td><td rowspan="1" colspan="1">21.50</td><td rowspan="1" colspan="1">21.00</td><td rowspan="1" colspan="1">19.00</td><td rowspan="1" colspan="1">19.46</td><td rowspan="1" colspan="1">6.73</td><td rowspan="1" colspan="1">14.26</td><td rowspan="1" colspan="1">13.65</td><td rowspan="1" colspan="1">10.66</td><td rowspan="1" colspan="1">4.29</td><td rowspan="1" colspan="1">7.71</td><td rowspan="1" colspan="1">6.17</td><td rowspan="1" colspan="1">10.40</td><td rowspan="1" colspan="1">15.60</td><td rowspan="1" colspan="1">9.06</td></tr><tr><td rowspan="1" colspan="1">Male (<abbrev xmlns:xlink="http://www.w3.org/1999/xlink" xlink:title="Coleção de Mamíferos Alexandre Rodrigues Ferreira" id="ABBRID0ENVBK" xlink:type="simple">CMARF</abbrev> 2197)</td><td rowspan="1" colspan="1">45.83</td><td rowspan="1" colspan="1">21.55</td><td rowspan="1" colspan="1">21.00</td><td rowspan="1" colspan="1">19.00</td><td rowspan="1" colspan="1">19.00</td><td rowspan="1" colspan="1">6.50</td><td rowspan="1" colspan="1">14.25</td><td rowspan="1" colspan="1">13.80</td><td rowspan="1" colspan="1">10.50</td><td rowspan="1" colspan="1">4.69</td><td rowspan="1" colspan="1">7.90</td><td rowspan="1" colspan="1">6.07</td><td rowspan="1" colspan="1">10.51</td><td rowspan="1" colspan="1">15.70</td><td rowspan="1" colspan="1">9.20</td></tr><tr><td rowspan="1" colspan="1">Males (average of <xref ref-type="bibr" rid="B47">Loureiro et al. 2018b</xref>)</td><td rowspan="1" colspan="1">49.55</td><td rowspan="1" colspan="1">22.9</td><td rowspan="1" colspan="1">22.19</td><td rowspan="1" colspan="1">–</td><td rowspan="1" colspan="1">17.85*</td><td rowspan="1" colspan="1">7.09</td><td rowspan="1" colspan="1">14.05</td><td rowspan="1" colspan="1">–</td><td rowspan="1" colspan="1">10.91</td><td rowspan="1" colspan="1">4.54</td><td rowspan="1" colspan="1">8.04</td><td rowspan="1" colspan="1">6.07</td><td rowspan="1" colspan="1">9.95</td><td rowspan="1" colspan="1">–</td><td rowspan="1" colspan="1">–</td></tr><tr><td rowspan="1" colspan="16"><italic><tp:taxon-name><tp:taxon-name-part taxon-name-part-type="genus" reg="Molossus">Molossus</tp:taxon-name-part></tp:taxon-name></italic> sp. 1</td></tr><tr><td rowspan="1" colspan="1">Female (<abbrev xmlns:xlink="http://www.w3.org/1999/xlink" xlink:title="Coleção de Mamíferos Alexandre Rodrigues Ferreira" id="ABBRID0EFZBK" xlink:type="simple">CMARF</abbrev> 2198)</td><td rowspan="1" colspan="1">39.19</td><td rowspan="1" colspan="1">16.48</td><td rowspan="1" colspan="1">15.96</td><td rowspan="1" colspan="1">14.79</td><td rowspan="1" colspan="1">15.02</td><td rowspan="1" colspan="1">5.77</td><td rowspan="1" colspan="1">10.51</td><td rowspan="1" colspan="1">10.26</td><td rowspan="1" colspan="1">8.78</td><td rowspan="1" colspan="1">3.70</td><td rowspan="1" colspan="1">5.65</td><td rowspan="1" colspan="1">4.09</td><td rowspan="1" colspan="1">7.66</td><td rowspan="1" colspan="1">11.17</td><td rowspan="1" colspan="1">6.58</td></tr><tr><td rowspan="1" colspan="1">Male (<abbrev xmlns:xlink="http://www.w3.org/1999/xlink" xlink:title="Coleção de Mamíferos Alexandre Rodrigues Ferreira" id="ABBRID0E21BK" xlink:type="simple">CMARF</abbrev> 2199)</td><td rowspan="1" colspan="1">40.53</td><td rowspan="1" colspan="1">17.56</td><td rowspan="1" colspan="1">16.00</td><td rowspan="1" colspan="1">15.50</td><td rowspan="1" colspan="1">15.55</td><td rowspan="1" colspan="1">5.93</td><td rowspan="1" colspan="1">10.76</td><td rowspan="1" colspan="1">10.41</td><td rowspan="1" colspan="1">8.45</td><td rowspan="1" colspan="1">3.66</td><td rowspan="1" colspan="1">5.94</td><td rowspan="1" colspan="1">4.36</td><td rowspan="1" colspan="1">8.11</td><td rowspan="1" colspan="1">11.65</td><td rowspan="1" colspan="1">6.49</td></tr><tr><td rowspan="1" colspan="1">Male (<abbrev xmlns:xlink="http://www.w3.org/1999/xlink" xlink:title="Coleção de Mamíferos Alexandre Rodrigues Ferreira" id="ABBRID0ER3BK" xlink:type="simple">CMARF</abbrev> 2200)</td><td rowspan="1" colspan="1">41.02</td><td rowspan="1" colspan="1">17.31</td><td rowspan="1" colspan="1">16.00</td><td rowspan="1" colspan="1">15.12</td><td rowspan="1" colspan="1">15.20</td><td rowspan="1" colspan="1">6.01</td><td rowspan="1" colspan="1">10.57</td><td rowspan="1" colspan="1">10.70</td><td rowspan="1" colspan="1">8.79</td><td rowspan="1" colspan="1">3.67</td><td rowspan="1" colspan="1">6.15</td><td rowspan="1" colspan="1">4.34</td><td rowspan="1" colspan="1">7.89</td><td rowspan="1" colspan="1">11.47</td><td rowspan="1" colspan="1">6.81</td></tr><tr><td rowspan="1" colspan="1">Male (<abbrev xmlns:xlink="http://www.w3.org/1999/xlink" xlink:title="Coleção de Mamíferos Alexandre Rodrigues Ferreira" id="ABBRID0EH5BK" xlink:type="simple">CMARF</abbrev> 2201)</td><td rowspan="1" colspan="1">41.70</td><td rowspan="1" colspan="1">17.15</td><td rowspan="1" colspan="1">16.16</td><td rowspan="1" colspan="1">14.99</td><td rowspan="1" colspan="1">15.51</td><td rowspan="1" colspan="1">5.63</td><td rowspan="1" colspan="1">10.54</td><td rowspan="1" colspan="1">10.21</td><td rowspan="1" colspan="1">8.46</td><td rowspan="1" colspan="1">3.53</td><td rowspan="1" colspan="1">6.05</td><td rowspan="1" colspan="1">4.49</td><td rowspan="1" colspan="1">8.00</td><td rowspan="1" colspan="1">11.75</td><td rowspan="1" colspan="1">7.00</td></tr><tr><td rowspan="1" colspan="1">Male (<abbrev xmlns:xlink="http://www.w3.org/1999/xlink" xlink:title="Coleção de Mamíferos Alexandre Rodrigues Ferreira" id="ABBRID0E46BK" xlink:type="simple">CMARF</abbrev> 2202)</td><td rowspan="1" colspan="1">38.96</td><td rowspan="1" colspan="1">16.00</td><td rowspan="1" colspan="1">15.78</td><td rowspan="1" colspan="1">15.14</td><td rowspan="1" colspan="1">15.37</td><td rowspan="1" colspan="1">5.85</td><td rowspan="1" colspan="1">10.15</td><td rowspan="1" colspan="1">9.69</td><td rowspan="1" colspan="1">8.35</td><td rowspan="1" colspan="1">3.67</td><td rowspan="1" colspan="1">5.92</td><td rowspan="1" colspan="1">4.09</td><td rowspan="1" colspan="1">7.62</td><td rowspan="1" colspan="1">11.41</td><td rowspan="1" colspan="1">6.92</td></tr><tr><td rowspan="1" colspan="1">Male (<abbrev xmlns:xlink="http://www.w3.org/1999/xlink" xlink:title="Coleção de Mamíferos Alexandre Rodrigues Ferreira" id="ABBRID0ETBCK" xlink:type="simple">CMARF</abbrev> 2203)</td><td rowspan="1" colspan="1">40.19</td><td rowspan="1" colspan="1">17.15</td><td rowspan="1" colspan="1">16.55</td><td rowspan="1" colspan="1">15.88</td><td rowspan="1" colspan="1">16.20</td><td rowspan="1" colspan="1">6.10</td><td rowspan="1" colspan="1">11.06</td><td rowspan="1" colspan="1">10.61</td><td rowspan="1" colspan="1">8.81</td><td rowspan="1" colspan="1">3.81</td><td rowspan="1" colspan="1">5.99</td><td rowspan="1" colspan="1">4.60</td><td rowspan="1" colspan="1">7.98</td><td rowspan="1" colspan="1">11.91</td><td rowspan="1" colspan="1">6.98</td></tr><tr><td rowspan="1" colspan="1">Male (<abbrev xmlns:xlink="http://www.w3.org/1999/xlink" xlink:title="Coleção de Mamíferos Alexandre Rodrigues Ferreira" id="ABBRID0EJDCK" xlink:type="simple">CMARF</abbrev> 2204)</td><td rowspan="1" colspan="1">40.48</td><td rowspan="1" colspan="1">17.69</td><td rowspan="1" colspan="1">16.76</td><td rowspan="1" colspan="1">16.06</td><td rowspan="1" colspan="1">16.08</td><td rowspan="1" colspan="1">6.03</td><td rowspan="1" colspan="1">11.03</td><td rowspan="1" colspan="1">10.61</td><td rowspan="1" colspan="1">8.80</td><td rowspan="1" colspan="1">4.00</td><td rowspan="1" colspan="1">6.19</td><td rowspan="1" colspan="1">4.49</td><td rowspan="1" colspan="1">8.10</td><td rowspan="1" colspan="1">12.15</td><td rowspan="1" colspan="1">7.34</td></tr><tr><td rowspan="1" colspan="1">Male (<abbrev xmlns:xlink="http://www.w3.org/1999/xlink" xlink:title="Coleção de Mamíferos Alexandre Rodrigues Ferreira" id="ABBRID0E6ECK" xlink:type="simple">CMARF</abbrev> 2205)</td><td rowspan="1" colspan="1">38.47</td><td rowspan="1" colspan="1">17.12</td><td rowspan="1" colspan="1">16.19</td><td rowspan="1" colspan="1">15.48</td><td rowspan="1" colspan="1">15.32</td><td rowspan="1" colspan="1">5.41</td><td rowspan="1" colspan="1">10.37</td><td rowspan="1" colspan="1">10.00</td><td rowspan="1" colspan="1">9.48</td><td rowspan="1" colspan="1">3.81</td><td rowspan="1" colspan="1">5.95</td><td rowspan="1" colspan="1">4.39</td><td rowspan="1" colspan="1">7.56</td><td rowspan="1" colspan="1">12.11</td><td rowspan="1" colspan="1">6.76</td></tr><tr><td rowspan="1" colspan="16"><italic><tp:taxon-name><tp:taxon-name-part taxon-name-part-type="genus" reg="Molossus">Molossus</tp:taxon-name-part></tp:taxon-name></italic> sp. 2</td></tr><tr><td rowspan="1" colspan="1">Male (<abbrev xmlns:xlink="http://www.w3.org/1999/xlink" xlink:title="Coleção de Mamíferos Alexandre Rodrigues Ferreira" id="ABBRID0EBHCK" xlink:type="simple">CMARF</abbrev> 2206)</td><td rowspan="1" colspan="1">40.16</td><td rowspan="1" colspan="1">16.61</td><td rowspan="1" colspan="1">16.00</td><td rowspan="1" colspan="1">15.28</td><td rowspan="1" colspan="1">15.50</td><td rowspan="1" colspan="1">6.18</td><td rowspan="1" colspan="1">10.70</td><td rowspan="1" colspan="1">10.75</td><td rowspan="1" colspan="1">8.62</td><td rowspan="1" colspan="1">3.80</td><td rowspan="1" colspan="1">6.00</td><td rowspan="1" colspan="1">4.45</td><td rowspan="1" colspan="1">7.71</td><td rowspan="1" colspan="1">11.54</td><td rowspan="1" colspan="1">6.66</td></tr><tr><td rowspan="1" colspan="1">Male (<abbrev xmlns:xlink="http://www.w3.org/1999/xlink" xlink:title="Coleção de Mamíferos Alexandre Rodrigues Ferreira" id="ABBRID0EXICK" xlink:type="simple">CMARF</abbrev> 2207)</td><td rowspan="1" colspan="1">39.58</td><td rowspan="1" colspan="1">17.56</td><td rowspan="1" colspan="1">16.17</td><td rowspan="1" colspan="1">15.17</td><td rowspan="1" colspan="1">15.27</td><td rowspan="1" colspan="1">5.34</td><td rowspan="1" colspan="1">10.83</td><td rowspan="1" colspan="1">10.59</td><td rowspan="1" colspan="1">8.59</td><td rowspan="1" colspan="1">3.72</td><td rowspan="1" colspan="1">6.06</td><td rowspan="1" colspan="1">4.34</td><td rowspan="1" colspan="1">8.07</td><td rowspan="1" colspan="1">11.39</td><td rowspan="1" colspan="1">7.67</td></tr><tr><td rowspan="1" colspan="1">Male (<abbrev xmlns:xlink="http://www.w3.org/1999/xlink" xlink:title="Coleção de Mamíferos Alexandre Rodrigues Ferreira" id="ABBRID0ENKCK" xlink:type="simple">CMARF</abbrev> 2208)</td><td rowspan="1" colspan="1">39.05</td><td rowspan="1" colspan="1">16.00</td><td rowspan="1" colspan="1">15.96</td><td rowspan="1" colspan="1">14.49</td><td rowspan="1" colspan="1">14.69</td><td rowspan="1" colspan="1">5.00</td><td rowspan="1" colspan="1">10.29</td><td rowspan="1" colspan="1">9.78</td><td rowspan="1" colspan="1">8.53</td><td rowspan="1" colspan="1">3.45</td><td rowspan="1" colspan="1">5.87</td><td rowspan="1" colspan="1">4.05</td><td rowspan="1" colspan="1">7.53</td><td rowspan="1" colspan="1">10.77</td><td rowspan="1" colspan="1">6.53</td></tr><tr><td rowspan="1" colspan="16"><italic><tp:taxon-name><tp:taxon-name-part taxon-name-part-type="genus" reg="Molossus">Molossus</tp:taxon-name-part></tp:taxon-name></italic> sp. 3</td></tr><tr><td rowspan="1" colspan="1">Female (<abbrev xmlns:xlink="http://www.w3.org/1999/xlink" xlink:title="Coleção de Mamíferos Alexandre Rodrigues Ferreira" id="ABBRID0EPMCK" xlink:type="simple">CMARF</abbrev> 2209)</td><td rowspan="1" colspan="1">40.26</td><td rowspan="1" colspan="1">16.15</td><td rowspan="1" colspan="1">16.00</td><td rowspan="1" colspan="1">15.21</td><td rowspan="1" colspan="1">15.90</td><td rowspan="1" colspan="1">5.09</td><td rowspan="1" colspan="1">10.08</td><td rowspan="1" colspan="1">10.25</td><td rowspan="1" colspan="1">8.58</td><td rowspan="1" colspan="1">3.51</td><td rowspan="1" colspan="1">5.89</td><td rowspan="1" colspan="1">4.58</td><td rowspan="1" colspan="1">7.63</td><td rowspan="1" colspan="1">11.43</td><td rowspan="1" colspan="1">6.65</td></tr></tbody></table><table-wrap-foot><fn><p>*This variable was incorrectly measured: <xref ref-type="bibr" rid="B47">Loureiro et al. (2018b)</xref> measured from the base of the tympanic bullae and not from the base of the condyle.</p></fn></table-wrap-foot></table-wrap></tp:treatment-sec><ref-list><ref id="B47"><mixed-citation xmlns:xlink="http://www.w3.org/1999/xlink" xlink:type="simple"><person-group><name name-style="western"><surname>Loureiro</surname><given-names>LO</given-names></name><name name-style="western"><surname>Gregorin</surname><given-names>R</given-names></name><name name-style="western"><surname>Perini</surname><given-names>FA</given-names></name></person-group> (<year>2018b</year>) <article-title>Diversity, morphological phylogeny, and distribution of bats of the genus <italic><tp:taxon-name><tp:taxon-name-part taxon-name-part-type="genus">Molossus</tp:taxon-name-part></tp:taxon-name></italic> E. Geoffroy, 1805 (<tp:taxon-name><tp:taxon-name-part taxon-name-part-type="order">Chiroptera</tp:taxon-name-part></tp:taxon-name>, <tp:taxon-name><tp:taxon-name-part taxon-name-part-type="family">Molossidae</tp:taxon-name-part></tp:taxon-name>) in Brazil.</article-title><source>Zoosystema</source><volume>40</volume>: <fpage>425</fpage>–<lpage>452</lpage>. <ext-link xlink:href="10.5252/zoosystema2018v40a18" ext-link-type="doi" xlink:type="simple">https://doi.org/10.5252/zoosystema2018v40a18</ext-link>.</mixed-citation></ref><ref id="B35"><mixed-citation xmlns:xlink="http://www.w3.org/1999/xlink" xlink:type="simple"><person-group><name name-style="western"><surname>Gregorin</surname><given-names>R</given-names></name><name name-style="western"><surname>Tahara</surname><given-names>AS</given-names></name><name name-style="western"><surname>Buzzato</surname><given-names>DF</given-names></name></person-group> (<year>2011</year>) <article-title><italic><tp:taxon-name><tp:taxon-name-part taxon-name-part-type="genus">Molossus</tp:taxon-name-part><tp:taxon-name-part taxon-name-part-type="species">aztecus</tp:taxon-name-part></tp:taxon-name></italic> and other small <italic><tp:taxon-name><tp:taxon-name-part taxon-name-part-type="genus">Molossus</tp:taxon-name-part></tp:taxon-name></italic> (<tp:taxon-name><tp:taxon-name-part taxon-name-part-type="order">Chiroptera</tp:taxon-name-part></tp:taxon-name>: <tp:taxon-name><tp:taxon-name-part taxon-name-part-type="family">Molossidae</tp:taxon-name-part></tp:taxon-name>) in Brazil.</article-title><source>Acta Chiropterologica</source><volume>13</volume>: <fpage>311</fpage>–<lpage>317</lpage>. <ext-link xlink:href="10.3161/150811011X624794" ext-link-type="doi" xlink:type="simple">https://doi.org/10.3161/150811011X624794</ext-link></mixed-citation></ref><ref id="B46"><mixed-citation xmlns:xlink="http://www.w3.org/1999/xlink" xlink:type="simple"><person-group><name name-style="western"><surname>Loureiro</surname><given-names>LO</given-names></name><name name-style="western"><surname>Lim</surname><given-names>KB</given-names></name><name name-style="western"><surname>Engstrom</surname><given-names>MD</given-names></name></person-group> (<year>2018a</year>) <article-title>A new species of Mastiff bat (<tp:taxon-name><tp:taxon-name-part taxon-name-part-type="order">Chiroptera</tp:taxon-name-part></tp:taxon-name>, <tp:taxon-name><tp:taxon-name-part taxon-name-part-type="family">Molossidae</tp:taxon-name-part></tp:taxon-name>, <italic><tp:taxon-name><tp:taxon-name-part taxon-name-part-type="genus">Molossus</tp:taxon-name-part></tp:taxon-name></italic>) from Guyana and Ecuador.</article-title><source>Mammalian Biology</source><volume>89</volume>: <fpage>10</fpage>–<lpage>21</lpage>. <ext-link xlink:href="10.1016/j.mambio.2018.01.008" ext-link-type="doi" xlink:type="simple">https://doi.org/10.1016/j.mambio.2018.01.008</ext-link></mixed-citation></ref></ref-list></tp:taxon-treatment>
