# Supplementary material for: ﻿Expanding the knowledge of the bat fauna of the Brazilian Caatinga: new geographical records of molossid bats (Chiroptera, Molossidae) for the Chapada Diamantina region, with taxonomic notes
Source: Zookeys. 2024 Aug 29;1210:333–71. doi: 10.3897/zookeys.1210.128570 (PMC11377890; doi:10.3897/zookeys.1210.128570)
Supplement: XML Treatment for Molossus rufus [file zookeys.1210.128570-treatment9.xml]

<!DOCTYPE tp:taxon-treatment
  PUBLIC "-//TaxonX//DTD Taxonomic Treatment Publishing DTD v0 20100105//EN" "tax-treatment-NSO.dtd">
<tp:taxon-treatment xmlns:tp="http://www.plazi.org/taxpub"><tp:treatment-meta><kwd-group><label>Taxon classification</label><kwd>
                <named-content content-type="kingdom">Animalia</named-content>
              </kwd><kwd>
                <named-content content-type="order">Chiroptera</named-content>
              </kwd><kwd>
                <named-content content-type="family">Molossidae</named-content>
              </kwd></kwd-group><mixed-citation publication-type="journal"><person-group><name><surname>García</surname><given-names>Franger J.</given-names></name><name><surname>Ochoa-G</surname><given-names>José</given-names></name><name><surname>Poma-Urey</surname><given-names>José L.</given-names></name><name><surname>Miller</surname><given-names>Bruce W.</given-names></name><name><surname>Falcão</surname><given-names>Fábio C.</given-names></name><name><surname>del Valle Alvarez</surname><given-names>Martín Roberto</given-names></name></person-group><article-title>﻿Expanding the knowledge of the bat fauna of the Brazilian Caatinga: new geographical records of molossid bats (<tp:taxon-name><tp:taxon-name-part taxon-name-part-type="order">Chiroptera</tp:taxon-name-part></tp:taxon-name>, <tp:taxon-name><tp:taxon-name-part taxon-name-part-type="family">Molossidae</tp:taxon-name-part></tp:taxon-name>) for the Chapada Diamantina region, with taxonomic notes</article-title><source>Zookeys</source><day>29</day><month>08</month><year>2024</year><volume>1210</volume><fpage>333</fpage><lpage>371</lpage><pub-id pub-id-type="doi">10.3897/zookeys.1210.128570</pub-id></mixed-citation></tp:treatment-meta><tp:nomenclature><label>﻿</label><tp:taxon-name>
              <object-id xmlns:xlink="http://www.w3.org/1999/xlink" content-type="arpha" xlink:type="simple">55CE3C92-A13E-5A4F-ABF0-EFCB4F9CE543</object-id>
              <tp:taxon-name-part taxon-name-part-type="genus" reg="Molossus">Molossus</tp:taxon-name-part>
              <tp:taxon-name-part taxon-name-part-type="species" reg="rufus">rufus</tp:taxon-name-part>
            </tp:taxon-name><tp:taxon-authority>E. Geoffroy St.-Hilaire, 1805</tp:taxon-authority></tp:nomenclature><tp:treatment-sec sec-type="Summary of captures" id="SECID0EC3CK"><title>Summary of captures.</title><p>Nine females (<abbrev xmlns:xlink="http://www.w3.org/1999/xlink" xlink:title="Coleção de Mamíferos Alexandre Rodrigues Ferreira" id="ABBRID0EI3CK" xlink:type="simple">CMARF</abbrev> 2172–2181) and 16 males (<abbrev xmlns:xlink="http://www.w3.org/1999/xlink" xlink:title="Coleção de Mamíferos Alexandre Rodrigues Ferreira" id="ABBRID0EM3CK" xlink:type="simple">CMARF</abbrev> 2182–2197).</p></tp:treatment-sec><tp:treatment-sec sec-type="description" id="SECID0EQ3CK"><title>External measurements and weights.</title><p>Females: <abbrev xmlns:xlink="http://www.w3.org/1999/xlink" xlink:title="total length of body" id="ABBRID0EW3CK" xlink:type="simple">TLB</abbrev>: 130.09 (120.00–140.00), <abbrev xmlns:xlink="http://www.w3.org/1999/xlink" xlink:title="tail length" id="ABBRID0E13CK" xlink:type="simple">TL</abbrev>: 47.13 (38.45–50.00), <abbrev xmlns:xlink="http://www.w3.org/1999/xlink" xlink:title="length of hind limb" id="ABBRID0E53CK" xlink:type="simple">LHL</abbrev>: 9.16 (6.28–11.00), <abbrev xmlns:xlink="http://www.w3.org/1999/xlink" xlink:title="ear length" id="ABBRID0EC4CK" xlink:type="simple">EL</abbrev>: 14.96 (13.00–16.73), W: 28.60 (25.00–35.00). Males: <abbrev xmlns:xlink="http://www.w3.org/1999/xlink" xlink:title="total length of body" id="ABBRID0EG4CK" xlink:type="simple">TLB</abbrev>: 137.75 (130.00–145.00), <abbrev xmlns:xlink="http://www.w3.org/1999/xlink" xlink:title="tail length" id="ABBRID0EK4CK" xlink:type="simple">TL</abbrev>: 48.48 (39.43–58.00), <abbrev xmlns:xlink="http://www.w3.org/1999/xlink" xlink:title="length of hind limb" id="ABBRID0EO4CK" xlink:type="simple">LHL</abbrev>: 8.74 (6.59–9.96), <abbrev xmlns:xlink="http://www.w3.org/1999/xlink" xlink:title="ear length" id="ABBRID0ES4CK" xlink:type="simple">EL</abbrev>: 15.68 (14.69–18.02), W: 30.75 (25.00–38.00).</p></tp:treatment-sec><tp:treatment-sec sec-type="description" id="SECID0EW4CK"><title>Morphological description.</title><p>Dorsal and ventral pelage with dark coloration, with predominantly dusky hue unicolored hairs (Fig. <xref ref-type="fig" rid="F11">11</xref>). Dorsal hairs longer than 4 mm. Skull with an inflated rostrum and an elongated braincase (Fig. <xref ref-type="fig" rid="F11">11</xref>). Mastoid process extending laterally in posterior view. The occipital region has a square shape. Lambdoidal crests are highly developed and inclined. Sagittal crests are present and well-developed, with a more pronounced development in males. Infraorbital foramen opens laterally in frontal view. Basioccipital pits moderately depth. Rostrum with triangular shape in frontal view. Upper incisors are short and spatulated, with convergent tips. Presence of a pair of bilobed lower incisors. Some skull measurements are shown in Table <xref ref-type="table" rid="T2">2</xref>.</p></tp:treatment-sec><tp:treatment-sec sec-type="Identification" id="SECID0EI5CK"><title>Identification.</title><p>The relatively larger forearm length and skulls, along with the unicolored dorsal and ventral pelage, serve as characteristics to distinguish individuals of <italic><tp:taxon-name><tp:taxon-name-part taxon-name-part-type="genus" reg="Molossus">M.</tp:taxon-name-part><tp:taxon-name-part taxon-name-part-type="species" reg="rufus">rufus</tp:taxon-name-part></tp:taxon-name></italic> from its smaller congeners (<xref ref-type="bibr" rid="B47">Loureiro et al. 2018b</xref>). The short and spatulated upper incisors, with convergent tips, differentiate this species from <italic><tp:taxon-name><tp:taxon-name-part taxon-name-part-type="genus" reg="Molossus">Molossus</tp:taxon-name-part><tp:taxon-name-part taxon-name-part-type="species" reg="pretiosus">pretiosus</tp:taxon-name-part></tp:taxon-name></italic> Miller, 1902 (<xref ref-type="bibr" rid="B47">Loureiro et al. 2018b</xref>). The length of hairs longer than 4 mm, average forearm lengths of 51.98 mm in males and 50.36 mm in females, along with the greater skull lengths for both sexes of <italic><tp:taxon-name><tp:taxon-name-part taxon-name-part-type="genus" reg="Molossus">M.</tp:taxon-name-part><tp:taxon-name-part taxon-name-part-type="species" reg="rufus">rufus</tp:taxon-name-part></tp:taxon-name></italic>, distinguish this species from <italic><tp:taxon-name><tp:taxon-name-part taxon-name-part-type="genus" reg="Molossus">M.</tp:taxon-name-part><tp:taxon-name-part taxon-name-part-type="species" reg="fluminensis">fluminensis</tp:taxon-name-part></tp:taxon-name></italic> (<xref ref-type="bibr" rid="B48">Loureiro et al. 2020</xref>). Furthermore, a pair of lower incisors and other externally visible characters distinguish <italic><tp:taxon-name><tp:taxon-name-part taxon-name-part-type="genus" reg="Molossus">M.</tp:taxon-name-part><tp:taxon-name-part taxon-name-part-type="species" reg="rufus">rufus</tp:taxon-name-part></tp:taxon-name></italic> from members of the genus <italic><tp:taxon-name><tp:taxon-name-part taxon-name-part-type="genus" reg="Promops">Promops</tp:taxon-name-part></tp:taxon-name></italic> P. Gervais, 1856 (<xref ref-type="bibr" rid="B22">Eger 2008</xref>), which can be confused due to their morphological similarities.</p><sec sec-type="﻿Molossus sp. 1" id="SECID0E3ADK"><title>﻿<italic><tp:taxon-name><tp:taxon-name-part taxon-name-part-type="genus" reg="Molossus">Molossus</tp:taxon-name-part></tp:taxon-name></italic> sp. 1</title><p><bold>Summary of captures.</bold> One female (<abbrev xmlns:xlink="http://www.w3.org/1999/xlink" xlink:title="Coleção de Mamíferos Alexandre Rodrigues Ferreira" id="ABBRID0EMBDK" xlink:type="simple">CMARF</abbrev> 2198) and seven males (<abbrev xmlns:xlink="http://www.w3.org/1999/xlink" xlink:title="Coleção de Mamíferos Alexandre Rodrigues Ferreira" id="ABBRID0EQBDK" xlink:type="simple">CMARF</abbrev> 2199–2205).</p><p><bold>External measurements and weights.</bold> Female: <abbrev xmlns:xlink="http://www.w3.org/1999/xlink" xlink:title="total length of body" id="ABBRID0EYBDK" xlink:type="simple">TLB</abbrev>: 103.00, <abbrev xmlns:xlink="http://www.w3.org/1999/xlink" xlink:title="tail length" id="ABBRID0E3BDK" xlink:type="simple">TL</abbrev>: 40.00, <abbrev xmlns:xlink="http://www.w3.org/1999/xlink" xlink:title="length of hind limb" id="ABBRID0EACDK" xlink:type="simple">LHL</abbrev>: 9.00, <abbrev xmlns:xlink="http://www.w3.org/1999/xlink" xlink:title="ear length" id="ABBRID0EECDK" xlink:type="simple">EL</abbrev>: 12.00, W: 10.00. Males: <abbrev xmlns:xlink="http://www.w3.org/1999/xlink" xlink:title="total length of body" id="ABBRID0EICDK" xlink:type="simple">TLB</abbrev>: 104.00 (98.00–111.00), <abbrev xmlns:xlink="http://www.w3.org/1999/xlink" xlink:title="tail length" id="ABBRID0EMCDK" xlink:type="simple">TL</abbrev>: 39.85 (35.00–46.00), <abbrev xmlns:xlink="http://www.w3.org/1999/xlink" xlink:title="length of hind limb" id="ABBRID0EQCDK" xlink:type="simple">LHL</abbrev>: 6.55 (5.66–7.52), <abbrev xmlns:xlink="http://www.w3.org/1999/xlink" xlink:title="ear length" id="ABBRID0EUCDK" xlink:type="simple">EL</abbrev>: 12.07 (10.00–15.40), W: 13.00 (12.00–14.00).</p><p><bold>Morphological description.</bold> Dorsal fur is unicolored (dark brown), with hairs at the shoulders measuring 2 mm in length. Ventral coloration subtly contrasts with the dorsum, showing pale brown bases. Rostrum broad and convex, with a developed keel. Upper incisors elongated (similar to <italic><tp:taxon-name><tp:taxon-name-part taxon-name-part-type="genus" reg="Molossus">M.</tp:taxon-name-part><tp:taxon-name-part taxon-name-part-type="species" reg="molossus">molossus</tp:taxon-name-part></tp:taxon-name></italic>) and anteriorly projected. The infraorbital foramen is exposed anteriorly in the female, while in some males, this structure is anteriorly exposed, and in others, it is laterally positioned. Nasal process present. Occipital complex with a triangular shape. Mastoid processes developed (large) and ventrally oriented. Presence of a pair of bilobed lower incisors. Some skull measurements are shown in Table <xref ref-type="table" rid="T2">2</xref>.</p><p><bold>Identification.</bold> The morphology of these specimens exhibits unique characteristics in the facial morphology (rostrum broad and convex, with a developed keel), distinguishing them from <italic><tp:taxon-name><tp:taxon-name-part taxon-name-part-type="genus" reg="Molossus">M.</tp:taxon-name-part><tp:taxon-name-part taxon-name-part-type="species" reg="aztecus">aztecus</tp:taxon-name-part></tp:taxon-name></italic>, <italic><tp:taxon-name><tp:taxon-name-part taxon-name-part-type="genus" reg="Molossus">M.</tp:taxon-name-part><tp:taxon-name-part taxon-name-part-type="species" reg="currentium">currentium</tp:taxon-name-part></tp:taxon-name></italic>, and <italic><tp:taxon-name><tp:taxon-name-part taxon-name-part-type="genus" reg="Molossus">M.</tp:taxon-name-part><tp:taxon-name-part taxon-name-part-type="species" reg="molossus">molossus</tp:taxon-name-part></tp:taxon-name></italic>. Furthermore, the mastoid processes are developed (large) and oriented ventrally, differentiating them from <italic><tp:taxon-name><tp:taxon-name-part taxon-name-part-type="genus" reg="Molossus">Molossus</tp:taxon-name-part></tp:taxon-name></italic> sp. 2, while the uniform coloration of the dorsal pelage (unicolored) and the broad, convex rostrum with a developed keel, distinguish them from <italic><tp:taxon-name><tp:taxon-name-part taxon-name-part-type="genus" reg="Molossus">Molossus</tp:taxon-name-part></tp:taxon-name></italic> sp. 3.</p></sec><sec sec-type="﻿Molossus sp. 2" id="SECID0E5EDK"><title>﻿<italic><tp:taxon-name><tp:taxon-name-part taxon-name-part-type="genus" reg="Molossus">Molossus</tp:taxon-name-part></tp:taxon-name></italic> sp. 2</title><p><bold>Summary of captures</bold>. Three males (<abbrev xmlns:xlink="http://www.w3.org/1999/xlink" xlink:title="Coleção de Mamíferos Alexandre Rodrigues Ferreira" id="ABBRID0EOFDK" xlink:type="simple">CMARF</abbrev> 2206–2208).</p><p><bold>External measurements and weights.</bold><abbrev xmlns:xlink="http://www.w3.org/1999/xlink" xlink:title="total length of body" id="ABBRID0EWFDK" xlink:type="simple">TLB</abbrev>: 102.66 (100.00–106.00), <abbrev xmlns:xlink="http://www.w3.org/1999/xlink" xlink:title="tail length" id="ABBRID0E1FDK" xlink:type="simple">TL</abbrev>: 35.00 (32.00–37.00), <abbrev xmlns:xlink="http://www.w3.org/1999/xlink" xlink:title="length of hind limb" id="ABBRID0E5FDK" xlink:type="simple">LHL</abbrev>: 6.14 (5.23–7.00), <abbrev xmlns:xlink="http://www.w3.org/1999/xlink" xlink:title="ear length" id="ABBRID0ECGDK" xlink:type="simple">EL</abbrev>: 12.28 (11.91–12.95), W: 13.00 (12.00–14.00).</p><p><bold>Morphological description.</bold> Rostrum broad and convex, with a developed keel. Dorsal fur is weakly bicolored (hairs with pale brown bases and a broad band of dark chocolate brown in the rest). Hairs at the shoulders 2 mm in length. Ventral and dorsal coloration with slight contrast shows pale brown bases and chocolate brown tips.</p><p>Infraorbital foramen laterally positioned in two specimens and anteriorly positioned in one. Upper incisors elongated (similar to <italic><tp:taxon-name><tp:taxon-name-part taxon-name-part-type="genus" reg="Molossus">M.</tp:taxon-name-part><tp:taxon-name-part taxon-name-part-type="species" reg="molossus">molossus</tp:taxon-name-part></tp:taxon-name></italic>) and projected anteriorly. Nasal process undeveloped. Basioccipital pits are absent in one, while in two specimens they are present but scarcely visible. Occipital complex with triangular shape. The mastoid process is scarcely developed (short) and ventrally oriented. Presence of a pair of bilobed lower incisors. Some skull measurements are shown in Table <xref ref-type="table" rid="T2">2</xref>.</p><p><bold>Identification.</bold> Like <italic><tp:taxon-name><tp:taxon-name-part taxon-name-part-type="genus" reg="Molossus">Molossus</tp:taxon-name-part></tp:taxon-name></italic> sp. 1 (see above), the morphology of these specimens exhibits unique characteristics in facial morphology (broad and convex rostrum with a developed keel), distinguishing them from <italic><tp:taxon-name><tp:taxon-name-part taxon-name-part-type="genus" reg="Molossus">M.</tp:taxon-name-part><tp:taxon-name-part taxon-name-part-type="species" reg="aztecus">aztecus</tp:taxon-name-part></tp:taxon-name></italic>, <italic><tp:taxon-name><tp:taxon-name-part taxon-name-part-type="genus" reg="Molossus">M.</tp:taxon-name-part><tp:taxon-name-part taxon-name-part-type="species" reg="currentium">currentium</tp:taxon-name-part></tp:taxon-name></italic>, and <italic><tp:taxon-name><tp:taxon-name-part taxon-name-part-type="genus" reg="Molossus">M.</tp:taxon-name-part><tp:taxon-name-part taxon-name-part-type="species" reg="molossus">molossus</tp:taxon-name-part></tp:taxon-name></italic>. However, the scarcely developed (short) and ventrally oriented mastoid processes set them apart from <italic><tp:taxon-name><tp:taxon-name-part taxon-name-part-type="genus" reg="Molossus">Molossus</tp:taxon-name-part></tp:taxon-name></italic> sp. 1. Additionally, the uniform, weakly bicolored dorsal pelage, combined with the broad and convex rostrum with a developed keel, differentiates them from <italic><tp:taxon-name><tp:taxon-name-part taxon-name-part-type="genus" reg="Molossus">Molossus</tp:taxon-name-part></tp:taxon-name></italic> sp. 3.</p></sec><sec sec-type="﻿Molossus sp. 3" id="SECID0EVIDK"><title>﻿<italic><tp:taxon-name><tp:taxon-name-part taxon-name-part-type="genus" reg="Molossus">Molossus</tp:taxon-name-part></tp:taxon-name></italic> sp. 3</title><p><bold>Summary of captures</bold>. One female (<abbrev xmlns:xlink="http://www.w3.org/1999/xlink" xlink:title="Coleção de Mamíferos Alexandre Rodrigues Ferreira" id="ABBRID0EFJDK" xlink:type="simple">CMARF</abbrev> 2209).</p><p><bold>External measurements and weight.</bold><abbrev xmlns:xlink="http://www.w3.org/1999/xlink" xlink:title="total length of body" id="ABBRID0ENJDK" xlink:type="simple">TLB</abbrev>: 101.00, <abbrev xmlns:xlink="http://www.w3.org/1999/xlink" xlink:title="tail length" id="ABBRID0ERJDK" xlink:type="simple">TL</abbrev>: 41.00, <abbrev xmlns:xlink="http://www.w3.org/1999/xlink" xlink:title="length of hind limb" id="ABBRID0EVJDK" xlink:type="simple">LHL</abbrev>: 6.00, <abbrev xmlns:xlink="http://www.w3.org/1999/xlink" xlink:title="ear length" id="ABBRID0EZJDK" xlink:type="simple">EL</abbrev>: 11.00, W: 10.50.</p><p><bold>Morphological description.</bold> Rostrum narrow, with a slightly undeveloped keel. Dorsal fur is bicolored, with a white basal band and dark chocolate brown color in the rest. Ventral fur contrasts with the dorsum, with hairs showing broad gray bases and pale brown tips. Hairs at the shoulders is 3 mm in length. Upper incisors show only the bases (completely worn). Frontal foramen laterally positioned. The nasal process developed. Occipital complex with triangular shape. Mastoid process elongated and ventrally oriented. Basioccipital pits are present but shallow. Presence of a pair of bilobed lower incisors. Some skull measurements are shown in Table <xref ref-type="table" rid="T2">2</xref>.</p><p><bold>Identification.</bold> This specimen shows unique characteristics in its facial morphology (narrow rostrum, with poorly developed keel) and in the coloration of the ventral pelage, which contrasts with the dorsum. This morphological and chromatic pattern distinguishes it from other small species of <italic><tp:taxon-name><tp:taxon-name-part taxon-name-part-type="genus" reg="Molossus">Molossus</tp:taxon-name-part></tp:taxon-name></italic> (e.g., <italic><tp:taxon-name><tp:taxon-name-part taxon-name-part-type="genus" reg="Molossus">M.</tp:taxon-name-part><tp:taxon-name-part taxon-name-part-type="species" reg="aztecus">aztecus</tp:taxon-name-part></tp:taxon-name></italic>, <italic><tp:taxon-name><tp:taxon-name-part taxon-name-part-type="genus" reg="Molossus">M.</tp:taxon-name-part><tp:taxon-name-part taxon-name-part-type="species" reg="currentium">currentium</tp:taxon-name-part></tp:taxon-name></italic>, <italic><tp:taxon-name><tp:taxon-name-part taxon-name-part-type="genus" reg="Molossus">M.</tp:taxon-name-part><tp:taxon-name-part taxon-name-part-type="species" reg="molossus">molossus</tp:taxon-name-part></tp:taxon-name></italic>, <italic><tp:taxon-name><tp:taxon-name-part taxon-name-part-type="genus" reg="Molossus">Molossus</tp:taxon-name-part></tp:taxon-name></italic> sp. 1, and <italic><tp:taxon-name><tp:taxon-name-part taxon-name-part-type="genus" reg="Molossus">Molossus</tp:taxon-name-part></tp:taxon-name></italic> sp. 2).</p></sec></tp:treatment-sec><tp:treatment-sec><!--Section generated to contain objects referenced in tp:taxon-treatment.--><fig id="F11" position="float" orientation="portrait"><object-id xmlns:xlink="http://www.w3.org/1999/xlink" content-type="doi" xlink:type="simple">10.3897/zookeys.1210.128570.figure11</object-id><object-id xmlns:xlink="http://www.w3.org/1999/xlink" content-type="arpha" xlink:type="simple">A1271D12-5CBD-5774-9526-B462ACE170F5</object-id><label>Figure 11.</label><caption><p><bold>A, B</bold><italic><tp:taxon-name><tp:taxon-name-part taxon-name-part-type="genus" reg="Molossus">Molossus</tp:taxon-name-part><tp:taxon-name-part taxon-name-part-type="species" reg="molossus">molossus</tp:taxon-name-part></tp:taxon-name></italic> (<abbrev xmlns:xlink="http://www.w3.org/1999/xlink" xlink:title="Coleção de Mamíferos Alexandre Rodrigues Ferreira" id="ABBRID0ERXCK" xlink:type="simple">CMARF</abbrev> 2159) and <bold>C, D</bold><italic><tp:taxon-name><tp:taxon-name-part taxon-name-part-type="genus" reg="Molossus">Molossus</tp:taxon-name-part><tp:taxon-name-part taxon-name-part-type="species" reg="rufus">rufus</tp:taxon-name-part></tp:taxon-name></italic> (<abbrev xmlns:xlink="http://www.w3.org/1999/xlink" xlink:title="Coleção de Mamíferos Alexandre Rodrigues Ferreira" id="ABBRID0ECYCK" xlink:type="simple">CMARF</abbrev> 2182) <bold>A, C</bold> dorsal and ventral views of the skull in two species of <italic><tp:taxon-name><tp:taxon-name-part taxon-name-part-type="genus" reg="Molossus">Molossus</tp:taxon-name-part></tp:taxon-name></italic> collected in the Caatinga, northeastern Brazil <bold>B, D</bold> individuals of <italic><tp:taxon-name><tp:taxon-name-part taxon-name-part-type="genus" reg="Molossus">M.</tp:taxon-name-part><tp:taxon-name-part taxon-name-part-type="species" reg="molossus">molossus</tp:taxon-name-part></tp:taxon-name></italic> and <italic><tp:taxon-name><tp:taxon-name-part taxon-name-part-type="genus" reg="Molossus">M.</tp:taxon-name-part><tp:taxon-name-part taxon-name-part-type="species" reg="rufus">rufus</tp:taxon-name-part></tp:taxon-name></italic> photographed in the field (not to scale). Scale bar 5 mm.</p></caption><graphic xmlns:xlink="http://www.w3.org/1999/xlink" xlink:href="zookeys-1210-333_article-128570__-g011.jpg" position="float" orientation="portrait" xlink:type="simple" id="oo_1123346.jpg"><uri content-type="original_file" xlink:type="simple">https://binary.pensoft.net/fig/1123346</uri></graphic></fig><table-wrap id="T2" position="float" orientation="portrait"><label>Table 2.</label><caption><p>External and cranial measurements for four species of bats of the family <tp:taxon-name><tp:taxon-name-part taxon-name-part-type="family">Molossidae</tp:taxon-name-part></tp:taxon-name> with confirmed identity and three unidentified morphos. Data based on specimens collected in the Caatinga bioma (Lençóis, Chapada Diamantina region, northeastern Brazil), according to this study (catalog number are indicated) and previous information in literature. Abbreviations are described in the section of materials and methods.</p></caption><table id="TID0E4NCK" rules="all"><tbody><tr><th rowspan="1" colspan="1">TAXA</th><th rowspan="1" colspan="1">
                      <abbrev xmlns:xlink="http://www.w3.org/1999/xlink" xlink:title="forearm length" id="ABBRID0EVICI" xlink:type="simple">FA</abbrev>
                    </th><th rowspan="1" colspan="1">
                      <abbrev xmlns:xlink="http://www.w3.org/1999/xlink" xlink:title="greater length of skull with incisors" id="ABBRID0E4ICI" xlink:type="simple">GSLI</abbrev>
                    </th><th rowspan="1" colspan="1">
                      <abbrev xmlns:xlink="http://www.w3.org/1999/xlink" xlink:title="greater length of skull excluding incisors" id="ABBRID0EFJCI" xlink:type="simple">GSL</abbrev>
                    </th><th rowspan="1" colspan="1">
                      <abbrev xmlns:xlink="http://www.w3.org/1999/xlink" xlink:title="condylobasal length" id="ABBRID0ENJCI" xlink:type="simple">CBL</abbrev>
                    </th><th rowspan="1" colspan="1">
                      <abbrev xmlns:xlink="http://www.w3.org/1999/xlink" xlink:title="condylo-incisor length" id="ABBRID0EVJCI" xlink:type="simple">CIL</abbrev>
                    </th><th rowspan="1" colspan="1">
                      <abbrev xmlns:xlink="http://www.w3.org/1999/xlink" xlink:title="palatal length" id="ABBRID0E4JCI" xlink:type="simple">PL</abbrev>
                    </th><th rowspan="1" colspan="1">
                      <abbrev xmlns:xlink="http://www.w3.org/1999/xlink" xlink:title="zygomatic breadth" id="ABBRID0EFKCI" xlink:type="simple">ZB</abbrev>
                    </th><th rowspan="1" colspan="1">
                      <abbrev xmlns:xlink="http://www.w3.org/1999/xlink" xlink:title="mastoidal breadth" id="ABBRID0ENKCI" xlink:type="simple">MB</abbrev>
                    </th><th rowspan="1" colspan="1">
                      <abbrev xmlns:xlink="http://www.w3.org/1999/xlink" xlink:title="braincase width" id="ABBRID0EVKCI" xlink:type="simple">BCW</abbrev>
                    </th><th rowspan="1" colspan="1">
                      <abbrev xmlns:xlink="http://www.w3.org/1999/xlink" xlink:title="interorbital width" id="ABBRID0E4KCI" xlink:type="simple">IOW</abbrev>
                    </th><th rowspan="1" colspan="1">
                      <abbrev xmlns:xlink="http://www.w3.org/1999/xlink" xlink:title="length of maxillary toothrow" id="ABBRID0EFLCI" xlink:type="simple">C-M3</abbrev>
                    </th><th rowspan="1" colspan="1">
                      <abbrev xmlns:xlink="http://www.w3.org/1999/xlink" xlink:title="width across upper canines" id="ABBRID0ENLCI" xlink:type="simple">C-C</abbrev>
                    </th><th rowspan="1" colspan="1">
                      <abbrev xmlns:xlink="http://www.w3.org/1999/xlink" xlink:title="width across upper molars" id="ABBRID0EVLCI" xlink:type="simple">M3-M3</abbrev>
                    </th><th rowspan="1" colspan="1">
                      <abbrev xmlns:xlink="http://www.w3.org/1999/xlink" xlink:title="greatest length of mandible" id="ABBRID0E4LCI" xlink:type="simple">LM</abbrev>
                    </th><th rowspan="1" colspan="1">
                      <abbrev xmlns:xlink="http://www.w3.org/1999/xlink" xlink:title="length of mandibular toothrow" id="ABBRID0EFMCI" xlink:type="simple">c-m3</abbrev>
                    </th></tr><tr><td rowspan="1" colspan="16">
                      <italic>
                        <tp:taxon-name><tp:taxon-name-part taxon-name-part-type="genus" reg="Molossus">Molossus</tp:taxon-name-part><tp:taxon-name-part taxon-name-part-type="species" reg="aztecus">aztecus</tp:taxon-name-part></tp:taxon-name>
                      </italic>
                    </td></tr><tr><td rowspan="1" colspan="1">Female (<abbrev xmlns:xlink="http://www.w3.org/1999/xlink" xlink:title="Coleção de Mamíferos Alexandre Rodrigues Ferreira" id="ABBRID0E5MCI" xlink:type="simple">CMARF</abbrev> 2147)</td><td rowspan="1" colspan="1">39.75</td><td rowspan="1" colspan="1">16.61</td><td rowspan="1" colspan="1">15.90</td><td rowspan="1" colspan="1">14.56</td><td rowspan="1" colspan="1">15.66</td><td rowspan="1" colspan="1">5.44</td><td rowspan="1" colspan="1">10.90</td><td rowspan="1" colspan="1">10.11</td><td rowspan="1" colspan="1">8.72</td><td rowspan="1" colspan="1">3.77</td><td rowspan="1" colspan="1">6.12</td><td rowspan="1" colspan="1">4.26</td><td rowspan="1" colspan="1">7.75</td><td rowspan="1" colspan="1">11.66</td><td rowspan="1" colspan="1">7.14</td></tr><tr><td rowspan="1" colspan="1">Female (<abbrev xmlns:xlink="http://www.w3.org/1999/xlink" xlink:title="Coleção de Mamíferos Alexandre Rodrigues Ferreira" id="ABBRID0EUOCI" xlink:type="simple">CMARF</abbrev> 2148)</td><td rowspan="1" colspan="1">38.79</td><td rowspan="1" colspan="1">16.81</td><td rowspan="1" colspan="1">15.50</td><td rowspan="1" colspan="1">14.93</td><td rowspan="1" colspan="1">15.04</td><td rowspan="1" colspan="1">5.85</td><td rowspan="1" colspan="1">10.40</td><td rowspan="1" colspan="1">9.84</td><td rowspan="1" colspan="1">8.55</td><td rowspan="1" colspan="1">3.38</td><td rowspan="1" colspan="1">5.99</td><td rowspan="1" colspan="1">4.51</td><td rowspan="1" colspan="1">7.94</td><td rowspan="1" colspan="1">11.28</td><td rowspan="1" colspan="1">6.83</td></tr><tr><td rowspan="1" colspan="1">Female (<abbrev xmlns:xlink="http://www.w3.org/1999/xlink" xlink:title="Coleção de Mamíferos Alexandre Rodrigues Ferreira" id="ABBRID0EKQCI" xlink:type="simple">CMARF</abbrev> 2149)</td><td rowspan="1" colspan="1">40.76</td><td rowspan="1" colspan="1">16.28</td><td rowspan="1" colspan="1">15.50</td><td rowspan="1" colspan="1">14.99</td><td rowspan="1" colspan="1">15.20</td><td rowspan="1" colspan="1">5.86</td><td rowspan="1" colspan="1">10.57</td><td rowspan="1" colspan="1">9.84</td><td rowspan="1" colspan="1">8.42</td><td rowspan="1" colspan="1">3.42</td><td rowspan="1" colspan="1">5.73</td><td rowspan="1" colspan="1">4.19</td><td rowspan="1" colspan="1">7.63</td><td rowspan="1" colspan="1">11.29</td><td rowspan="1" colspan="1">6.62</td></tr><tr><td rowspan="1" colspan="1">Females (average of <xref ref-type="bibr" rid="B47">Loureiro et al. 2018b</xref>)</td><td rowspan="1" colspan="1">39.00</td><td rowspan="1" colspan="1">16.68</td><td rowspan="1" colspan="1">16.41</td><td rowspan="1" colspan="1">–</td><td rowspan="1" colspan="1">13.37*</td><td rowspan="1" colspan="1">5.29</td><td rowspan="1" colspan="1">10.65</td><td rowspan="1" colspan="1">–</td><td rowspan="1" colspan="1">9.02</td><td rowspan="1" colspan="1">3.78</td><td rowspan="1" colspan="1">6.04</td><td rowspan="1" colspan="1">4.32</td><td rowspan="1" colspan="1">7.62</td><td rowspan="1" colspan="1">–</td><td rowspan="1" colspan="1">–</td></tr><tr><td rowspan="1" colspan="1">Male (<abbrev xmlns:xlink="http://www.w3.org/1999/xlink" xlink:title="Coleção de Mamíferos Alexandre Rodrigues Ferreira" id="ABBRID0EWTCI" xlink:type="simple">CMARF</abbrev> 2150)</td><td rowspan="1" colspan="1">39.46</td><td rowspan="1" colspan="1">16.74</td><td rowspan="1" colspan="1">16.00</td><td rowspan="1" colspan="1">14.90</td><td rowspan="1" colspan="1">15.07</td><td rowspan="1" colspan="1">6.01</td><td rowspan="1" colspan="1">10.28</td><td rowspan="1" colspan="1">9.89</td><td rowspan="1" colspan="1">8.44</td><td rowspan="1" colspan="1">3.35</td><td rowspan="1" colspan="1">5.69</td><td rowspan="1" colspan="1">4.42</td><td rowspan="1" colspan="1">7.90</td><td rowspan="1" colspan="1">11.64</td><td rowspan="1" colspan="1">6.18</td></tr><tr><td rowspan="1" colspan="1">Male (<abbrev xmlns:xlink="http://www.w3.org/1999/xlink" xlink:title="Coleção de Mamíferos Alexandre Rodrigues Ferreira" id="ABBRID0EMVCI" xlink:type="simple">CMARF</abbrev> 2151)</td><td rowspan="1" colspan="1">40.74</td><td rowspan="1" colspan="1">17.04</td><td rowspan="1" colspan="1">16.00</td><td rowspan="1" colspan="1">15.86</td><td rowspan="1" colspan="1">15.47</td><td rowspan="1" colspan="1">6.26</td><td rowspan="1" colspan="1">10.68</td><td rowspan="1" colspan="1">10.52</td><td rowspan="1" colspan="1">8.61</td><td rowspan="1" colspan="1">3.69</td><td rowspan="1" colspan="1">6.17</td><td rowspan="1" colspan="1">4.34</td><td rowspan="1" colspan="1">8.02</td><td rowspan="1" colspan="1">11.73</td><td rowspan="1" colspan="1">7.32</td></tr><tr><td rowspan="1" colspan="1">Male (CMUFV 1668, <xref ref-type="bibr" rid="B35">Gregorin et al. 2011</xref>)</td><td rowspan="1" colspan="1">38.50</td><td rowspan="1" colspan="1">–</td><td rowspan="1" colspan="1">–</td><td rowspan="1" colspan="1">–</td><td rowspan="1" colspan="1">16.04</td><td rowspan="1" colspan="1">–</td><td rowspan="1" colspan="1">–</td><td rowspan="1" colspan="1">–</td><td rowspan="1" colspan="1">9.50</td><td rowspan="1" colspan="1">4.0</td><td rowspan="1" colspan="1">6.30</td><td rowspan="1" colspan="1">–</td><td rowspan="1" colspan="1">7.80</td><td rowspan="1" colspan="1">–</td><td rowspan="1" colspan="1">6.70</td></tr><tr><td rowspan="1" colspan="1">Male (CMUFV 1664, <xref ref-type="bibr" rid="B35">Gregorin et al. 2011</xref>)</td><td rowspan="1" colspan="1">37.80</td><td rowspan="1" colspan="1">–</td><td rowspan="1" colspan="1">–</td><td rowspan="1" colspan="1">–</td><td rowspan="1" colspan="1">16.00</td><td rowspan="1" colspan="1">–</td><td rowspan="1" colspan="1">–</td><td rowspan="1" colspan="1">–</td><td rowspan="1" colspan="1">9.30</td><td rowspan="1" colspan="1">4.0</td><td rowspan="1" colspan="1">6.40</td><td rowspan="1" colspan="1">–</td><td rowspan="1" colspan="1">8.10</td><td rowspan="1" colspan="1">–</td><td rowspan="1" colspan="1">6.70</td></tr><tr><td rowspan="1" colspan="1">Male (CMUFLA 399, <xref ref-type="bibr" rid="B35">Gregorin et al. 2011</xref>)</td><td rowspan="1" colspan="1">38.80</td><td rowspan="1" colspan="1">–</td><td rowspan="1" colspan="1">–</td><td rowspan="1" colspan="1">–</td><td rowspan="1" colspan="1">16.50</td><td rowspan="1" colspan="1">–</td><td rowspan="1" colspan="1">–</td><td rowspan="1" colspan="1">–</td><td rowspan="1" colspan="1">9.60</td><td rowspan="1" colspan="1">3.90</td><td rowspan="1" colspan="1">6.30</td><td rowspan="1" colspan="1">–</td><td rowspan="1" colspan="1">8.00</td><td rowspan="1" colspan="1">–</td><td rowspan="1" colspan="1">6.90</td></tr><tr><td rowspan="1" colspan="1">Male (CMUFLA 400, <xref ref-type="bibr" rid="B35">Gregorin et al. 2011</xref>)</td><td rowspan="1" colspan="1">39.30</td><td rowspan="1" colspan="1">–</td><td rowspan="1" colspan="1">–</td><td rowspan="1" colspan="1">–</td><td rowspan="1" colspan="1">16.20</td><td rowspan="1" colspan="1">–</td><td rowspan="1" colspan="1">–</td><td rowspan="1" colspan="1">–</td><td rowspan="1" colspan="1">9.40</td><td rowspan="1" colspan="1">3.90</td><td rowspan="1" colspan="1">6.40</td><td rowspan="1" colspan="1">–</td><td rowspan="1" colspan="1">8.10</td><td rowspan="1" colspan="1">–</td><td rowspan="1" colspan="1">6.70</td></tr><tr><td rowspan="1" colspan="1">Male (CMUFLA 416, <xref ref-type="bibr" rid="B35">Gregorin et al. 2011</xref>)</td><td rowspan="1" colspan="1">39.00</td><td rowspan="1" colspan="1">–</td><td rowspan="1" colspan="1">–</td><td rowspan="1" colspan="1">–</td><td rowspan="1" colspan="1">16.40</td><td rowspan="1" colspan="1">–</td><td rowspan="1" colspan="1">–</td><td rowspan="1" colspan="1">–</td><td rowspan="1" colspan="1">9.60</td><td rowspan="1" colspan="1">3.90</td><td rowspan="1" colspan="1">6.50</td><td rowspan="1" colspan="1">–</td><td rowspan="1" colspan="1">8.30</td><td rowspan="1" colspan="1">–</td><td rowspan="1" colspan="1">6.70</td></tr><tr><td rowspan="1" colspan="1">Males (average of <xref ref-type="bibr" rid="B47">Loureiro et al. 2018b</xref>)</td><td rowspan="1" colspan="1">39.50</td><td rowspan="1" colspan="1">17.62</td><td rowspan="1" colspan="1">17.28</td><td rowspan="1" colspan="1">–</td><td rowspan="1" colspan="1">14.01*</td><td rowspan="1" colspan="1">5.53</td><td rowspan="1" colspan="1">10.91</td><td rowspan="1" colspan="1">–</td><td rowspan="1" colspan="1">9.10</td><td rowspan="1" colspan="1">3.85</td><td rowspan="1" colspan="1">6.21</td><td rowspan="1" colspan="1">4.66</td><td rowspan="1" colspan="1">7.88</td><td rowspan="1" colspan="1">–</td><td rowspan="1" colspan="1">–</td></tr><tr><td rowspan="1" colspan="16">
                      <italic>
                        <tp:taxon-name><tp:taxon-name-part taxon-name-part-type="genus" reg="Molossus">Molossus</tp:taxon-name-part><tp:taxon-name-part taxon-name-part-type="species" reg="currentium">currentium</tp:taxon-name-part></tp:taxon-name>
                      </italic>
                    </td></tr><tr><td rowspan="1" colspan="1">Female (<abbrev xmlns:xlink="http://www.w3.org/1999/xlink" xlink:title="Coleção de Mamíferos Alexandre Rodrigues Ferreira" id="ABBRID0EWBDI" xlink:type="simple">CMARF</abbrev> 2152)</td><td rowspan="1" colspan="1">38.82</td><td rowspan="1" colspan="1">15.04</td><td rowspan="1" colspan="1">14.98</td><td rowspan="1" colspan="1">14.93</td><td rowspan="1" colspan="1">14.84</td><td rowspan="1" colspan="1">5.82</td><td rowspan="1" colspan="1">10.02</td><td rowspan="1" colspan="1">10.08</td><td rowspan="1" colspan="1">8.38</td><td rowspan="1" colspan="1">3.55</td><td rowspan="1" colspan="1">5.66</td><td rowspan="1" colspan="1">4.21</td><td rowspan="1" colspan="1">7.35</td><td rowspan="1" colspan="1">11.30</td><td rowspan="1" colspan="1">6.64</td></tr><tr><td rowspan="1" colspan="1">Female (<abbrev xmlns:xlink="http://www.w3.org/1999/xlink" xlink:title="Coleção de Mamíferos Alexandre Rodrigues Ferreira" id="ABBRID0EMDDI" xlink:type="simple">CMARF</abbrev> 2153)</td><td rowspan="1" colspan="1">38.98</td><td rowspan="1" colspan="1">17.04</td><td rowspan="1" colspan="1">15.58</td><td rowspan="1" colspan="1">15.07</td><td rowspan="1" colspan="1">14.74</td><td rowspan="1" colspan="1">5.20</td><td rowspan="1" colspan="1">10.18</td><td rowspan="1" colspan="1">10.15</td><td rowspan="1" colspan="1">8.72</td><td rowspan="1" colspan="1">3.34</td><td rowspan="1" colspan="1">5.84</td><td rowspan="1" colspan="1">4.32</td><td rowspan="1" colspan="1">7.62</td><td rowspan="1" colspan="1">11.19</td><td rowspan="1" colspan="1">6.46</td></tr><tr><td rowspan="1" colspan="1">Female (<abbrev xmlns:xlink="http://www.w3.org/1999/xlink" xlink:title="Coleção de Mamíferos Alexandre Rodrigues Ferreira" id="ABBRID0ECFDI" xlink:type="simple">CMARF</abbrev> 2154)</td><td rowspan="1" colspan="1">39.59</td><td rowspan="1" colspan="1">16.14</td><td rowspan="1" colspan="1">15.60</td><td rowspan="1" colspan="1">14.97</td><td rowspan="1" colspan="1">14.67</td><td rowspan="1" colspan="1">5.65</td><td rowspan="1" colspan="1">10.67</td><td rowspan="1" colspan="1">10.08</td><td rowspan="1" colspan="1">8.34</td><td rowspan="1" colspan="1">3.73</td><td rowspan="1" colspan="1">5.71</td><td rowspan="1" colspan="1">4.35</td><td rowspan="1" colspan="1">7.80</td><td rowspan="1" colspan="1">11.25</td><td rowspan="1" colspan="1">6.52</td></tr><tr><td rowspan="1" colspan="1">Female (<abbrev xmlns:xlink="http://www.w3.org/1999/xlink" xlink:title="Coleção de Mamíferos Alexandre Rodrigues Ferreira" id="ABBRID0EYGDI" xlink:type="simple">CMARF</abbrev> 2155)</td><td rowspan="1" colspan="1">40.39</td><td rowspan="1" colspan="1">16.59</td><td rowspan="1" colspan="1">15.78</td><td rowspan="1" colspan="1">14.94</td><td rowspan="1" colspan="1">14.54</td><td rowspan="1" colspan="1">5.87</td><td rowspan="1" colspan="1">10.29</td><td rowspan="1" colspan="1">10.04</td><td rowspan="1" colspan="1">8.62</td><td rowspan="1" colspan="1">3.57</td><td rowspan="1" colspan="1">5.77</td><td rowspan="1" colspan="1">4.16</td><td rowspan="1" colspan="1">7.74</td><td rowspan="1" colspan="1">11.21</td><td rowspan="1" colspan="1">6.76</td></tr><tr><td rowspan="1" colspan="1">Female (<abbrev xmlns:xlink="http://www.w3.org/1999/xlink" xlink:title="Coleção de Mamíferos Alexandre Rodrigues Ferreira" id="ABBRID0EOIDI" xlink:type="simple">CMARF</abbrev> 2156)</td><td rowspan="1" colspan="1">37.81</td><td rowspan="1" colspan="1">16.67</td><td rowspan="1" colspan="1">15.75</td><td rowspan="1" colspan="1">14.58</td><td rowspan="1" colspan="1">14.92</td><td rowspan="1" colspan="1">5.67</td><td rowspan="1" colspan="1">10.36</td><td rowspan="1" colspan="1">10.06</td><td rowspan="1" colspan="1">8.70</td><td rowspan="1" colspan="1">3.67</td><td rowspan="1" colspan="1">5.98</td><td rowspan="1" colspan="1">4.23</td><td rowspan="1" colspan="1">7.02</td><td rowspan="1" colspan="1">11.13</td><td rowspan="1" colspan="1">6.15</td></tr><tr><td rowspan="1" colspan="1">Females (average of <xref ref-type="bibr" rid="B47">Loureiro et al. 2018b</xref>)</td><td rowspan="1" colspan="1">41.90</td><td rowspan="1" colspan="1">17.97</td><td rowspan="1" colspan="1">17.57</td><td rowspan="1" colspan="1">–</td><td rowspan="1" colspan="1">14.34*</td><td rowspan="1" colspan="1">5.54</td><td rowspan="1" colspan="1">11.62</td><td rowspan="1" colspan="1">–</td><td rowspan="1" colspan="1">9.32</td><td rowspan="1" colspan="1">4.13</td><td rowspan="1" colspan="1">6.61</td><td rowspan="1" colspan="1">4.82</td><td rowspan="1" colspan="1">8.25</td><td rowspan="1" colspan="1">–</td><td rowspan="1" colspan="1">–</td></tr><tr><td rowspan="1" colspan="16">
                      <italic>
                        <tp:taxon-name><tp:taxon-name-part taxon-name-part-type="genus" reg="Molossus">Molossus</tp:taxon-name-part><tp:taxon-name-part taxon-name-part-type="species" reg="molossus">molossus</tp:taxon-name-part></tp:taxon-name>
                      </italic>
                    </td></tr><tr><td rowspan="1" colspan="1">Female (<abbrev xmlns:xlink="http://www.w3.org/1999/xlink" xlink:title="Coleção de Mamíferos Alexandre Rodrigues Ferreira" id="ABBRID0EKMDI" xlink:type="simple">CMARF</abbrev> 2157)</td><td rowspan="1" colspan="1">38.00</td><td rowspan="1" colspan="1">15.70</td><td rowspan="1" colspan="1">15.00</td><td rowspan="1" colspan="1">14.20</td><td rowspan="1" colspan="1">14.44</td><td rowspan="1" colspan="1">5.95</td><td rowspan="1" colspan="1">10.23</td><td rowspan="1" colspan="1">10.10</td><td rowspan="1" colspan="1">8.44</td><td rowspan="1" colspan="1">3.71</td><td rowspan="1" colspan="1">5.56</td><td rowspan="1" colspan="1">4.07</td><td rowspan="1" colspan="1">7.53</td><td rowspan="1" colspan="1">11.07</td><td rowspan="1" colspan="1">6.55</td></tr><tr><td rowspan="1" colspan="1">Female (<abbrev xmlns:xlink="http://www.w3.org/1999/xlink" xlink:title="Coleção de Mamíferos Alexandre Rodrigues Ferreira" id="ABBRID0EAODI" xlink:type="simple">CMARF</abbrev> 2158)</td><td rowspan="1" colspan="1">40.49</td><td rowspan="1" colspan="1">16.51</td><td rowspan="1" colspan="1">15.46</td><td rowspan="1" colspan="1">15.05</td><td rowspan="1" colspan="1">15.07</td><td rowspan="1" colspan="1">6.03</td><td rowspan="1" colspan="1">9.80</td><td rowspan="1" colspan="1">10.27</td><td rowspan="1" colspan="1">8.43</td><td rowspan="1" colspan="1">3.69</td><td rowspan="1" colspan="1">5.84</td><td rowspan="1" colspan="1">4.52</td><td rowspan="1" colspan="1">7.49</td><td rowspan="1" colspan="1">11.72</td><td rowspan="1" colspan="1">6.65</td></tr><tr><td rowspan="1" colspan="1">Female (<abbrev xmlns:xlink="http://www.w3.org/1999/xlink" xlink:title="Coleção de Mamíferos Alexandre Rodrigues Ferreira" id="ABBRID0EWPDI" xlink:type="simple">CMARF</abbrev> 2159)</td><td rowspan="1" colspan="1">39.82</td><td rowspan="1" colspan="1">16.42</td><td rowspan="1" colspan="1">15.56</td><td rowspan="1" colspan="1">14.97</td><td rowspan="1" colspan="1">15.07</td><td rowspan="1" colspan="1">6.06</td><td rowspan="1" colspan="1">10.32</td><td rowspan="1" colspan="1">10.03</td><td rowspan="1" colspan="1">8.55</td><td rowspan="1" colspan="1">3.60</td><td rowspan="1" colspan="1">6.04</td><td rowspan="1" colspan="1">4.47</td><td rowspan="1" colspan="1">7.80</td><td rowspan="1" colspan="1">11.41</td><td rowspan="1" colspan="1">6.87</td></tr><tr><td rowspan="1" colspan="1">Female (<abbrev xmlns:xlink="http://www.w3.org/1999/xlink" xlink:title="Coleção de Mamíferos Alexandre Rodrigues Ferreira" id="ABBRID0EMRDI" xlink:type="simple">CMARF</abbrev> 2160)</td><td rowspan="1" colspan="1">38.43</td><td rowspan="1" colspan="1">16.83</td><td rowspan="1" colspan="1">15.98</td><td rowspan="1" colspan="1">15.20</td><td rowspan="1" colspan="1">15.55</td><td rowspan="1" colspan="1">5.81</td><td rowspan="1" colspan="1">10.22</td><td rowspan="1" colspan="1">9.94</td><td rowspan="1" colspan="1">8.64</td><td rowspan="1" colspan="1">3.57</td><td rowspan="1" colspan="1">5.89</td><td rowspan="1" colspan="1">4.36</td><td rowspan="1" colspan="1">7.69</td><td rowspan="1" colspan="1">11.33</td><td rowspan="1" colspan="1">6.69</td></tr><tr><td rowspan="1" colspan="1">Female (<abbrev xmlns:xlink="http://www.w3.org/1999/xlink" xlink:title="Coleção de Mamíferos Alexandre Rodrigues Ferreira" id="ABBRID0ECTDI" xlink:type="simple">CMARF</abbrev> 2161)</td><td rowspan="1" colspan="1">40.93</td><td rowspan="1" colspan="1">16.98</td><td rowspan="1" colspan="1">15.99</td><td rowspan="1" colspan="1">15.43</td><td rowspan="1" colspan="1">15.47</td><td rowspan="1" colspan="1">5.78</td><td rowspan="1" colspan="1">10.47</td><td rowspan="1" colspan="1">10.51</td><td rowspan="1" colspan="1">8.58</td><td rowspan="1" colspan="1">3.58</td><td rowspan="1" colspan="1">6.12</td><td rowspan="1" colspan="1">4.40</td><td rowspan="1" colspan="1">7.93</td><td rowspan="1" colspan="1">11.84</td><td rowspan="1" colspan="1">6.82</td></tr><tr><td rowspan="1" colspan="1">Female (<abbrev xmlns:xlink="http://www.w3.org/1999/xlink" xlink:title="Coleção de Mamíferos Alexandre Rodrigues Ferreira" id="ABBRID0EYUDI" xlink:type="simple">CMARF</abbrev> 2162)</td><td rowspan="1" colspan="1">38.97</td><td rowspan="1" colspan="1">16.39</td><td rowspan="1" colspan="1">15.98</td><td rowspan="1" colspan="1">14.98</td><td rowspan="1" colspan="1">15.06</td><td rowspan="1" colspan="1">5.53</td><td rowspan="1" colspan="1">10.71</td><td rowspan="1" colspan="1">10.43</td><td rowspan="1" colspan="1">8.45</td><td rowspan="1" colspan="1">3.76</td><td rowspan="1" colspan="1">6.00</td><td rowspan="1" colspan="1">4.30</td><td rowspan="1" colspan="1">7.83</td><td rowspan="1" colspan="1">11.44</td><td rowspan="1" colspan="1">6.73</td></tr><tr><td rowspan="1" colspan="1">Female (<abbrev xmlns:xlink="http://www.w3.org/1999/xlink" xlink:title="Coleção de Mamíferos Alexandre Rodrigues Ferreira" id="ABBRID0EOWDI" xlink:type="simple">CMARF</abbrev> 2163)</td><td rowspan="1" colspan="1">39.45</td><td rowspan="1" colspan="1">16.54</td><td rowspan="1" colspan="1">15.78</td><td rowspan="1" colspan="1">15.04</td><td rowspan="1" colspan="1">15.10</td><td rowspan="1" colspan="1">5.50</td><td rowspan="1" colspan="1">10.71</td><td rowspan="1" colspan="1">10.54</td><td rowspan="1" colspan="1">8.66</td><td rowspan="1" colspan="1">3.64</td><td rowspan="1" colspan="1">5.81</td><td rowspan="1" colspan="1">4.32</td><td rowspan="1" colspan="1">7.92</td><td rowspan="1" colspan="1">11.26</td><td rowspan="1" colspan="1">6.76</td></tr><tr><td rowspan="1" colspan="1">Female (<abbrev xmlns:xlink="http://www.w3.org/1999/xlink" xlink:title="Coleção de Mamíferos Alexandre Rodrigues Ferreira" id="ABBRID0EEYDI" xlink:type="simple">CMARF</abbrev> 2164)</td><td rowspan="1" colspan="1">38.23</td><td rowspan="1" colspan="1">16.11</td><td rowspan="1" colspan="1">15.78</td><td rowspan="1" colspan="1">15.03</td><td rowspan="1" colspan="1">15.20</td><td rowspan="1" colspan="1">5.87</td><td rowspan="1" colspan="1">10.17</td><td rowspan="1" colspan="1">10.06</td><td rowspan="1" colspan="1">8.35</td><td rowspan="1" colspan="1">3.67</td><td rowspan="1" colspan="1">6.31</td><td rowspan="1" colspan="1">4.03</td><td rowspan="1" colspan="1">7.62</td><td rowspan="1" colspan="1">11.40</td><td rowspan="1" colspan="1">6.75</td></tr><tr><td rowspan="1" colspan="1">Female (<abbrev xmlns:xlink="http://www.w3.org/1999/xlink" xlink:title="Coleção de Mamíferos Alexandre Rodrigues Ferreira" id="ABBRID0E1ZDI" xlink:type="simple">CMARF</abbrev> 2165)</td><td rowspan="1" colspan="1">40.30</td><td rowspan="1" colspan="1">16.30</td><td rowspan="1" colspan="1">15.95</td><td rowspan="1" colspan="1">14.99</td><td rowspan="1" colspan="1">15.05</td><td rowspan="1" colspan="1">5.63</td><td rowspan="1" colspan="1">10.24</td><td rowspan="1" colspan="1">10.04</td><td rowspan="1" colspan="1">8.37</td><td rowspan="1" colspan="1">3.60</td><td rowspan="1" colspan="1">5.94</td><td rowspan="1" colspan="1">4.10</td><td rowspan="1" colspan="1">7.60</td><td rowspan="1" colspan="1">11.31</td><td rowspan="1" colspan="1">6.79</td></tr><tr><td rowspan="1" colspan="1">Female (<abbrev xmlns:xlink="http://www.w3.org/1999/xlink" xlink:title="Coleção de Mamíferos Alexandre Rodrigues Ferreira" id="ABBRID0EQ2DI" xlink:type="simple">CMARF</abbrev> 2166)</td><td rowspan="1" colspan="1">38.23</td><td rowspan="1" colspan="1">16.29</td><td rowspan="1" colspan="1">15.78</td><td rowspan="1" colspan="1">14.57</td><td rowspan="1" colspan="1">14.63</td><td rowspan="1" colspan="1">5.27</td><td rowspan="1" colspan="1">10.16</td><td rowspan="1" colspan="1">10.13</td><td rowspan="1" colspan="1">8.37</td><td rowspan="1" colspan="1">3.54</td><td rowspan="1" colspan="1">5.88</td><td rowspan="1" colspan="1">4.15</td><td rowspan="1" colspan="1">7.82</td><td rowspan="1" colspan="1">11.21</td><td rowspan="1" colspan="1">6.97</td></tr><tr><td rowspan="1" colspan="1">Female (<abbrev xmlns:xlink="http://www.w3.org/1999/xlink" xlink:title="Coleção de Mamíferos Alexandre Rodrigues Ferreira" id="ABBRID0EG4DI" xlink:type="simple">CMARF</abbrev> 2167)</td><td rowspan="1" colspan="1">39.19</td><td rowspan="1" colspan="1">16.06</td><td rowspan="1" colspan="1">15.65</td><td rowspan="1" colspan="1">14.60</td><td rowspan="1" colspan="1">14.86</td><td rowspan="1" colspan="1">5.91</td><td rowspan="1" colspan="1">10.25</td><td rowspan="1" colspan="1">10.08</td><td rowspan="1" colspan="1">8.78</td><td rowspan="1" colspan="1">3.52</td><td rowspan="1" colspan="1">5.99</td><td rowspan="1" colspan="1">4.12</td><td rowspan="1" colspan="1">7.64</td><td rowspan="1" colspan="1">11.41</td><td rowspan="1" colspan="1">6.67</td></tr><tr><td rowspan="1" colspan="1">Female (<abbrev xmlns:xlink="http://www.w3.org/1999/xlink" xlink:title="Coleção de Mamíferos Alexandre Rodrigues Ferreira" id="ABBRID0E35DI" xlink:type="simple">CMARF</abbrev> 2168)</td><td rowspan="1" colspan="1">39.51</td><td rowspan="1" colspan="1">16.27</td><td rowspan="1" colspan="1">15.78</td><td rowspan="1" colspan="1">14.85</td><td rowspan="1" colspan="1">14.87</td><td rowspan="1" colspan="1">5.42</td><td rowspan="1" colspan="1">10.30</td><td rowspan="1" colspan="1">10.06</td><td rowspan="1" colspan="1">8.38</td><td rowspan="1" colspan="1">3.62</td><td rowspan="1" colspan="1">5.88</td><td rowspan="1" colspan="1">4.18</td><td rowspan="1" colspan="1">7.96</td><td rowspan="1" colspan="1">11.21</td><td rowspan="1" colspan="1">6.83</td></tr><tr><td rowspan="1" colspan="1">Female (<abbrev xmlns:xlink="http://www.w3.org/1999/xlink" xlink:title="Coleção de Mamíferos Alexandre Rodrigues Ferreira" id="ABBRID0ETAAK" xlink:type="simple">CMARF</abbrev> 2169)</td><td rowspan="1" colspan="1">39.02</td><td rowspan="1" colspan="1">16.24</td><td rowspan="1" colspan="1">15.50</td><td rowspan="1" colspan="1">13.99</td><td rowspan="1" colspan="1">14.55</td><td rowspan="1" colspan="1">5.41</td><td rowspan="1" colspan="1">10.11</td><td rowspan="1" colspan="1">9.90</td><td rowspan="1" colspan="1">8.79</td><td rowspan="1" colspan="1">3.65</td><td rowspan="1" colspan="1">5.91</td><td rowspan="1" colspan="1">4.34</td><td rowspan="1" colspan="1">7.53</td><td rowspan="1" colspan="1">11.26</td><td rowspan="1" colspan="1">6.77</td></tr><tr><td rowspan="1" colspan="1">Female (<abbrev xmlns:xlink="http://www.w3.org/1999/xlink" xlink:title="Coleção de Mamíferos Alexandre Rodrigues Ferreira" id="ABBRID0EJCAK" xlink:type="simple">CMARF</abbrev> 2170)</td><td rowspan="1" colspan="1">40.57</td><td rowspan="1" colspan="1">16.08</td><td rowspan="1" colspan="1">15.98</td><td rowspan="1" colspan="1">14.44</td><td rowspan="1" colspan="1">14.86</td><td rowspan="1" colspan="1">5.18</td><td rowspan="1" colspan="1">10.33</td><td rowspan="1" colspan="1">9.91</td><td rowspan="1" colspan="1">8.57</td><td rowspan="1" colspan="1">3.54</td><td rowspan="1" colspan="1">5.87</td><td rowspan="1" colspan="1">4.26</td><td rowspan="1" colspan="1">7.45</td><td rowspan="1" colspan="1">11.75</td><td rowspan="1" colspan="1">6.89</td></tr><tr><td rowspan="1" colspan="1">Females (average of <xref ref-type="bibr" rid="B47">Loureiro et al. 2018b</xref>)</td><td rowspan="1" colspan="1">39.45</td><td rowspan="1" colspan="1">16.95</td><td rowspan="1" colspan="1">16.49</td><td rowspan="1" colspan="1">–</td><td rowspan="1" colspan="1">13.49*</td><td rowspan="1" colspan="1">5.39</td><td rowspan="1" colspan="1">10.26</td><td rowspan="1" colspan="1">–</td><td rowspan="1" colspan="1">8.84</td><td rowspan="1" colspan="1">3.70</td><td rowspan="1" colspan="1">6.13</td><td rowspan="1" colspan="1">4.36</td><td rowspan="1" colspan="1">7.65</td><td rowspan="1" colspan="1">–</td><td rowspan="1" colspan="1">–</td></tr><tr><td rowspan="1" colspan="1">Male (<abbrev xmlns:xlink="http://www.w3.org/1999/xlink" xlink:title="Coleção de Mamíferos Alexandre Rodrigues Ferreira" id="ABBRID0EVFAK" xlink:type="simple">CMARF</abbrev> 2171)</td><td rowspan="1" colspan="1">39.28</td><td rowspan="1" colspan="1">16.72</td><td rowspan="1" colspan="1">16.00</td><td rowspan="1" colspan="1">15.19</td><td rowspan="1" colspan="1">15.21</td><td rowspan="1" colspan="1">5.98</td><td rowspan="1" colspan="1">10.65</td><td rowspan="1" colspan="1">10.41</td><td rowspan="1" colspan="1">8.88</td><td rowspan="1" colspan="1">3.86</td><td rowspan="1" colspan="1">6.10</td><td rowspan="1" colspan="1">4.27</td><td rowspan="1" colspan="1">8.02</td><td rowspan="1" colspan="1">11.22</td><td rowspan="1" colspan="1">6.73</td></tr><tr><td rowspan="1" colspan="1">Males (average of <xref ref-type="bibr" rid="B47">Loureiro et al. 2018b</xref>)</td><td rowspan="1" colspan="1">40.21</td><td rowspan="1" colspan="1">17.65</td><td rowspan="1" colspan="1">17.22</td><td rowspan="1" colspan="1">–</td><td rowspan="1" colspan="1">14.04*</td><td rowspan="1" colspan="1">5.54</td><td rowspan="1" colspan="1">11.02</td><td rowspan="1" colspan="1">–</td><td rowspan="1" colspan="1">9.05</td><td rowspan="1" colspan="1">3.80</td><td rowspan="1" colspan="1">6.30</td><td rowspan="1" colspan="1">4.58</td><td rowspan="1" colspan="1">7.92</td><td rowspan="1" colspan="1">–</td><td rowspan="1" colspan="1">–</td></tr><tr><td rowspan="1" colspan="16">
                      <italic>
                        <tp:taxon-name><tp:taxon-name-part taxon-name-part-type="genus" reg="Molossus">Molossus</tp:taxon-name-part><tp:taxon-name-part taxon-name-part-type="species" reg="rufus">rufus</tp:taxon-name-part></tp:taxon-name>
                      </italic>
                    </td></tr><tr><td rowspan="1" colspan="1">Female (<abbrev xmlns:xlink="http://www.w3.org/1999/xlink" xlink:title="Coleção de Mamíferos Alexandre Rodrigues Ferreira" id="ABBRID0ERJAK" xlink:type="simple">CMARF</abbrev> 2172)</td><td rowspan="1" colspan="1">50.75</td><td rowspan="1" colspan="1">21.49</td><td rowspan="1" colspan="1">21.00</td><td rowspan="1" colspan="1">19.15</td><td rowspan="1" colspan="1">19.72</td><td rowspan="1" colspan="1">7.02</td><td rowspan="1" colspan="1">13.26</td><td rowspan="1" colspan="1">13.32</td><td rowspan="1" colspan="1">10.61</td><td rowspan="1" colspan="1">4.38</td><td rowspan="1" colspan="1">8.00</td><td rowspan="1" colspan="1">5.72</td><td rowspan="1" colspan="1">10.03</td><td rowspan="1" colspan="1">15.56</td><td rowspan="1" colspan="1">8.89</td></tr><tr><td rowspan="1" colspan="1">Female (<abbrev xmlns:xlink="http://www.w3.org/1999/xlink" xlink:title="Coleção de Mamíferos Alexandre Rodrigues Ferreira" id="ABBRID0EHLAK" xlink:type="simple">CMARF</abbrev> 2173)</td><td rowspan="1" colspan="1">50.16</td><td rowspan="1" colspan="1">20.32</td><td rowspan="1" colspan="1">19.10</td><td rowspan="1" colspan="1">17.92</td><td rowspan="1" colspan="1">18.92</td><td rowspan="1" colspan="1">7.48</td><td rowspan="1" colspan="1">13.34</td><td rowspan="1" colspan="1">12.88</td><td rowspan="1" colspan="1">10.65</td><td rowspan="1" colspan="1">4.55</td><td rowspan="1" colspan="1">7.73</td><td rowspan="1" colspan="1">5.73</td><td rowspan="1" colspan="1">9.95</td><td rowspan="1" colspan="1">15.20</td><td rowspan="1" colspan="1">8.81</td></tr><tr><td rowspan="1" colspan="1">Female (<abbrev xmlns:xlink="http://www.w3.org/1999/xlink" xlink:title="Coleção de Mamíferos Alexandre Rodrigues Ferreira" id="ABBRID0E4MAK" xlink:type="simple">CMARF</abbrev> 2174)</td><td rowspan="1" colspan="1">50.76</td><td rowspan="1" colspan="1">21.27</td><td rowspan="1" colspan="1">19.00</td><td rowspan="1" colspan="1">18.24</td><td rowspan="1" colspan="1">18.86</td><td rowspan="1" colspan="1">6.62</td><td rowspan="1" colspan="1">13.06</td><td rowspan="1" colspan="1">12.34</td><td rowspan="1" colspan="1">10.42</td><td rowspan="1" colspan="1">4.29</td><td rowspan="1" colspan="1">7.78</td><td rowspan="1" colspan="1">5.49</td><td rowspan="1" colspan="1">9.84</td><td rowspan="1" colspan="1">14.69</td><td rowspan="1" colspan="1">8.46</td></tr><tr><td rowspan="1" colspan="1">Female (<abbrev xmlns:xlink="http://www.w3.org/1999/xlink" xlink:title="Coleção de Mamíferos Alexandre Rodrigues Ferreira" id="ABBRID0ETOAK" xlink:type="simple">CMARF</abbrev> 2175)</td><td rowspan="1" colspan="1">50.41</td><td rowspan="1" colspan="1">20.67</td><td rowspan="1" colspan="1">19.10</td><td rowspan="1" colspan="1">18.79</td><td rowspan="1" colspan="1">19.48</td><td rowspan="1" colspan="1">6.66</td><td rowspan="1" colspan="1">13.62</td><td rowspan="1" colspan="1">13.55</td><td rowspan="1" colspan="1">10.57</td><td rowspan="1" colspan="1">4.39</td><td rowspan="1" colspan="1">7.69</td><td rowspan="1" colspan="1">5.69</td><td rowspan="1" colspan="1">10.14</td><td rowspan="1" colspan="1">14.93</td><td rowspan="1" colspan="1">8.67</td></tr><tr><td rowspan="1" colspan="1">Female (<abbrev xmlns:xlink="http://www.w3.org/1999/xlink" xlink:title="Coleção de Mamíferos Alexandre Rodrigues Ferreira" id="ABBRID0EJQAK" xlink:type="simple">CMARF</abbrev> 2176)</td><td rowspan="1" colspan="1">50.94</td><td rowspan="1" colspan="1">20.86</td><td rowspan="1" colspan="1">19.00</td><td rowspan="1" colspan="1">18.34</td><td rowspan="1" colspan="1">18.75</td><td rowspan="1" colspan="1">6.73</td><td rowspan="1" colspan="1">13.40</td><td rowspan="1" colspan="1">13.01</td><td rowspan="1" colspan="1">10.59</td><td rowspan="1" colspan="1">4.41</td><td rowspan="1" colspan="1">7.69</td><td rowspan="1" colspan="1">5.69</td><td rowspan="1" colspan="1">10.12</td><td rowspan="1" colspan="1">14.84</td><td rowspan="1" colspan="1">9.09</td></tr><tr><td rowspan="1" colspan="1">Female (<abbrev xmlns:xlink="http://www.w3.org/1999/xlink" xlink:title="Coleção de Mamíferos Alexandre Rodrigues Ferreira" id="ABBRID0E6RAK" xlink:type="simple">CMARF</abbrev> 2177)</td><td rowspan="1" colspan="1">49.25</td><td rowspan="1" colspan="1">20.37</td><td rowspan="1" colspan="1">19.10</td><td rowspan="1" colspan="1">17.84</td><td rowspan="1" colspan="1">18.57</td><td rowspan="1" colspan="1">7.31</td><td rowspan="1" colspan="1">13.37</td><td rowspan="1" colspan="1">13.25</td><td rowspan="1" colspan="1">10.76</td><td rowspan="1" colspan="1">4.06</td><td rowspan="1" colspan="1">7.67</td><td rowspan="1" colspan="1">5.55</td><td rowspan="1" colspan="1">9.96</td><td rowspan="1" colspan="1">14.87</td><td rowspan="1" colspan="1">8.87</td></tr><tr><td rowspan="1" colspan="1">Female (<abbrev xmlns:xlink="http://www.w3.org/1999/xlink" xlink:title="Coleção de Mamíferos Alexandre Rodrigues Ferreira" id="ABBRID0EVTAK" xlink:type="simple">CMARF</abbrev> 2178)</td><td rowspan="1" colspan="1">50.73</td><td rowspan="1" colspan="1">21.54</td><td rowspan="1" colspan="1">19.57</td><td rowspan="1" colspan="1">18.61</td><td rowspan="1" colspan="1">19.38</td><td rowspan="1" colspan="1">6.89</td><td rowspan="1" colspan="1">13.35</td><td rowspan="1" colspan="1">12.62</td><td rowspan="1" colspan="1">10.46</td><td rowspan="1" colspan="1">4.37</td><td rowspan="1" colspan="1">7.64</td><td rowspan="1" colspan="1">5.51</td><td rowspan="1" colspan="1">9.81</td><td rowspan="1" colspan="1">14.51</td><td rowspan="1" colspan="1">8.59</td></tr><tr><td rowspan="1" colspan="1">Female (<abbrev xmlns:xlink="http://www.w3.org/1999/xlink" xlink:title="Coleção de Mamíferos Alexandre Rodrigues Ferreira" id="ABBRID0ELVAK" xlink:type="simple">CMARF</abbrev> 2179)</td><td rowspan="1" colspan="1">50.03</td><td rowspan="1" colspan="1">21.95</td><td rowspan="1" colspan="1">21.10</td><td rowspan="1" colspan="1">19.15</td><td rowspan="1" colspan="1">19.93</td><td rowspan="1" colspan="1">7.19</td><td rowspan="1" colspan="1">13.32</td><td rowspan="1" colspan="1">13.11</td><td rowspan="1" colspan="1">10.07</td><td rowspan="1" colspan="1">4.98</td><td rowspan="1" colspan="1">7.93</td><td rowspan="1" colspan="1">6.23</td><td rowspan="1" colspan="1">9.95</td><td rowspan="1" colspan="1">15.29</td><td rowspan="1" colspan="1">8.93</td></tr><tr><td rowspan="1" colspan="1">Female (<abbrev xmlns:xlink="http://www.w3.org/1999/xlink" xlink:title="Coleção de Mamíferos Alexandre Rodrigues Ferreira" id="ABBRID0EBXAK" xlink:type="simple">CMARF</abbrev> 2180)</td><td rowspan="1" colspan="1">50.67</td><td rowspan="1" colspan="1">20.68</td><td rowspan="1" colspan="1">19.56</td><td rowspan="1" colspan="1">18.23</td><td rowspan="1" colspan="1">19.22</td><td rowspan="1" colspan="1">6.79</td><td rowspan="1" colspan="1">13.22</td><td rowspan="1" colspan="1">12.62</td><td rowspan="1" colspan="1">10.43</td><td rowspan="1" colspan="1">4.39</td><td rowspan="1" colspan="1">7.48</td><td rowspan="1" colspan="1">5.56</td><td rowspan="1" colspan="1">10.10</td><td rowspan="1" colspan="1">14.81</td><td rowspan="1" colspan="1">8.72</td></tr><tr><td rowspan="1" colspan="1">Female (<abbrev xmlns:xlink="http://www.w3.org/1999/xlink" xlink:title="Coleção de Mamíferos Alexandre Rodrigues Ferreira" id="ABBRID0EXYAK" xlink:type="simple">CMARF</abbrev> 2181)</td><td rowspan="1" colspan="1">49.94</td><td rowspan="1" colspan="1">20.58</td><td rowspan="1" colspan="1">19.98</td><td rowspan="1" colspan="1">18.13</td><td rowspan="1" colspan="1">19.25</td><td rowspan="1" colspan="1">6.80</td><td rowspan="1" colspan="1">13.25</td><td rowspan="1" colspan="1">12.70</td><td rowspan="1" colspan="1">10.44</td><td rowspan="1" colspan="1">4.35</td><td rowspan="1" colspan="1">7.50</td><td rowspan="1" colspan="1">5.55</td><td rowspan="1" colspan="1">10.15</td><td rowspan="1" colspan="1">14.71</td><td rowspan="1" colspan="1">8.12</td></tr><tr><td rowspan="1" colspan="1">Females (average of <xref ref-type="bibr" rid="B47">Loureiro et al. 2018b</xref>)</td><td rowspan="1" colspan="1">50.00</td><td rowspan="1" colspan="1">21.30</td><td rowspan="1" colspan="1">20.69</td><td rowspan="1" colspan="1">–</td><td rowspan="1" colspan="1">17.07*</td><td rowspan="1" colspan="1">6.78</td><td rowspan="1" colspan="1">12.90</td><td rowspan="1" colspan="1">–</td><td rowspan="1" colspan="1">10.62</td><td rowspan="1" colspan="1">4.38</td><td rowspan="1" colspan="1">7.74</td><td rowspan="1" colspan="1">5.58</td><td rowspan="1" colspan="1">9.67</td><td rowspan="1" colspan="1">–</td><td rowspan="1" colspan="1">–</td></tr><tr><td rowspan="1" colspan="1">Male (<abbrev xmlns:xlink="http://www.w3.org/1999/xlink" xlink:title="Coleção de Mamíferos Alexandre Rodrigues Ferreira" id="ABBRID0ED3AK" xlink:type="simple">CMARF</abbrev> 2182)</td><td rowspan="1" colspan="1">51.03</td><td rowspan="1" colspan="1">22.57</td><td rowspan="1" colspan="1">21.99</td><td rowspan="1" colspan="1">19.82</td><td rowspan="1" colspan="1">20.51</td><td rowspan="1" colspan="1">7.03</td><td rowspan="1" colspan="1">14.28</td><td rowspan="1" colspan="1">13.61</td><td rowspan="1" colspan="1">10.99</td><td rowspan="1" colspan="1">4.88</td><td rowspan="1" colspan="1">8.03</td><td rowspan="1" colspan="1">6.08</td><td rowspan="1" colspan="1">10.21</td><td rowspan="1" colspan="1">15.86</td><td rowspan="1" colspan="1">9.19</td></tr><tr><td rowspan="1" colspan="1">Male (<abbrev xmlns:xlink="http://www.w3.org/1999/xlink" xlink:title="Coleção de Mamíferos Alexandre Rodrigues Ferreira" id="ABBRID0EZ4AK" xlink:type="simple">CMARF</abbrev> 2183)</td><td rowspan="1" colspan="1">52.26</td><td rowspan="1" colspan="1">21.71</td><td rowspan="1" colspan="1">21.00</td><td rowspan="1" colspan="1">19.99</td><td rowspan="1" colspan="1">20.69</td><td rowspan="1" colspan="1">7.42</td><td rowspan="1" colspan="1">13.85</td><td rowspan="1" colspan="1">13.99</td><td rowspan="1" colspan="1">10.69</td><td rowspan="1" colspan="1">4.36</td><td rowspan="1" colspan="1">7.79</td><td rowspan="1" colspan="1">6.03</td><td rowspan="1" colspan="1">10.11</td><td rowspan="1" colspan="1">16.03</td><td rowspan="1" colspan="1">8.26</td></tr><tr><td rowspan="1" colspan="1">Male (<abbrev xmlns:xlink="http://www.w3.org/1999/xlink" xlink:title="Coleção de Mamíferos Alexandre Rodrigues Ferreira" id="ABBRID0EP6AK" xlink:type="simple">CMARF</abbrev> 2184)</td><td rowspan="1" colspan="1">52.42</td><td rowspan="1" colspan="1">22.20</td><td rowspan="1" colspan="1">21.98</td><td rowspan="1" colspan="1">19.98</td><td rowspan="1" colspan="1">20.58</td><td rowspan="1" colspan="1">7.08</td><td rowspan="1" colspan="1">14.45</td><td rowspan="1" colspan="1">14.30</td><td rowspan="1" colspan="1">10.70</td><td rowspan="1" colspan="1">4.53</td><td rowspan="1" colspan="1">8.12</td><td rowspan="1" colspan="1">6.04</td><td rowspan="1" colspan="1">10.69</td><td rowspan="1" colspan="1">16.18</td><td rowspan="1" colspan="1">9.26</td></tr><tr><td rowspan="1" colspan="1">Male (<abbrev xmlns:xlink="http://www.w3.org/1999/xlink" xlink:title="Coleção de Mamíferos Alexandre Rodrigues Ferreira" id="ABBRID0EFBBK" xlink:type="simple">CMARF</abbrev> 2185)</td><td rowspan="1" colspan="1">50.59</td><td rowspan="1" colspan="1">23.26</td><td rowspan="1" colspan="1">21.98</td><td rowspan="1" colspan="1">19.88</td><td rowspan="1" colspan="1">20.66</td><td rowspan="1" colspan="1">6.92</td><td rowspan="1" colspan="1">14.37</td><td rowspan="1" colspan="1">13.79</td><td rowspan="1" colspan="1">10.86</td><td rowspan="1" colspan="1">4.49</td><td rowspan="1" colspan="1">8.29</td><td rowspan="1" colspan="1">6.32</td><td rowspan="1" colspan="1">10.48</td><td rowspan="1" colspan="1">16.17</td><td rowspan="1" colspan="1">9.47</td></tr><tr><td rowspan="1" colspan="1">Male (<abbrev xmlns:xlink="http://www.w3.org/1999/xlink" xlink:title="Coleção de Mamíferos Alexandre Rodrigues Ferreira" id="ABBRID0E2CBK" xlink:type="simple">CMARF</abbrev> 2186)</td><td rowspan="1" colspan="1">50.98</td><td rowspan="1" colspan="1">21.68</td><td rowspan="1" colspan="1">21.00</td><td rowspan="1" colspan="1">18.89</td><td rowspan="1" colspan="1">19.73</td><td rowspan="1" colspan="1">7.67</td><td rowspan="1" colspan="1">13.43</td><td rowspan="1" colspan="1">13.72</td><td rowspan="1" colspan="1">10.51</td><td rowspan="1" colspan="1">4.58</td><td rowspan="1" colspan="1">7.79</td><td rowspan="1" colspan="1">5.94</td><td rowspan="1" colspan="1">10.28</td><td rowspan="1" colspan="1">15.43</td><td rowspan="1" colspan="1">9.02</td></tr><tr><td rowspan="1" colspan="1">Male (<abbrev xmlns:xlink="http://www.w3.org/1999/xlink" xlink:title="Coleção de Mamíferos Alexandre Rodrigues Ferreira" id="ABBRID0EREBK" xlink:type="simple">CMARF</abbrev> 2187)</td><td rowspan="1" colspan="1">51.12</td><td rowspan="1" colspan="1">22.87</td><td rowspan="1" colspan="1">21.56</td><td rowspan="1" colspan="1">20.02</td><td rowspan="1" colspan="1">20.60</td><td rowspan="1" colspan="1">6.84</td><td rowspan="1" colspan="1">13.86</td><td rowspan="1" colspan="1">14.00</td><td rowspan="1" colspan="1">10.68</td><td rowspan="1" colspan="1">4.41</td><td rowspan="1" colspan="1">7.93</td><td rowspan="1" colspan="1">6.30</td><td rowspan="1" colspan="1">10.40</td><td rowspan="1" colspan="1">15.89</td><td rowspan="1" colspan="1">9.16</td></tr><tr><td rowspan="1" colspan="1">Male (<abbrev xmlns:xlink="http://www.w3.org/1999/xlink" xlink:title="Coleção de Mamíferos Alexandre Rodrigues Ferreira" id="ABBRID0EHGBK" xlink:type="simple">CMARF</abbrev> 2188)</td><td rowspan="1" colspan="1">52.55</td><td rowspan="1" colspan="1">22.84</td><td rowspan="1" colspan="1">21.50</td><td rowspan="1" colspan="1">20.17</td><td rowspan="1" colspan="1">20.85</td><td rowspan="1" colspan="1">7.98</td><td rowspan="1" colspan="1">14.38</td><td rowspan="1" colspan="1">14.22</td><td rowspan="1" colspan="1">11.16</td><td rowspan="1" colspan="1">4.71</td><td rowspan="1" colspan="1">8.02</td><td rowspan="1" colspan="1">6.19</td><td rowspan="1" colspan="1">10.62</td><td rowspan="1" colspan="1">16.08</td><td rowspan="1" colspan="1">9.68</td></tr><tr><td rowspan="1" colspan="1">Male (<abbrev xmlns:xlink="http://www.w3.org/1999/xlink" xlink:title="Coleção de Mamíferos Alexandre Rodrigues Ferreira" id="ABBRID0E4HBK" xlink:type="simple">CMARF</abbrev> 2189)</td><td rowspan="1" colspan="1">51.14</td><td rowspan="1" colspan="1">22.41</td><td rowspan="1" colspan="1">21.78</td><td rowspan="1" colspan="1">19.96</td><td rowspan="1" colspan="1">20.67</td><td rowspan="1" colspan="1">7.42</td><td rowspan="1" colspan="1">14.72</td><td rowspan="1" colspan="1">14.00</td><td rowspan="1" colspan="1">11.09</td><td rowspan="1" colspan="1">4.80</td><td rowspan="1" colspan="1">8.28</td><td rowspan="1" colspan="1">6.33</td><td rowspan="1" colspan="1">10.56</td><td rowspan="1" colspan="1">16.09</td><td rowspan="1" colspan="1">9.34</td></tr><tr><td rowspan="1" colspan="1">Male (<abbrev xmlns:xlink="http://www.w3.org/1999/xlink" xlink:title="Coleção de Mamíferos Alexandre Rodrigues Ferreira" id="ABBRID0ETJBK" xlink:type="simple">CMARF</abbrev> 2190)</td><td rowspan="1" colspan="1">53.21</td><td rowspan="1" colspan="1">22.75</td><td rowspan="1" colspan="1">21.54</td><td rowspan="1" colspan="1">19.40</td><td rowspan="1" colspan="1">20.56</td><td rowspan="1" colspan="1">8.00</td><td rowspan="1" colspan="1">14.25</td><td rowspan="1" colspan="1">13.87</td><td rowspan="1" colspan="1">10.68</td><td rowspan="1" colspan="1">4.62</td><td rowspan="1" colspan="1">7.93</td><td rowspan="1" colspan="1">6.07</td><td rowspan="1" colspan="1">10.20</td><td rowspan="1" colspan="1">16.27</td><td rowspan="1" colspan="1">9.23</td></tr><tr><td rowspan="1" colspan="1">Male (<abbrev xmlns:xlink="http://www.w3.org/1999/xlink" xlink:title="Coleção de Mamíferos Alexandre Rodrigues Ferreira" id="ABBRID0EJLBK" xlink:type="simple">CMARF</abbrev> 2191)</td><td rowspan="1" colspan="1">53.14</td><td rowspan="1" colspan="1">23.04</td><td rowspan="1" colspan="1">21.00</td><td rowspan="1" colspan="1">19.51</td><td rowspan="1" colspan="1">20.28</td><td rowspan="1" colspan="1">7.24</td><td rowspan="1" colspan="1">14.63</td><td rowspan="1" colspan="1">14.22</td><td rowspan="1" colspan="1">11.08</td><td rowspan="1" colspan="1">4.74</td><td rowspan="1" colspan="1">8.10</td><td rowspan="1" colspan="1">6.61</td><td rowspan="1" colspan="1">10.34</td><td rowspan="1" colspan="1">16.57</td><td rowspan="1" colspan="1">9.10</td></tr><tr><td rowspan="1" colspan="1">Male (<abbrev xmlns:xlink="http://www.w3.org/1999/xlink" xlink:title="Coleção de Mamíferos Alexandre Rodrigues Ferreira" id="ABBRID0E6MBK" xlink:type="simple">CMARF</abbrev> 2192)</td><td rowspan="1" colspan="1">53.14</td><td rowspan="1" colspan="1">22.04</td><td rowspan="1" colspan="1">21.15</td><td rowspan="1" colspan="1">19.56</td><td rowspan="1" colspan="1">19.86</td><td rowspan="1" colspan="1">7.15</td><td rowspan="1" colspan="1">13.62</td><td rowspan="1" colspan="1">13.44</td><td rowspan="1" colspan="1">11.15</td><td rowspan="1" colspan="1">4.59</td><td rowspan="1" colspan="1">7.88</td><td rowspan="1" colspan="1">5.66</td><td rowspan="1" colspan="1">10.38</td><td rowspan="1" colspan="1">15.69</td><td rowspan="1" colspan="1">9.17</td></tr><tr><td rowspan="1" colspan="1">Male (<abbrev xmlns:xlink="http://www.w3.org/1999/xlink" xlink:title="Coleção de Mamíferos Alexandre Rodrigues Ferreira" id="ABBRID0EVOBK" xlink:type="simple">CMARF</abbrev> 2193)</td><td rowspan="1" colspan="1">50.38</td><td rowspan="1" colspan="1">22.38</td><td rowspan="1" colspan="1">21.00</td><td rowspan="1" colspan="1">19.47</td><td rowspan="1" colspan="1">20.19</td><td rowspan="1" colspan="1">7.34</td><td rowspan="1" colspan="1">14.29</td><td rowspan="1" colspan="1">14.18</td><td rowspan="1" colspan="1">10.79</td><td rowspan="1" colspan="1">4.53</td><td rowspan="1" colspan="1">7.75</td><td rowspan="1" colspan="1">6.06</td><td rowspan="1" colspan="1">10.38</td><td rowspan="1" colspan="1">15.65</td><td rowspan="1" colspan="1">9.05</td></tr><tr><td rowspan="1" colspan="1">Male (<abbrev xmlns:xlink="http://www.w3.org/1999/xlink" xlink:title="Coleção de Mamíferos Alexandre Rodrigues Ferreira" id="ABBRID0ELQBK" xlink:type="simple">CMARF</abbrev> 2194)</td><td rowspan="1" colspan="1">52.37</td><td rowspan="1" colspan="1">22.36</td><td rowspan="1" colspan="1">21.45</td><td rowspan="1" colspan="1">19.46</td><td rowspan="1" colspan="1">20.40</td><td rowspan="1" colspan="1">7.70</td><td rowspan="1" colspan="1">14.06</td><td rowspan="1" colspan="1">13.75</td><td rowspan="1" colspan="1">10.75</td><td rowspan="1" colspan="1">4.41</td><td rowspan="1" colspan="1">7.89</td><td rowspan="1" colspan="1">5.94</td><td rowspan="1" colspan="1">10.30</td><td rowspan="1" colspan="1">15.41</td><td rowspan="1" colspan="1">8.98</td></tr><tr><td rowspan="1" colspan="1">Male (<abbrev xmlns:xlink="http://www.w3.org/1999/xlink" xlink:title="Coleção de Mamíferos Alexandre Rodrigues Ferreira" id="ABBRID0EBSBK" xlink:type="simple">CMARF</abbrev> 2195)</td><td rowspan="1" colspan="1">53.42</td><td rowspan="1" colspan="1">22.82</td><td rowspan="1" colspan="1">21.20</td><td rowspan="1" colspan="1">19.46</td><td rowspan="1" colspan="1">20.20</td><td rowspan="1" colspan="1">7.19</td><td rowspan="1" colspan="1">14.02</td><td rowspan="1" colspan="1">13.74</td><td rowspan="1" colspan="1">10.70</td><td rowspan="1" colspan="1">4.64</td><td rowspan="1" colspan="1">7.97</td><td rowspan="1" colspan="1">6.24</td><td rowspan="1" colspan="1">10.51</td><td rowspan="1" colspan="1">15.77</td><td rowspan="1" colspan="1">9.29</td></tr><tr><td rowspan="1" colspan="1">Male (<abbrev xmlns:xlink="http://www.w3.org/1999/xlink" xlink:title="Coleção de Mamíferos Alexandre Rodrigues Ferreira" id="ABBRID0EXTBK" xlink:type="simple">CMARF</abbrev> 2196)</td><td rowspan="1" colspan="1">45.83</td><td rowspan="1" colspan="1">21.50</td><td rowspan="1" colspan="1">21.00</td><td rowspan="1" colspan="1">19.00</td><td rowspan="1" colspan="1">19.46</td><td rowspan="1" colspan="1">6.73</td><td rowspan="1" colspan="1">14.26</td><td rowspan="1" colspan="1">13.65</td><td rowspan="1" colspan="1">10.66</td><td rowspan="1" colspan="1">4.29</td><td rowspan="1" colspan="1">7.71</td><td rowspan="1" colspan="1">6.17</td><td rowspan="1" colspan="1">10.40</td><td rowspan="1" colspan="1">15.60</td><td rowspan="1" colspan="1">9.06</td></tr><tr><td rowspan="1" colspan="1">Male (<abbrev xmlns:xlink="http://www.w3.org/1999/xlink" xlink:title="Coleção de Mamíferos Alexandre Rodrigues Ferreira" id="ABBRID0ENVBK" xlink:type="simple">CMARF</abbrev> 2197)</td><td rowspan="1" colspan="1">45.83</td><td rowspan="1" colspan="1">21.55</td><td rowspan="1" colspan="1">21.00</td><td rowspan="1" colspan="1">19.00</td><td rowspan="1" colspan="1">19.00</td><td rowspan="1" colspan="1">6.50</td><td rowspan="1" colspan="1">14.25</td><td rowspan="1" colspan="1">13.80</td><td rowspan="1" colspan="1">10.50</td><td rowspan="1" colspan="1">4.69</td><td rowspan="1" colspan="1">7.90</td><td rowspan="1" colspan="1">6.07</td><td rowspan="1" colspan="1">10.51</td><td rowspan="1" colspan="1">15.70</td><td rowspan="1" colspan="1">9.20</td></tr><tr><td rowspan="1" colspan="1">Males (average of <xref ref-type="bibr" rid="B47">Loureiro et al. 2018b</xref>)</td><td rowspan="1" colspan="1">49.55</td><td rowspan="1" colspan="1">22.9</td><td rowspan="1" colspan="1">22.19</td><td rowspan="1" colspan="1">–</td><td rowspan="1" colspan="1">17.85*</td><td rowspan="1" colspan="1">7.09</td><td rowspan="1" colspan="1">14.05</td><td rowspan="1" colspan="1">–</td><td rowspan="1" colspan="1">10.91</td><td rowspan="1" colspan="1">4.54</td><td rowspan="1" colspan="1">8.04</td><td rowspan="1" colspan="1">6.07</td><td rowspan="1" colspan="1">9.95</td><td rowspan="1" colspan="1">–</td><td rowspan="1" colspan="1">–</td></tr><tr><td rowspan="1" colspan="16"><italic><tp:taxon-name><tp:taxon-name-part taxon-name-part-type="genus" reg="Molossus">Molossus</tp:taxon-name-part></tp:taxon-name></italic> sp. 1</td></tr><tr><td rowspan="1" colspan="1">Female (<abbrev xmlns:xlink="http://www.w3.org/1999/xlink" xlink:title="Coleção de Mamíferos Alexandre Rodrigues Ferreira" id="ABBRID0EFZBK" xlink:type="simple">CMARF</abbrev> 2198)</td><td rowspan="1" colspan="1">39.19</td><td rowspan="1" colspan="1">16.48</td><td rowspan="1" colspan="1">15.96</td><td rowspan="1" colspan="1">14.79</td><td rowspan="1" colspan="1">15.02</td><td rowspan="1" colspan="1">5.77</td><td rowspan="1" colspan="1">10.51</td><td rowspan="1" colspan="1">10.26</td><td rowspan="1" colspan="1">8.78</td><td rowspan="1" colspan="1">3.70</td><td rowspan="1" colspan="1">5.65</td><td rowspan="1" colspan="1">4.09</td><td rowspan="1" colspan="1">7.66</td><td rowspan="1" colspan="1">11.17</td><td rowspan="1" colspan="1">6.58</td></tr><tr><td rowspan="1" colspan="1">Male (<abbrev xmlns:xlink="http://www.w3.org/1999/xlink" xlink:title="Coleção de Mamíferos Alexandre Rodrigues Ferreira" id="ABBRID0E21BK" xlink:type="simple">CMARF</abbrev> 2199)</td><td rowspan="1" colspan="1">40.53</td><td rowspan="1" colspan="1">17.56</td><td rowspan="1" colspan="1">16.00</td><td rowspan="1" colspan="1">15.50</td><td rowspan="1" colspan="1">15.55</td><td rowspan="1" colspan="1">5.93</td><td rowspan="1" colspan="1">10.76</td><td rowspan="1" colspan="1">10.41</td><td rowspan="1" colspan="1">8.45</td><td rowspan="1" colspan="1">3.66</td><td rowspan="1" colspan="1">5.94</td><td rowspan="1" colspan="1">4.36</td><td rowspan="1" colspan="1">8.11</td><td rowspan="1" colspan="1">11.65</td><td rowspan="1" colspan="1">6.49</td></tr><tr><td rowspan="1" colspan="1">Male (<abbrev xmlns:xlink="http://www.w3.org/1999/xlink" xlink:title="Coleção de Mamíferos Alexandre Rodrigues Ferreira" id="ABBRID0ER3BK" xlink:type="simple">CMARF</abbrev> 2200)</td><td rowspan="1" colspan="1">41.02</td><td rowspan="1" colspan="1">17.31</td><td rowspan="1" colspan="1">16.00</td><td rowspan="1" colspan="1">15.12</td><td rowspan="1" colspan="1">15.20</td><td rowspan="1" colspan="1">6.01</td><td rowspan="1" colspan="1">10.57</td><td rowspan="1" colspan="1">10.70</td><td rowspan="1" colspan="1">8.79</td><td rowspan="1" colspan="1">3.67</td><td rowspan="1" colspan="1">6.15</td><td rowspan="1" colspan="1">4.34</td><td rowspan="1" colspan="1">7.89</td><td rowspan="1" colspan="1">11.47</td><td rowspan="1" colspan="1">6.81</td></tr><tr><td rowspan="1" colspan="1">Male (<abbrev xmlns:xlink="http://www.w3.org/1999/xlink" xlink:title="Coleção de Mamíferos Alexandre Rodrigues Ferreira" id="ABBRID0EH5BK" xlink:type="simple">CMARF</abbrev> 2201)</td><td rowspan="1" colspan="1">41.70</td><td rowspan="1" colspan="1">17.15</td><td rowspan="1" colspan="1">16.16</td><td rowspan="1" colspan="1">14.99</td><td rowspan="1" colspan="1">15.51</td><td rowspan="1" colspan="1">5.63</td><td rowspan="1" colspan="1">10.54</td><td rowspan="1" colspan="1">10.21</td><td rowspan="1" colspan="1">8.46</td><td rowspan="1" colspan="1">3.53</td><td rowspan="1" colspan="1">6.05</td><td rowspan="1" colspan="1">4.49</td><td rowspan="1" colspan="1">8.00</td><td rowspan="1" colspan="1">11.75</td><td rowspan="1" colspan="1">7.00</td></tr><tr><td rowspan="1" colspan="1">Male (<abbrev xmlns:xlink="http://www.w3.org/1999/xlink" xlink:title="Coleção de Mamíferos Alexandre Rodrigues Ferreira" id="ABBRID0E46BK" xlink:type="simple">CMARF</abbrev> 2202)</td><td rowspan="1" colspan="1">38.96</td><td rowspan="1" colspan="1">16.00</td><td rowspan="1" colspan="1">15.78</td><td rowspan="1" colspan="1">15.14</td><td rowspan="1" colspan="1">15.37</td><td rowspan="1" colspan="1">5.85</td><td rowspan="1" colspan="1">10.15</td><td rowspan="1" colspan="1">9.69</td><td rowspan="1" colspan="1">8.35</td><td rowspan="1" colspan="1">3.67</td><td rowspan="1" colspan="1">5.92</td><td rowspan="1" colspan="1">4.09</td><td rowspan="1" colspan="1">7.62</td><td rowspan="1" colspan="1">11.41</td><td rowspan="1" colspan="1">6.92</td></tr><tr><td rowspan="1" colspan="1">Male (<abbrev xmlns:xlink="http://www.w3.org/1999/xlink" xlink:title="Coleção de Mamíferos Alexandre Rodrigues Ferreira" id="ABBRID0ETBCK" xlink:type="simple">CMARF</abbrev> 2203)</td><td rowspan="1" colspan="1">40.19</td><td rowspan="1" colspan="1">17.15</td><td rowspan="1" colspan="1">16.55</td><td rowspan="1" colspan="1">15.88</td><td rowspan="1" colspan="1">16.20</td><td rowspan="1" colspan="1">6.10</td><td rowspan="1" colspan="1">11.06</td><td rowspan="1" colspan="1">10.61</td><td rowspan="1" colspan="1">8.81</td><td rowspan="1" colspan="1">3.81</td><td rowspan="1" colspan="1">5.99</td><td rowspan="1" colspan="1">4.60</td><td rowspan="1" colspan="1">7.98</td><td rowspan="1" colspan="1">11.91</td><td rowspan="1" colspan="1">6.98</td></tr><tr><td rowspan="1" colspan="1">Male (<abbrev xmlns:xlink="http://www.w3.org/1999/xlink" xlink:title="Coleção de Mamíferos Alexandre Rodrigues Ferreira" id="ABBRID0EJDCK" xlink:type="simple">CMARF</abbrev> 2204)</td><td rowspan="1" colspan="1">40.48</td><td rowspan="1" colspan="1">17.69</td><td rowspan="1" colspan="1">16.76</td><td rowspan="1" colspan="1">16.06</td><td rowspan="1" colspan="1">16.08</td><td rowspan="1" colspan="1">6.03</td><td rowspan="1" colspan="1">11.03</td><td rowspan="1" colspan="1">10.61</td><td rowspan="1" colspan="1">8.80</td><td rowspan="1" colspan="1">4.00</td><td rowspan="1" colspan="1">6.19</td><td rowspan="1" colspan="1">4.49</td><td rowspan="1" colspan="1">8.10</td><td rowspan="1" colspan="1">12.15</td><td rowspan="1" colspan="1">7.34</td></tr><tr><td rowspan="1" colspan="1">Male (<abbrev xmlns:xlink="http://www.w3.org/1999/xlink" xlink:title="Coleção de Mamíferos Alexandre Rodrigues Ferreira" id="ABBRID0E6ECK" xlink:type="simple">CMARF</abbrev> 2205)</td><td rowspan="1" colspan="1">38.47</td><td rowspan="1" colspan="1">17.12</td><td rowspan="1" colspan="1">16.19</td><td rowspan="1" colspan="1">15.48</td><td rowspan="1" colspan="1">15.32</td><td rowspan="1" colspan="1">5.41</td><td rowspan="1" colspan="1">10.37</td><td rowspan="1" colspan="1">10.00</td><td rowspan="1" colspan="1">9.48</td><td rowspan="1" colspan="1">3.81</td><td rowspan="1" colspan="1">5.95</td><td rowspan="1" colspan="1">4.39</td><td rowspan="1" colspan="1">7.56</td><td rowspan="1" colspan="1">12.11</td><td rowspan="1" colspan="1">6.76</td></tr><tr><td rowspan="1" colspan="16"><italic><tp:taxon-name><tp:taxon-name-part taxon-name-part-type="genus" reg="Molossus">Molossus</tp:taxon-name-part></tp:taxon-name></italic> sp. 2</td></tr><tr><td rowspan="1" colspan="1">Male (<abbrev xmlns:xlink="http://www.w3.org/1999/xlink" xlink:title="Coleção de Mamíferos Alexandre Rodrigues Ferreira" id="ABBRID0EBHCK" xlink:type="simple">CMARF</abbrev> 2206)</td><td rowspan="1" colspan="1">40.16</td><td rowspan="1" colspan="1">16.61</td><td rowspan="1" colspan="1">16.00</td><td rowspan="1" colspan="1">15.28</td><td rowspan="1" colspan="1">15.50</td><td rowspan="1" colspan="1">6.18</td><td rowspan="1" colspan="1">10.70</td><td rowspan="1" colspan="1">10.75</td><td rowspan="1" colspan="1">8.62</td><td rowspan="1" colspan="1">3.80</td><td rowspan="1" colspan="1">6.00</td><td rowspan="1" colspan="1">4.45</td><td rowspan="1" colspan="1">7.71</td><td rowspan="1" colspan="1">11.54</td><td rowspan="1" colspan="1">6.66</td></tr><tr><td rowspan="1" colspan="1">Male (<abbrev xmlns:xlink="http://www.w3.org/1999/xlink" xlink:title="Coleção de Mamíferos Alexandre Rodrigues Ferreira" id="ABBRID0EXICK" xlink:type="simple">CMARF</abbrev> 2207)</td><td rowspan="1" colspan="1">39.58</td><td rowspan="1" colspan="1">17.56</td><td rowspan="1" colspan="1">16.17</td><td rowspan="1" colspan="1">15.17</td><td rowspan="1" colspan="1">15.27</td><td rowspan="1" colspan="1">5.34</td><td rowspan="1" colspan="1">10.83</td><td rowspan="1" colspan="1">10.59</td><td rowspan="1" colspan="1">8.59</td><td rowspan="1" colspan="1">3.72</td><td rowspan="1" colspan="1">6.06</td><td rowspan="1" colspan="1">4.34</td><td rowspan="1" colspan="1">8.07</td><td rowspan="1" colspan="1">11.39</td><td rowspan="1" colspan="1">7.67</td></tr><tr><td rowspan="1" colspan="1">Male (<abbrev xmlns:xlink="http://www.w3.org/1999/xlink" xlink:title="Coleção de Mamíferos Alexandre Rodrigues Ferreira" id="ABBRID0ENKCK" xlink:type="simple">CMARF</abbrev> 2208)</td><td rowspan="1" colspan="1">39.05</td><td rowspan="1" colspan="1">16.00</td><td rowspan="1" colspan="1">15.96</td><td rowspan="1" colspan="1">14.49</td><td rowspan="1" colspan="1">14.69</td><td rowspan="1" colspan="1">5.00</td><td rowspan="1" colspan="1">10.29</td><td rowspan="1" colspan="1">9.78</td><td rowspan="1" colspan="1">8.53</td><td rowspan="1" colspan="1">3.45</td><td rowspan="1" colspan="1">5.87</td><td rowspan="1" colspan="1">4.05</td><td rowspan="1" colspan="1">7.53</td><td rowspan="1" colspan="1">10.77</td><td rowspan="1" colspan="1">6.53</td></tr><tr><td rowspan="1" colspan="16"><italic><tp:taxon-name><tp:taxon-name-part taxon-name-part-type="genus" reg="Molossus">Molossus</tp:taxon-name-part></tp:taxon-name></italic> sp. 3</td></tr><tr><td rowspan="1" colspan="1">Female (<abbrev xmlns:xlink="http://www.w3.org/1999/xlink" xlink:title="Coleção de Mamíferos Alexandre Rodrigues Ferreira" id="ABBRID0EPMCK" xlink:type="simple">CMARF</abbrev> 2209)</td><td rowspan="1" colspan="1">40.26</td><td rowspan="1" colspan="1">16.15</td><td rowspan="1" colspan="1">16.00</td><td rowspan="1" colspan="1">15.21</td><td rowspan="1" colspan="1">15.90</td><td rowspan="1" colspan="1">5.09</td><td rowspan="1" colspan="1">10.08</td><td rowspan="1" colspan="1">10.25</td><td rowspan="1" colspan="1">8.58</td><td rowspan="1" colspan="1">3.51</td><td rowspan="1" colspan="1">5.89</td><td rowspan="1" colspan="1">4.58</td><td rowspan="1" colspan="1">7.63</td><td rowspan="1" colspan="1">11.43</td><td rowspan="1" colspan="1">6.65</td></tr></tbody></table><table-wrap-foot><fn><p>*This variable was incorrectly measured: <xref ref-type="bibr" rid="B47">Loureiro et al. (2018b)</xref> measured from the base of the tympanic bullae and not from the base of the condyle.</p></fn></table-wrap-foot></table-wrap></tp:treatment-sec><ref-list><ref id="B47"><mixed-citation xmlns:xlink="http://www.w3.org/1999/xlink" xlink:type="simple"><person-group><name name-style="western"><surname>Loureiro</surname><given-names>LO</given-names></name><name name-style="western"><surname>Gregorin</surname><given-names>R</given-names></name><name name-style="western"><surname>Perini</surname><given-names>FA</given-names></name></person-group> (<year>2018b</year>) <article-title>Diversity, morphological phylogeny, and distribution of bats of the genus <italic><tp:taxon-name><tp:taxon-name-part taxon-name-part-type="genus">Molossus</tp:taxon-name-part></tp:taxon-name></italic> E. Geoffroy, 1805 (<tp:taxon-name><tp:taxon-name-part taxon-name-part-type="order">Chiroptera</tp:taxon-name-part></tp:taxon-name>, <tp:taxon-name><tp:taxon-name-part taxon-name-part-type="family">Molossidae</tp:taxon-name-part></tp:taxon-name>) in Brazil.</article-title><source>Zoosystema</source><volume>40</volume>: <fpage>425</fpage>–<lpage>452</lpage>. <ext-link xlink:href="10.5252/zoosystema2018v40a18" ext-link-type="doi" xlink:type="simple">https://doi.org/10.5252/zoosystema2018v40a18</ext-link>.</mixed-citation></ref><ref id="B35"><mixed-citation xmlns:xlink="http://www.w3.org/1999/xlink" xlink:type="simple"><person-group><name name-style="western"><surname>Gregorin</surname><given-names>R</given-names></name><name name-style="western"><surname>Tahara</surname><given-names>AS</given-names></name><name name-style="western"><surname>Buzzato</surname><given-names>DF</given-names></name></person-group> (<year>2011</year>) <article-title><italic><tp:taxon-name><tp:taxon-name-part taxon-name-part-type="genus">Molossus</tp:taxon-name-part><tp:taxon-name-part taxon-name-part-type="species">aztecus</tp:taxon-name-part></tp:taxon-name></italic> and other small <italic><tp:taxon-name><tp:taxon-name-part taxon-name-part-type="genus">Molossus</tp:taxon-name-part></tp:taxon-name></italic> (<tp:taxon-name><tp:taxon-name-part taxon-name-part-type="order">Chiroptera</tp:taxon-name-part></tp:taxon-name>: <tp:taxon-name><tp:taxon-name-part taxon-name-part-type="family">Molossidae</tp:taxon-name-part></tp:taxon-name>) in Brazil.</article-title><source>Acta Chiropterologica</source><volume>13</volume>: <fpage>311</fpage>–<lpage>317</lpage>. <ext-link xlink:href="10.3161/150811011X624794" ext-link-type="doi" xlink:type="simple">https://doi.org/10.3161/150811011X624794</ext-link></mixed-citation></ref><ref id="B48"><mixed-citation xmlns:xlink="http://www.w3.org/1999/xlink" xlink:type="simple"><person-group><name name-style="western"><surname>Loureiro</surname><given-names>LO</given-names></name><name name-style="western"><surname>Engstrom</surname><given-names>MD</given-names></name><name name-style="western"><surname>Lim</surname><given-names>BK</given-names></name></person-group> (<year>2020</year>) Single nucleotide polymorphisms (SNPs) provide unprecedented resolution of species boundaries, phylogenetic relationships, and genetic diversity in the mastiff bats (<italic><tp:taxon-name><tp:taxon-name-part taxon-name-part-type="genus">Molossus</tp:taxon-name-part></tp:taxon-name></italic>). Molecular Phylogenetics and Evolution 143: 106690. <ext-link xlink:href="10.1016/j.ympev.2019.106690" ext-link-type="doi" xlink:type="simple">https://doi.org/10.1016/j.ympev.2019.106690</ext-link></mixed-citation></ref><ref id="B22"><mixed-citation xmlns:xlink="http://www.w3.org/1999/xlink" xlink:type="simple"><person-group><name name-style="western"><surname>Eger</surname><given-names>J</given-names></name></person-group> (<year>2008</year>) <article-title>The family <tp:taxon-name><tp:taxon-name-part taxon-name-part-type="family">Molossidae</tp:taxon-name-part></tp:taxon-name>.</article-title> In: <person-group><name name-style="western"><surname>Gardner</surname><given-names>AL</given-names></name></person-group> (<role>Ed.</role>) <issue-title>Mammals of South America.</issue-title><source>Vol. 1. The University of Chicago Press</source>, <fpage>399</fpage>–<lpage>439</lpage>.</mixed-citation></ref></ref-list></tp:taxon-treatment>
