# Supplementary material for: ﻿Expanding the knowledge of the bat fauna of the Brazilian Caatinga: new geographical records of molossid bats (Chiroptera, Molossidae) for the Chapada Diamantina region, with taxonomic notes
Source: Zookeys. 2024 Aug 29;1210:333–71. doi: 10.3897/zookeys.1210.128570 (PMC11377890; doi:10.3897/zookeys.1210.128570)
Supplement: XML Treatment for Nyctinomops macrotis [file zookeys.1210.128570-treatment12.xml]

<!DOCTYPE tp:taxon-treatment
  PUBLIC "-//TaxonX//DTD Taxonomic Treatment Publishing DTD v0 20100105//EN" "tax-treatment-NSO.dtd">
<tp:taxon-treatment xmlns:tp="http://www.plazi.org/taxpub"><tp:treatment-meta><kwd-group><label>Taxon classification</label><kwd>
                <named-content content-type="kingdom">Animalia</named-content>
              </kwd><kwd>
                <named-content content-type="order">Chiroptera</named-content>
              </kwd><kwd>
                <named-content content-type="family">Molossidae</named-content>
              </kwd></kwd-group><mixed-citation publication-type="journal"><person-group><name><surname>García</surname><given-names>Franger J.</given-names></name><name><surname>Ochoa-G</surname><given-names>José</given-names></name><name><surname>Poma-Urey</surname><given-names>José L.</given-names></name><name><surname>Miller</surname><given-names>Bruce W.</given-names></name><name><surname>Falcão</surname><given-names>Fábio C.</given-names></name><name><surname>del Valle Alvarez</surname><given-names>Martín Roberto</given-names></name></person-group><article-title>﻿Expanding the knowledge of the bat fauna of the Brazilian Caatinga: new geographical records of molossid bats (<tp:taxon-name><tp:taxon-name-part taxon-name-part-type="order">Chiroptera</tp:taxon-name-part></tp:taxon-name>, <tp:taxon-name><tp:taxon-name-part taxon-name-part-type="family">Molossidae</tp:taxon-name-part></tp:taxon-name>) for the Chapada Diamantina region, with taxonomic notes</article-title><source>Zookeys</source><day>29</day><month>08</month><year>2024</year><volume>1210</volume><fpage>333</fpage><lpage>371</lpage><pub-id pub-id-type="doi">10.3897/zookeys.1210.128570</pub-id></mixed-citation></tp:treatment-meta><tp:nomenclature><label>﻿</label><tp:taxon-name>
              <object-id xmlns:xlink="http://www.w3.org/1999/xlink" content-type="arpha" xlink:type="simple">DC2E867B-D8F3-52FB-BCAD-AA653492BB48</object-id>
              <tp:taxon-name-part taxon-name-part-type="genus" reg="Nyctinomops">Nyctinomops</tp:taxon-name-part>
              <tp:taxon-name-part taxon-name-part-type="species" reg="macrotis">macrotis</tp:taxon-name-part>
            </tp:taxon-name><tp:taxon-authority>(Gray, 1839)</tp:taxon-authority></tp:nomenclature><tp:treatment-sec sec-type="Summary of captures" id="SECID0E2WDK"><title>Summary of captures.</title><p>One female (<abbrev xmlns:xlink="http://www.w3.org/1999/xlink" xlink:title="Coleção de Mamíferos Alexandre Rodrigues Ferreira" id="ABBRID0EBXDK" xlink:type="simple">CMARF</abbrev> 2225).</p></tp:treatment-sec><tp:treatment-sec sec-type="description" id="SECID0EFXDK"><title>External measurements and weight.</title><p><abbrev xmlns:xlink="http://www.w3.org/1999/xlink" xlink:title="total length of body" id="ABBRID0ELXDK" xlink:type="simple">TLB</abbrev>: 137.00, <abbrev xmlns:xlink="http://www.w3.org/1999/xlink" xlink:title="tail length" id="ABBRID0EPXDK" xlink:type="simple">TL</abbrev>: 60.00, <abbrev xmlns:xlink="http://www.w3.org/1999/xlink" xlink:title="length of hind limb" id="ABBRID0ETXDK" xlink:type="simple">LHL</abbrev>: 7.00, <abbrev xmlns:xlink="http://www.w3.org/1999/xlink" xlink:title="ear length" id="ABBRID0EXXDK" xlink:type="simple">EL</abbrev>: 27.00, W: 22.00.</p></tp:treatment-sec><tp:treatment-sec sec-type="description" id="SECID0E2XDK"><title>Morphological description.</title><p>Dorsal and ventral pelage reddish brown. Ears large, fused at the midline of the forehead and nearly reaching the nostrils. Nostrils directed laterally. The upper lip is deeply furrowed by wrinkles (Fig. <xref ref-type="fig" rid="F14">14</xref>).</p><fig id="F14" position="float" orientation="portrait"><object-id xmlns:xlink="http://www.w3.org/1999/xlink" content-type="doi" xlink:type="simple">10.3897/zookeys.1210.128570.figure14</object-id><object-id xmlns:xlink="http://www.w3.org/1999/xlink" content-type="arpha" xlink:type="simple">BA52D2D4-72E5-5549-8FBE-A0A8BD4A04C9</object-id><label>Figure 14.</label><caption><p>Female of <italic><tp:taxon-name><tp:taxon-name-part taxon-name-part-type="genus" reg="Nyctinomops">Nyctinomops</tp:taxon-name-part><tp:taxon-name-part taxon-name-part-type="species" reg="macrotis">macrotis</tp:taxon-name-part></tp:taxon-name></italic> (<abbrev xmlns:xlink="http://www.w3.org/1999/xlink" xlink:title="Coleção de Mamíferos Alexandre Rodrigues Ferreira" id="ABBRID0EYYDK" xlink:type="simple">CMARF</abbrev> 2225; <bold>D</bold>) collected in the Caatinga, northeastern Brazil <bold>A</bold> dorsal <bold>B</bold> ventral, and <bold>C</bold> lateral views of the skull. Scale bar 5 mm.</p></caption><graphic xmlns:xlink="http://www.w3.org/1999/xlink" xlink:href="zookeys-1210-333_article-128570__-g014.jpg" position="float" orientation="portrait" xlink:type="simple" id="oo_1123349.jpg"><uri content-type="original_file" xlink:type="simple">https://binary.pensoft.net/fig/1123349</uri></graphic></fig><p>The skull is large, with a narrow rostrum (Fig. <xref ref-type="fig" rid="F14">14</xref>). Sagittal and lambdoidal crests are present and prominent. Upper incisors parallel. First upper premolar diminutive. Lacrimal processes are well-developed. Basisphenoid pits are large and deep. Lower incisors bifid. Some skull measurements are shown in Table <xref ref-type="table" rid="T1">1</xref>.</p></tp:treatment-sec><tp:treatment-sec sec-type="Identification" id="SECID0ETZDK"><title>Identification.</title><p>The forearm length is &gt; 55 mm, the total length of the skull is &gt; 22 mm, and the basisphenoid pits are large and relatively deep, distinguishing the only captured individual of this species from <italic><tp:taxon-name><tp:taxon-name-part taxon-name-part-type="genus" reg="Nyctinomops">N.</tp:taxon-name-part><tp:taxon-name-part taxon-name-part-type="species" reg="laticaudatus">laticaudatus</tp:taxon-name-part></tp:taxon-name></italic> and <italic><tp:taxon-name><tp:taxon-name-part taxon-name-part-type="genus" reg="Nyctinomops">N.</tp:taxon-name-part><tp:taxon-name-part taxon-name-part-type="species" reg="aurispinosus">aurispinosus</tp:taxon-name-part></tp:taxon-name></italic> (<xref ref-type="bibr" rid="B22">Eger 2008</xref>).</p></tp:treatment-sec><tp:treatment-sec><!--Section generated to contain objects referenced in tp:taxon-treatment.--><table-wrap id="T1" position="float" orientation="portrait"><label>Table 1.</label><caption><p>External and cranial measurements for eight species of bats of the family <tp:taxon-name><tp:taxon-name-part taxon-name-part-type="family">Molossidae</tp:taxon-name-part></tp:taxon-name> with confirmed identities and one unidentified morphospecies. Data based on specimens collected in the Caatinga biome (Lençóis, Chapada Diamantina region, northeastern Brazil), according to this study (catalog numbers are indicated) and previous information in the literature. Abbreviations are described in the Materials and methods.</p></caption><table id="TID0E5HCI" rules="all"><tbody><tr><th rowspan="1" colspan="1">TAXA</th><th rowspan="1" colspan="1">
                      <abbrev xmlns:xlink="http://www.w3.org/1999/xlink" xlink:title="forearm length" id="ABBRID0ETRAE" xlink:type="simple">FA</abbrev>
                    </th><th rowspan="1" colspan="1">
                      <abbrev xmlns:xlink="http://www.w3.org/1999/xlink" xlink:title="greater length of skull with incisors" id="ABBRID0E2RAE" xlink:type="simple">GSLI</abbrev>
                    </th><th rowspan="1" colspan="1">
                      <abbrev xmlns:xlink="http://www.w3.org/1999/xlink" xlink:title="greater length of skull excluding incisors" id="ABBRID0EDSAE" xlink:type="simple">GSL</abbrev>
                    </th><th rowspan="1" colspan="1">
                      <abbrev xmlns:xlink="http://www.w3.org/1999/xlink" xlink:title="condylobasal length" id="ABBRID0ELSAE" xlink:type="simple">CBL</abbrev>
                    </th><th rowspan="1" colspan="1">
                      <abbrev xmlns:xlink="http://www.w3.org/1999/xlink" xlink:title="condylo-incisor length" id="ABBRID0ETSAE" xlink:type="simple">CIL</abbrev>
                    </th><th rowspan="1" colspan="1">
                      <abbrev xmlns:xlink="http://www.w3.org/1999/xlink" xlink:title="palatal length" id="ABBRID0E2SAE" xlink:type="simple">PL</abbrev>
                    </th><th rowspan="1" colspan="1">
                      <abbrev xmlns:xlink="http://www.w3.org/1999/xlink" xlink:title="zygomatic breadth" id="ABBRID0EDTAE" xlink:type="simple">ZB</abbrev>
                    </th><th rowspan="1" colspan="1">
                      <abbrev xmlns:xlink="http://www.w3.org/1999/xlink" xlink:title="mastoidal breadth" id="ABBRID0ELTAE" xlink:type="simple">MB</abbrev>
                    </th><th rowspan="1" colspan="1">
                      <abbrev xmlns:xlink="http://www.w3.org/1999/xlink" xlink:title="braincase width" id="ABBRID0ETTAE" xlink:type="simple">BCW</abbrev>
                    </th><th rowspan="1" colspan="1">
                      <abbrev xmlns:xlink="http://www.w3.org/1999/xlink" xlink:title="interorbital width" id="ABBRID0E2TAE" xlink:type="simple">IOW</abbrev>
                    </th><th rowspan="1" colspan="1">
                      <abbrev xmlns:xlink="http://www.w3.org/1999/xlink" xlink:title="length of maxillary toothrow" id="ABBRID0EDUAE" xlink:type="simple">C-M3</abbrev>
                    </th><th rowspan="1" colspan="1">
                      <abbrev xmlns:xlink="http://www.w3.org/1999/xlink" xlink:title="width across upper canines" id="ABBRID0ELUAE" xlink:type="simple">C-C</abbrev>
                    </th><th rowspan="1" colspan="1">
                      <abbrev xmlns:xlink="http://www.w3.org/1999/xlink" xlink:title="width across upper molars" id="ABBRID0ETUAE" xlink:type="simple">M3-M3</abbrev>
                    </th><th rowspan="1" colspan="1">
                      <abbrev xmlns:xlink="http://www.w3.org/1999/xlink" xlink:title="greatest length of mandible" id="ABBRID0E2UAE" xlink:type="simple">LM</abbrev>
                    </th><th rowspan="1" colspan="1">
                      <abbrev xmlns:xlink="http://www.w3.org/1999/xlink" xlink:title="length of mandibular toothrow" id="ABBRID0EDVAE" xlink:type="simple">c-m3</abbrev>
                    </th></tr><tr><td rowspan="1" colspan="16">
                      <italic>
                        <tp:taxon-name><tp:taxon-name-part taxon-name-part-type="genus" reg="Cynomops">Cynomops</tp:taxon-name-part><tp:taxon-name-part taxon-name-part-type="species" reg="planirostris">planirostris</tp:taxon-name-part></tp:taxon-name>
                      </italic>
                    </td></tr><tr><td rowspan="1" colspan="1">Female (<abbrev xmlns:xlink="http://www.w3.org/1999/xlink" xlink:title="Coleção de Mamíferos Alexandre Rodrigues Ferreira" id="ABBRID0E3VAE" xlink:type="simple">CMARF</abbrev> 2111)</td><td rowspan="1" colspan="1">31.19</td><td rowspan="1" colspan="1">15.49</td><td rowspan="1" colspan="1">15.00</td><td rowspan="1" colspan="1">14.34</td><td rowspan="1" colspan="1">14.95</td><td rowspan="1" colspan="1">6.86</td><td rowspan="1" colspan="1">9.98</td><td rowspan="1" colspan="1">9.41</td><td rowspan="1" colspan="1">7.86</td><td rowspan="1" colspan="1">4.30</td><td rowspan="1" colspan="1">5.82</td><td rowspan="1" colspan="1">3.93</td><td rowspan="1" colspan="1">7.20</td><td rowspan="1" colspan="1">10.99</td><td rowspan="1" colspan="1">5.66</td></tr><tr><td rowspan="1" colspan="1">Female (<abbrev xmlns:xlink="http://www.w3.org/1999/xlink" xlink:title="Coleção de Mamíferos Alexandre Rodrigues Ferreira" id="ABBRID0ESXAE" xlink:type="simple">CMARF</abbrev> 2112)</td><td rowspan="1" colspan="1">31.93</td><td rowspan="1" colspan="1">16.35</td><td rowspan="1" colspan="1">16.04</td><td rowspan="1" colspan="1">15.23</td><td rowspan="1" colspan="1">15.87</td><td rowspan="1" colspan="1">6.98</td><td rowspan="1" colspan="1">10.64</td><td rowspan="1" colspan="1">10.33</td><td rowspan="1" colspan="1">7.79</td><td rowspan="1" colspan="1">3.96</td><td rowspan="1" colspan="1">6.04</td><td rowspan="1" colspan="1">4.33</td><td rowspan="1" colspan="1">7.55</td><td rowspan="1" colspan="1">11.57</td><td rowspan="1" colspan="1">6.97</td></tr><tr><td rowspan="1" colspan="1">Female (<abbrev xmlns:xlink="http://www.w3.org/1999/xlink" xlink:title="Coleção de Mamíferos Alexandre Rodrigues Ferreira" id="ABBRID0EIZAE" xlink:type="simple">CMARF</abbrev> 2113)</td><td rowspan="1" colspan="1">31.46</td><td rowspan="1" colspan="1">15.92</td><td rowspan="1" colspan="1">15.30</td><td rowspan="1" colspan="1">15.69</td><td rowspan="1" colspan="1">15.29</td><td rowspan="1" colspan="1">6.05</td><td rowspan="1" colspan="1">10.28</td><td rowspan="1" colspan="1">9.93</td><td rowspan="1" colspan="1">7.73</td><td rowspan="1" colspan="1">4.03</td><td rowspan="1" colspan="1">5.69</td><td rowspan="1" colspan="1">4.15</td><td rowspan="1" colspan="1">7.39</td><td rowspan="1" colspan="1">10.91</td><td rowspan="1" colspan="1">6.60</td></tr><tr><td rowspan="1" colspan="1">Female (<abbrev xmlns:xlink="http://www.w3.org/1999/xlink" xlink:title="Coleção de Mamíferos Alexandre Rodrigues Ferreira" id="ABBRID0E51AE" xlink:type="simple">CMARF</abbrev> 2114)</td><td rowspan="1" colspan="1">31.61</td><td rowspan="1" colspan="1">15.33</td><td rowspan="1" colspan="1">14.89</td><td rowspan="1" colspan="1">14.34</td><td rowspan="1" colspan="1">14.81</td><td rowspan="1" colspan="1">6.38</td><td rowspan="1" colspan="1">10.31</td><td rowspan="1" colspan="1">9.93</td><td rowspan="1" colspan="1">7.88</td><td rowspan="1" colspan="1">4.08</td><td rowspan="1" colspan="1">5.62</td><td rowspan="1" colspan="1">4.11</td><td rowspan="1" colspan="1">7.40</td><td rowspan="1" colspan="1">10.59</td><td rowspan="1" colspan="1">6.63</td></tr><tr><td rowspan="1" colspan="1">Female (<abbrev xmlns:xlink="http://www.w3.org/1999/xlink" xlink:title="Coleção de Mamíferos Alexandre Rodrigues Ferreira" id="ABBRID0EU3AE" xlink:type="simple">CMARF</abbrev> 2115)</td><td rowspan="1" colspan="1">32.09</td><td rowspan="1" colspan="1">15.89</td><td rowspan="1" colspan="1">15.71</td><td rowspan="1" colspan="1">15.06</td><td rowspan="1" colspan="1">15.66</td><td rowspan="1" colspan="1">6.21</td><td rowspan="1" colspan="1">10.43</td><td rowspan="1" colspan="1">9.90</td><td rowspan="1" colspan="1">7.38</td><td rowspan="1" colspan="1">4.06</td><td rowspan="1" colspan="1">5.80</td><td rowspan="1" colspan="1">4.44</td><td rowspan="1" colspan="1">7.46</td><td rowspan="1" colspan="1">11.39</td><td rowspan="1" colspan="1">6.48</td></tr><tr><td rowspan="1" colspan="1">Female (<abbrev xmlns:xlink="http://www.w3.org/1999/xlink" xlink:title="Coleção de Mamíferos Alexandre Rodrigues Ferreira" id="ABBRID0EK5AE" xlink:type="simple">CMARF</abbrev> 2116)</td><td rowspan="1" colspan="1">32.21</td><td rowspan="1" colspan="1">15.94</td><td rowspan="1" colspan="1">15.60</td><td rowspan="1" colspan="1">14.73</td><td rowspan="1" colspan="1">15.30</td><td rowspan="1" colspan="1">6.42</td><td rowspan="1" colspan="1">10.11</td><td rowspan="1" colspan="1">10.05</td><td rowspan="1" colspan="1">7.78</td><td rowspan="1" colspan="1">4.07</td><td rowspan="1" colspan="1">5.86</td><td rowspan="1" colspan="1">4.21</td><td rowspan="1" colspan="1">7.51</td><td rowspan="1" colspan="1">11.13</td><td rowspan="1" colspan="1">6.85</td></tr><tr><td rowspan="1" colspan="1">Male (<abbrev xmlns:xlink="http://www.w3.org/1999/xlink" xlink:title="Coleção de Mamíferos Alexandre Rodrigues Ferreira" id="ABBRID0EBAAG" xlink:type="simple">CMARF</abbrev> 2117)</td><td rowspan="1" colspan="1">32.94</td><td rowspan="1" colspan="1">17.07</td><td rowspan="1" colspan="1">16.98</td><td rowspan="1" colspan="1">15.92</td><td rowspan="1" colspan="1">16.57</td><td rowspan="1" colspan="1">7.63</td><td rowspan="1" colspan="1">11.13</td><td rowspan="1" colspan="1">10.86</td><td rowspan="1" colspan="1">8.05</td><td rowspan="1" colspan="1">4.07</td><td rowspan="1" colspan="1">6.19</td><td rowspan="1" colspan="1">4.57</td><td rowspan="1" colspan="1">7.83</td><td rowspan="1" colspan="1">12.02</td><td rowspan="1" colspan="1">6.50</td></tr><tr><td rowspan="1" colspan="1">Male (<abbrev xmlns:xlink="http://www.w3.org/1999/xlink" xlink:title="Coleção de Mamíferos Alexandre Rodrigues Ferreira" id="ABBRID0EXBAG" xlink:type="simple">CMARF</abbrev> 2118)</td><td rowspan="1" colspan="1">32.63</td><td rowspan="1" colspan="1">16.85</td><td rowspan="1" colspan="1">15.95</td><td rowspan="1" colspan="1">14.51</td><td rowspan="1" colspan="1">15.24</td><td rowspan="1" colspan="1">6.72</td><td rowspan="1" colspan="1">10.58</td><td rowspan="1" colspan="1">10.26</td><td rowspan="1" colspan="1">7.76</td><td rowspan="1" colspan="1">3.92</td><td rowspan="1" colspan="1">5.74</td><td rowspan="1" colspan="1">4.81</td><td rowspan="1" colspan="1">7.20</td><td rowspan="1" colspan="1">11.78</td><td rowspan="1" colspan="1">6.05</td></tr><tr><td rowspan="1" colspan="1">Male (<abbrev xmlns:xlink="http://www.w3.org/1999/xlink" xlink:title="Coleção de Mamíferos Alexandre Rodrigues Ferreira" id="ABBRID0ENDAG" xlink:type="simple">CMARF</abbrev> 2119)</td><td rowspan="1" colspan="1">33.68</td><td rowspan="1" colspan="1">16.85</td><td rowspan="1" colspan="1">16.10</td><td rowspan="1" colspan="1">15.83</td><td rowspan="1" colspan="1">16.66</td><td rowspan="1" colspan="1">7.51</td><td rowspan="1" colspan="1">11.03</td><td rowspan="1" colspan="1">10.74</td><td rowspan="1" colspan="1">7.87</td><td rowspan="1" colspan="1">4.10</td><td rowspan="1" colspan="1">6.22</td><td rowspan="1" colspan="1">4.80</td><td rowspan="1" colspan="1">7.70</td><td rowspan="1" colspan="1">11.69</td><td rowspan="1" colspan="1">6.32</td></tr><tr><td rowspan="1" colspan="1">Male (<abbrev xmlns:xlink="http://www.w3.org/1999/xlink" xlink:title="Coleção de Mamíferos Alexandre Rodrigues Ferreira" id="ABBRID0EDFAG" xlink:type="simple">CMARF</abbrev> 2120)</td><td rowspan="1" colspan="1">32.78</td><td rowspan="1" colspan="1">17.20</td><td rowspan="1" colspan="1">15.00</td><td rowspan="1" colspan="1">15.83</td><td rowspan="1" colspan="1">16.64</td><td rowspan="1" colspan="1">7.29</td><td rowspan="1" colspan="1">11.19</td><td rowspan="1" colspan="1">10.84</td><td rowspan="1" colspan="1">8.10</td><td rowspan="1" colspan="1">4.40</td><td rowspan="1" colspan="1">6.36</td><td rowspan="1" colspan="1">4.68</td><td rowspan="1" colspan="1">7.94</td><td rowspan="1" colspan="1">12.04</td><td rowspan="1" colspan="1">7.32</td></tr><tr><td rowspan="1" colspan="16">
                      <italic>
                        <tp:taxon-name><tp:taxon-name-part taxon-name-part-type="genus" reg="Eumops">Eumops</tp:taxon-name-part><tp:taxon-name-part taxon-name-part-type="species" reg="bonariensis">bonariensis</tp:taxon-name-part></tp:taxon-name>
                      </italic>
                    </td></tr><tr><td rowspan="1" colspan="1">Female (<abbrev xmlns:xlink="http://www.w3.org/1999/xlink" xlink:title="Coleção de Mamíferos Alexandre Rodrigues Ferreira" id="ABBRID0EJHAG" xlink:type="simple">CMARF</abbrev> 2121)</td><td rowspan="1" colspan="1">44.63</td><td rowspan="1" colspan="1">18.15</td><td rowspan="1" colspan="1">17.55</td><td rowspan="1" colspan="1">17.54</td><td rowspan="1" colspan="1">17.18</td><td rowspan="1" colspan="1">7.17</td><td rowspan="1" colspan="1">10.63</td><td rowspan="1" colspan="1">9.91</td><td rowspan="1" colspan="1">8.89</td><td rowspan="1" colspan="1">3.99</td><td rowspan="1" colspan="1">6.76</td><td rowspan="1" colspan="1">4.36</td><td rowspan="1" colspan="1">7.59</td><td rowspan="1" colspan="1">12.15</td><td rowspan="1" colspan="1">7.81</td></tr><tr><td rowspan="1" colspan="1">Female (<xref ref-type="bibr" rid="B8">Bernardi et al. 2009</xref>)</td><td rowspan="1" colspan="1">47.60</td><td rowspan="1" colspan="1">19.20</td><td rowspan="1" colspan="1">–</td><td rowspan="1" colspan="1">17.80</td><td rowspan="1" colspan="1">18.40</td><td rowspan="1" colspan="1">–</td><td rowspan="1" colspan="1">11.10</td><td rowspan="1" colspan="1">10.50</td><td rowspan="1" colspan="1">9.10</td><td rowspan="1" colspan="1">4.20</td><td rowspan="1" colspan="1">7.30</td><td rowspan="1" colspan="1">4.60</td><td rowspan="1" colspan="1">8.10</td><td rowspan="1" colspan="1">13.00</td><td rowspan="1" colspan="1">7.70</td></tr><tr><td rowspan="1" colspan="1">Female (<xref ref-type="bibr" rid="B8">Bernardi et al. 2009</xref>)</td><td rowspan="1" colspan="1">45.90</td><td rowspan="1" colspan="1">19.40</td><td rowspan="1" colspan="1">–</td><td rowspan="1" colspan="1">17.60</td><td rowspan="1" colspan="1">18.00</td><td rowspan="1" colspan="1">–</td><td rowspan="1" colspan="1">11.40</td><td rowspan="1" colspan="1">10.60</td><td rowspan="1" colspan="1">9.20</td><td rowspan="1" colspan="1">4.00</td><td rowspan="1" colspan="1">7.20</td><td rowspan="1" colspan="1">4.60</td><td rowspan="1" colspan="1">8.10</td><td rowspan="1" colspan="1">12.80</td><td rowspan="1" colspan="1">7.70</td></tr><tr><td rowspan="1" colspan="1">Female (<xref ref-type="bibr" rid="B74">Ruelas and Soria 2021</xref>)</td><td rowspan="1" colspan="1">49.30</td><td rowspan="1" colspan="1">18.86</td><td rowspan="1" colspan="1">–</td><td rowspan="1" colspan="1">18.09</td><td rowspan="1" colspan="1">18.72</td><td rowspan="1" colspan="1">7.80</td><td rowspan="1" colspan="1">11.69</td><td rowspan="1" colspan="1">10.45</td><td rowspan="1" colspan="1">9.01</td><td rowspan="1" colspan="1">4.29</td><td rowspan="1" colspan="1">7.50</td><td rowspan="1" colspan="1">0.96*</td><td rowspan="1" colspan="1">1.90*</td><td rowspan="1" colspan="1">14.48</td><td rowspan="1" colspan="1">8.78</td></tr><tr><td rowspan="1" colspan="16">
                      <italic>
                        <tp:taxon-name><tp:taxon-name-part taxon-name-part-type="genus" reg="Eumops">Eumops</tp:taxon-name-part><tp:taxon-name-part taxon-name-part-type="species" reg="delticus">delticus</tp:taxon-name-part></tp:taxon-name>
                      </italic>
                    </td></tr><tr><td rowspan="1" colspan="1">Female (<abbrev xmlns:xlink="http://www.w3.org/1999/xlink" xlink:title="Coleção de Mamíferos Alexandre Rodrigues Ferreira" id="ABBRID0EROAG" xlink:type="simple">CMARF</abbrev> 2122)</td><td rowspan="1" colspan="1">47.53</td><td rowspan="1" colspan="1">18.34</td><td rowspan="1" colspan="1">18.10</td><td rowspan="1" colspan="1">17.27</td><td rowspan="1" colspan="1">17.46</td><td rowspan="1" colspan="1">7.23</td><td rowspan="1" colspan="1">10.58</td><td rowspan="1" colspan="1">10.12</td><td rowspan="1" colspan="1">8.83</td><td rowspan="1" colspan="1">3.80</td><td rowspan="1" colspan="1">7.15</td><td rowspan="1" colspan="1">4.53</td><td rowspan="1" colspan="1">7.64</td><td rowspan="1" colspan="1">12.36</td><td rowspan="1" colspan="1">7.60</td></tr><tr><td rowspan="1" colspan="1">Female (<xref ref-type="bibr" rid="B12">Carter and Dolan 1978</xref>, Holotype: BMNH 23.8.9.7)</td><td rowspan="1" colspan="1">–</td><td rowspan="1" colspan="1">–</td><td rowspan="1" colspan="1">18.80</td><td rowspan="1" colspan="1">17.90</td><td rowspan="1" colspan="1">–</td><td rowspan="1" colspan="1">–</td><td rowspan="1" colspan="1">10.90</td><td rowspan="1" colspan="1">10.30</td><td rowspan="1" colspan="1">9.10</td><td rowspan="1" colspan="1">4.20</td><td rowspan="1" colspan="1">7.20</td><td rowspan="1" colspan="1">4.70</td><td rowspan="1" colspan="1">7.90</td><td rowspan="1" colspan="1">12.70</td><td rowspan="1" colspan="1">7.90</td></tr><tr><td rowspan="1" colspan="1">Female (<xref ref-type="bibr" rid="B74">Ruelas and Soria 2021</xref>)</td><td rowspan="1" colspan="1">47.68</td><td rowspan="1" colspan="1">18.38</td><td rowspan="1" colspan="1">–</td><td rowspan="1" colspan="1">–</td><td rowspan="1" colspan="1">18.11</td><td rowspan="1" colspan="1">7.13</td><td rowspan="1" colspan="1">11.08</td><td rowspan="1" colspan="1">10.17</td><td rowspan="1" colspan="1">8.78</td><td rowspan="1" colspan="1">4.42</td><td rowspan="1" colspan="1">6.93</td><td rowspan="1" colspan="1">–</td><td rowspan="1" colspan="1">–</td><td rowspan="1" colspan="1">13.18</td><td rowspan="1" colspan="1">7.79</td></tr><tr><td rowspan="1" colspan="16">
                      <italic>
                        <tp:taxon-name><tp:taxon-name-part taxon-name-part-type="genus" reg="Eumops">Eumops</tp:taxon-name-part><tp:taxon-name-part taxon-name-part-type="species" reg="glaucinus">glaucinus</tp:taxon-name-part></tp:taxon-name>
                      </italic>
                    </td></tr><tr><td rowspan="1" colspan="1">Female (<abbrev xmlns:xlink="http://www.w3.org/1999/xlink" xlink:title="Coleção de Mamíferos Alexandre Rodrigues Ferreira" id="ABBRID0EDUAG" xlink:type="simple">CMARF</abbrev> 2123)</td><td rowspan="1" colspan="1">60.98</td><td rowspan="1" colspan="1">24.08</td><td rowspan="1" colspan="1">23.60</td><td rowspan="1" colspan="1">22.21</td><td rowspan="1" colspan="1">23.22</td><td rowspan="1" colspan="1">9.08</td><td rowspan="1" colspan="1">14.41</td><td rowspan="1" colspan="1">13.05</td><td rowspan="1" colspan="1">11.62</td><td rowspan="1" colspan="1">5.02</td><td rowspan="1" colspan="1">9.26</td><td rowspan="1" colspan="1">5.65</td><td rowspan="1" colspan="1">10.26</td><td rowspan="1" colspan="1">17.29</td><td rowspan="1" colspan="1">10.47</td></tr><tr><td rowspan="1" colspan="1">Female (<abbrev xmlns:xlink="http://www.w3.org/1999/xlink" xlink:title="Coleção de Mamíferos Alexandre Rodrigues Ferreira" id="ABBRID0EZVAG" xlink:type="simple">CMARF</abbrev> 2124)</td><td rowspan="1" colspan="1">56.54</td><td rowspan="1" colspan="1">23.70</td><td rowspan="1" colspan="1">22.80</td><td rowspan="1" colspan="1">21.41</td><td rowspan="1" colspan="1">22.74</td><td rowspan="1" colspan="1">10.35</td><td rowspan="1" colspan="1">13.90</td><td rowspan="1" colspan="1">12.89</td><td rowspan="1" colspan="1">10.69</td><td rowspan="1" colspan="1">4.82</td><td rowspan="1" colspan="1">8.93</td><td rowspan="1" colspan="1">5.80</td><td rowspan="1" colspan="1">9.92</td><td rowspan="1" colspan="1">16.46</td><td rowspan="1" colspan="1">10.26</td></tr><tr><td rowspan="1" colspan="1">Female (<abbrev xmlns:xlink="http://www.w3.org/1999/xlink" xlink:title="Coleção de Mamíferos Alexandre Rodrigues Ferreira" id="ABBRID0EPXAG" xlink:type="simple">CMARF</abbrev> 2125)</td><td rowspan="1" colspan="1">60.20</td><td rowspan="1" colspan="1">23.82</td><td rowspan="1" colspan="1">23.50</td><td rowspan="1" colspan="1">22.26</td><td rowspan="1" colspan="1">23.52</td><td rowspan="1" colspan="1">10.09</td><td rowspan="1" colspan="1">14.52</td><td rowspan="1" colspan="1">12.96</td><td rowspan="1" colspan="1">11.12</td><td rowspan="1" colspan="1">4.94</td><td rowspan="1" colspan="1">8.91</td><td rowspan="1" colspan="1">5.83</td><td rowspan="1" colspan="1">10.05</td><td rowspan="1" colspan="1">17.50</td><td rowspan="1" colspan="1">10.66</td></tr><tr><td rowspan="1" colspan="1">Female (<abbrev xmlns:xlink="http://www.w3.org/1999/xlink" xlink:title="Coleção de Mamíferos Alexandre Rodrigues Ferreira" id="ABBRID0EFZAG" xlink:type="simple">CMARF</abbrev> 2126)</td><td rowspan="1" colspan="1">59.22</td><td rowspan="1" colspan="1">24.45</td><td rowspan="1" colspan="1">23.99</td><td rowspan="1" colspan="1">22.38</td><td rowspan="1" colspan="1">23.41</td><td rowspan="1" colspan="1">10.66</td><td rowspan="1" colspan="1">14.30</td><td rowspan="1" colspan="1">12.92</td><td rowspan="1" colspan="1">11.30</td><td rowspan="1" colspan="1">5.02</td><td rowspan="1" colspan="1">9.27</td><td rowspan="1" colspan="1">5.92</td><td rowspan="1" colspan="1">10.02</td><td rowspan="1" colspan="1">17.32</td><td rowspan="1" colspan="1">10.63</td></tr><tr><td rowspan="1" colspan="1">Female (<abbrev xmlns:xlink="http://www.w3.org/1999/xlink" xlink:title="Coleção de Mamíferos Alexandre Rodrigues Ferreira" id="ABBRID0E21AG" xlink:type="simple">CMARF</abbrev> 2127)</td><td rowspan="1" colspan="1">60.80</td><td rowspan="1" colspan="1">24.43</td><td rowspan="1" colspan="1">23.78</td><td rowspan="1" colspan="1">22.53</td><td rowspan="1" colspan="1">23.61</td><td rowspan="1" colspan="1">10.29</td><td rowspan="1" colspan="1">14.39</td><td rowspan="1" colspan="1">13.11</td><td rowspan="1" colspan="1">11.28</td><td rowspan="1" colspan="1">5.04</td><td rowspan="1" colspan="1">9.30</td><td rowspan="1" colspan="1">5.81</td><td rowspan="1" colspan="1">9.97</td><td rowspan="1" colspan="1">17.53</td><td rowspan="1" colspan="1">10.49</td></tr><tr><td rowspan="1" colspan="1">Female (<abbrev xmlns:xlink="http://www.w3.org/1999/xlink" xlink:title="Coleção de Mamíferos Alexandre Rodrigues Ferreira" id="ABBRID0ER3AG" xlink:type="simple">CMARF</abbrev> 2128)</td><td rowspan="1" colspan="1">60.45</td><td rowspan="1" colspan="1">23.90</td><td rowspan="1" colspan="1">23.50</td><td rowspan="1" colspan="1">22.07</td><td rowspan="1" colspan="1">23.32</td><td rowspan="1" colspan="1">10.16</td><td rowspan="1" colspan="1">14.13</td><td rowspan="1" colspan="1">12.60</td><td rowspan="1" colspan="1">11.02</td><td rowspan="1" colspan="1">5.17</td><td rowspan="1" colspan="1">9.22</td><td rowspan="1" colspan="1">5.65</td><td rowspan="1" colspan="1">9.97</td><td rowspan="1" colspan="1">17.35</td><td rowspan="1" colspan="1">10.52</td></tr><tr><td rowspan="1" colspan="1">Female (<abbrev xmlns:xlink="http://www.w3.org/1999/xlink" xlink:title="Coleção de Mamíferos Alexandre Rodrigues Ferreira" id="ABBRID0EH5AG" xlink:type="simple">CMARF</abbrev> 2129)</td><td rowspan="1" colspan="1">62.61</td><td rowspan="1" colspan="1">23.93</td><td rowspan="1" colspan="1">23.66</td><td rowspan="1" colspan="1">22.09</td><td rowspan="1" colspan="1">23.16</td><td rowspan="1" colspan="1">10.45</td><td rowspan="1" colspan="1">14.87</td><td rowspan="1" colspan="1">13.11</td><td rowspan="1" colspan="1">11.57</td><td rowspan="1" colspan="1">4.93</td><td rowspan="1" colspan="1">8.81</td><td rowspan="1" colspan="1">5.91</td><td rowspan="1" colspan="1">10.33</td><td rowspan="1" colspan="1">17.14</td><td rowspan="1" colspan="1">10.23</td></tr><tr><td rowspan="1" colspan="1">Female (<abbrev xmlns:xlink="http://www.w3.org/1999/xlink" xlink:title="Coleção de Mamíferos Alexandre Rodrigues Ferreira" id="ABBRID0E46AG" xlink:type="simple">CMARF</abbrev> 2130)</td><td rowspan="1" colspan="1">63.23</td><td rowspan="1" colspan="1">24.12</td><td rowspan="1" colspan="1">23.78</td><td rowspan="1" colspan="1">22.17</td><td rowspan="1" colspan="1">23.27</td><td rowspan="1" colspan="1">10.03</td><td rowspan="1" colspan="1">14.27</td><td rowspan="1" colspan="1">12.95</td><td rowspan="1" colspan="1">11.37</td><td rowspan="1" colspan="1">4.96</td><td rowspan="1" colspan="1">9.01</td><td rowspan="1" colspan="1">5.65</td><td rowspan="1" colspan="1">10.05</td><td rowspan="1" colspan="1">17.15</td><td rowspan="1" colspan="1">10.72</td></tr><tr><td rowspan="1" colspan="1">Male (<abbrev xmlns:xlink="http://www.w3.org/1999/xlink" xlink:title="Coleção de Mamíferos Alexandre Rodrigues Ferreira" id="ABBRID0ETBBG" xlink:type="simple">CMARF</abbrev> 2131)</td><td rowspan="1" colspan="1">59.41</td><td rowspan="1" colspan="1">24.43</td><td rowspan="1" colspan="1">24.17</td><td rowspan="1" colspan="1">22.49</td><td rowspan="1" colspan="1">23.99</td><td rowspan="1" colspan="1">10.45</td><td rowspan="1" colspan="1">14.86</td><td rowspan="1" colspan="1">13.74</td><td rowspan="1" colspan="1">11.25</td><td rowspan="1" colspan="1">5.17</td><td rowspan="1" colspan="1">9.55</td><td rowspan="1" colspan="1">6.38</td><td rowspan="1" colspan="1">9.55</td><td rowspan="1" colspan="1">18.15</td><td rowspan="1" colspan="1">10.97</td></tr><tr><td rowspan="1" colspan="1">Male (<abbrev xmlns:xlink="http://www.w3.org/1999/xlink" xlink:title="Coleção de Mamíferos Alexandre Rodrigues Ferreira" id="ABBRID0EJDBG" xlink:type="simple">CMARF</abbrev> 2132)</td><td rowspan="1" colspan="1">59.13</td><td rowspan="1" colspan="1">24.45</td><td rowspan="1" colspan="1">24.25</td><td rowspan="1" colspan="1">22.79</td><td rowspan="1" colspan="1">24.03</td><td rowspan="1" colspan="1">10.26</td><td rowspan="1" colspan="1">14.45</td><td rowspan="1" colspan="1">13.14</td><td rowspan="1" colspan="1">11.29</td><td rowspan="1" colspan="1">4.88</td><td rowspan="1" colspan="1">9.15</td><td rowspan="1" colspan="1">6.12</td><td rowspan="1" colspan="1">9.78</td><td rowspan="1" colspan="1">17.35</td><td rowspan="1" colspan="1">10.65</td></tr><tr><td rowspan="1" colspan="1">Male (<abbrev xmlns:xlink="http://www.w3.org/1999/xlink" xlink:title="Coleção de Mamíferos Alexandre Rodrigues Ferreira" id="ABBRID0E6EBG" xlink:type="simple">CMARF</abbrev> 2133)</td><td rowspan="1" colspan="1">58.50</td><td rowspan="1" colspan="1">24.78</td><td rowspan="1" colspan="1">23.99</td><td rowspan="1" colspan="1">22.57</td><td rowspan="1" colspan="1">23.94</td><td rowspan="1" colspan="1">10.66</td><td rowspan="1" colspan="1">14.37</td><td rowspan="1" colspan="1">12.86</td><td rowspan="1" colspan="1">11.19</td><td rowspan="1" colspan="1">4.98</td><td rowspan="1" colspan="1">8.82</td><td rowspan="1" colspan="1">5.72</td><td rowspan="1" colspan="1">9.53</td><td rowspan="1" colspan="1">17.21</td><td rowspan="1" colspan="1">10.43</td></tr><tr><td rowspan="1" colspan="1">Male (<abbrev xmlns:xlink="http://www.w3.org/1999/xlink" xlink:title="Coleção de Mamíferos Alexandre Rodrigues Ferreira" id="ABBRID0EVGBG" xlink:type="simple">CMARF</abbrev> 2134)</td><td rowspan="1" colspan="1">60.02</td><td rowspan="1" colspan="1">24.63</td><td rowspan="1" colspan="1">24.10</td><td rowspan="1" colspan="1">22.60</td><td rowspan="1" colspan="1">24.01</td><td rowspan="1" colspan="1">10.21</td><td rowspan="1" colspan="1">14.82</td><td rowspan="1" colspan="1">13.56</td><td rowspan="1" colspan="1">11.13</td><td rowspan="1" colspan="1">5.31</td><td rowspan="1" colspan="1">9.37</td><td rowspan="1" colspan="1">5.82</td><td rowspan="1" colspan="1">10.33</td><td rowspan="1" colspan="1">17.72</td><td rowspan="1" colspan="1">10.70</td></tr><tr><td rowspan="1" colspan="1">Male (<abbrev xmlns:xlink="http://www.w3.org/1999/xlink" xlink:title="Coleção de Mamíferos Alexandre Rodrigues Ferreira" id="ABBRID0ELIBG" xlink:type="simple">CMARF</abbrev> 2135)</td><td rowspan="1" colspan="1">60.20</td><td rowspan="1" colspan="1">24.66</td><td rowspan="1" colspan="1">23.95</td><td rowspan="1" colspan="1">22.85</td><td rowspan="1" colspan="1">23.80</td><td rowspan="1" colspan="1">9.94</td><td rowspan="1" colspan="1">15.34</td><td rowspan="1" colspan="1">13.51</td><td rowspan="1" colspan="1">11.59</td><td rowspan="1" colspan="1">5.13</td><td rowspan="1" colspan="1">9.21</td><td rowspan="1" colspan="1">6.14</td><td rowspan="1" colspan="1">10.01</td><td rowspan="1" colspan="1">17.28</td><td rowspan="1" colspan="1">10.50</td></tr><tr><td rowspan="1" colspan="1">Male (<abbrev xmlns:xlink="http://www.w3.org/1999/xlink" xlink:title="Coleção de Mamíferos Alexandre Rodrigues Ferreira" id="ABBRID0EBKBG" xlink:type="simple">CMARF</abbrev> 2136)</td><td rowspan="1" colspan="1">59.74</td><td rowspan="1" colspan="1">24.30</td><td rowspan="1" colspan="1">23.93</td><td rowspan="1" colspan="1">22.65</td><td rowspan="1" colspan="1">23.78</td><td rowspan="1" colspan="1">10.15</td><td rowspan="1" colspan="1">15.20</td><td rowspan="1" colspan="1">13.30</td><td rowspan="1" colspan="1">11.24</td><td rowspan="1" colspan="1">4.90</td><td rowspan="1" colspan="1">9.54</td><td rowspan="1" colspan="1">5.95</td><td rowspan="1" colspan="1">10.15</td><td rowspan="1" colspan="1">17.53</td><td rowspan="1" colspan="1">10.24</td></tr><tr><td rowspan="1" colspan="1">Male (<abbrev xmlns:xlink="http://www.w3.org/1999/xlink" xlink:title="Coleção de Mamíferos Alexandre Rodrigues Ferreira" id="ABBRID0EXLBG" xlink:type="simple">CMARF</abbrev> 2137)</td><td rowspan="1" colspan="1">58.55</td><td rowspan="1" colspan="1">24.38</td><td rowspan="1" colspan="1">23.80</td><td rowspan="1" colspan="1">24.42</td><td rowspan="1" colspan="1">23.74</td><td rowspan="1" colspan="1">10.00</td><td rowspan="1" colspan="1">14.54</td><td rowspan="1" colspan="1">13.25</td><td rowspan="1" colspan="1">10.86</td><td rowspan="1" colspan="1">4.87</td><td rowspan="1" colspan="1">8.86</td><td rowspan="1" colspan="1">6.04</td><td rowspan="1" colspan="1">9.79</td><td rowspan="1" colspan="1">17.43</td><td rowspan="1" colspan="1">10.20</td></tr><tr><td rowspan="1" colspan="1">Male (<abbrev xmlns:xlink="http://www.w3.org/1999/xlink" xlink:title="Coleção de Mamíferos Alexandre Rodrigues Ferreira" id="ABBRID0ENNBG" xlink:type="simple">CMARF</abbrev> 2138)</td><td rowspan="1" colspan="1">59.65</td><td rowspan="1" colspan="1">24.68</td><td rowspan="1" colspan="1">24.10</td><td rowspan="1" colspan="1">22.61</td><td rowspan="1" colspan="1">24.00</td><td rowspan="1" colspan="1">10.35</td><td rowspan="1" colspan="1">14.48</td><td rowspan="1" colspan="1">13.34</td><td rowspan="1" colspan="1">11.37</td><td rowspan="1" colspan="1">5.26</td><td rowspan="1" colspan="1">9.29</td><td rowspan="1" colspan="1">6.01</td><td rowspan="1" colspan="1">10.40</td><td rowspan="1" colspan="1">17.46</td><td rowspan="1" colspan="1">10.75</td></tr><tr><td rowspan="1" colspan="1">Male (<abbrev xmlns:xlink="http://www.w3.org/1999/xlink" xlink:title="Coleção de Mamíferos Alexandre Rodrigues Ferreira" id="ABBRID0EDPBG" xlink:type="simple">CMARF</abbrev> 2139)</td><td rowspan="1" colspan="1">64.33</td><td rowspan="1" colspan="1">24.50</td><td rowspan="1" colspan="1">24.20</td><td rowspan="1" colspan="1">23.23</td><td rowspan="1" colspan="1">24.17</td><td rowspan="1" colspan="1">10.38</td><td rowspan="1" colspan="1">14.39</td><td rowspan="1" colspan="1">13.21</td><td rowspan="1" colspan="1">11.31</td><td rowspan="1" colspan="1">4.96</td><td rowspan="1" colspan="1">9.12</td><td rowspan="1" colspan="1">6.47</td><td rowspan="1" colspan="1">10.30</td><td rowspan="1" colspan="1">17.50</td><td rowspan="1" colspan="1">10.90</td></tr><tr><td rowspan="1" colspan="1">Male (<abbrev xmlns:xlink="http://www.w3.org/1999/xlink" xlink:title="Coleção de Mamíferos Alexandre Rodrigues Ferreira" id="ABBRID0EZQBG" xlink:type="simple">CMARF</abbrev> 2140)</td><td rowspan="1" colspan="1">64.16</td><td rowspan="1" colspan="1">23.81</td><td rowspan="1" colspan="1">23.66</td><td rowspan="1" colspan="1">22.30</td><td rowspan="1" colspan="1">23.26</td><td rowspan="1" colspan="1">10.08</td><td rowspan="1" colspan="1">14.16</td><td rowspan="1" colspan="1">12.87</td><td rowspan="1" colspan="1">10.71</td><td rowspan="1" colspan="1">4.98</td><td rowspan="1" colspan="1">8.84</td><td rowspan="1" colspan="1">5.78</td><td rowspan="1" colspan="1">10.17</td><td rowspan="1" colspan="1">17.11</td><td rowspan="1" colspan="1">10.11</td></tr><tr><td rowspan="1" colspan="1">Male (<abbrev xmlns:xlink="http://www.w3.org/1999/xlink" xlink:title="Coleção de Mamíferos Alexandre Rodrigues Ferreira" id="ABBRID0EPSBG" xlink:type="simple">CMARF</abbrev> 2141)</td><td rowspan="1" colspan="1">59.75</td><td rowspan="1" colspan="1">24.69</td><td rowspan="1" colspan="1">24.50</td><td rowspan="1" colspan="1">22.76</td><td rowspan="1" colspan="1">24.25</td><td rowspan="1" colspan="1">10.99</td><td rowspan="1" colspan="1">14.34</td><td rowspan="1" colspan="1">13.11</td><td rowspan="1" colspan="1">10.92</td><td rowspan="1" colspan="1">4.96</td><td rowspan="1" colspan="1">9.57</td><td rowspan="1" colspan="1">5.59</td><td rowspan="1" colspan="1">10.12</td><td rowspan="1" colspan="1">17.81</td><td rowspan="1" colspan="1">10.92</td></tr><tr><td rowspan="1" colspan="1">Male (<abbrev xmlns:xlink="http://www.w3.org/1999/xlink" xlink:title="Coleção de Mamíferos Alexandre Rodrigues Ferreira" id="ABBRID0EFUBG" xlink:type="simple">CMARF</abbrev> 2142)</td><td rowspan="1" colspan="1">52.38</td><td rowspan="1" colspan="1">24.63</td><td rowspan="1" colspan="1">23.86</td><td rowspan="1" colspan="1">22.67</td><td rowspan="1" colspan="1">23.76</td><td rowspan="1" colspan="1">10.57</td><td rowspan="1" colspan="1">14.62</td><td rowspan="1" colspan="1">13.28</td><td rowspan="1" colspan="1">11.45</td><td rowspan="1" colspan="1">5.43</td><td rowspan="1" colspan="1">9.39</td><td rowspan="1" colspan="1">5.85</td><td rowspan="1" colspan="1">9.92</td><td rowspan="1" colspan="1">17.15</td><td rowspan="1" colspan="1">10.67</td></tr><tr><td rowspan="1" colspan="1">Male (<abbrev xmlns:xlink="http://www.w3.org/1999/xlink" xlink:title="Coleção de Mamíferos Alexandre Rodrigues Ferreira" id="ABBRID0E2VBG" xlink:type="simple">CMARF</abbrev> 2143)</td><td rowspan="1" colspan="1">59.28</td><td rowspan="1" colspan="1">24.55</td><td rowspan="1" colspan="1">24.00</td><td rowspan="1" colspan="1">22.59</td><td rowspan="1" colspan="1">23.96</td><td rowspan="1" colspan="1">10.70</td><td rowspan="1" colspan="1">14.95</td><td rowspan="1" colspan="1">13.35</td><td rowspan="1" colspan="1">11.25</td><td rowspan="1" colspan="1">5.18</td><td rowspan="1" colspan="1">9.18</td><td rowspan="1" colspan="1">5.87</td><td rowspan="1" colspan="1">10.11</td><td rowspan="1" colspan="1">17.51</td><td rowspan="1" colspan="1">10.35</td></tr><tr><td rowspan="1" colspan="16">
                      <italic>
                        <tp:taxon-name><tp:taxon-name-part taxon-name-part-type="genus" reg="Molossops">Molossops</tp:taxon-name-part><tp:taxon-name-part taxon-name-part-type="species" reg="temminckii">temminckii</tp:taxon-name-part></tp:taxon-name>
                      </italic>
                    </td></tr><tr><td rowspan="1" colspan="1">Female (<abbrev xmlns:xlink="http://www.w3.org/1999/xlink" xlink:title="Coleção de Mamíferos Alexandre Rodrigues Ferreira" id="ABBRID0EBYBG" xlink:type="simple">CMARF</abbrev> 2144)</td><td rowspan="1" colspan="1">31.53</td><td rowspan="1" colspan="1">14.27</td><td rowspan="1" colspan="1">14.00</td><td rowspan="1" colspan="1">13.38</td><td rowspan="1" colspan="1">13.83</td><td rowspan="1" colspan="1">6.05</td><td rowspan="1" colspan="1">9.21</td><td rowspan="1" colspan="1">8.73</td><td rowspan="1" colspan="1">6.86</td><td rowspan="1" colspan="1">3.73</td><td rowspan="1" colspan="1">5.35</td><td rowspan="1" colspan="1">3.75</td><td rowspan="1" colspan="1">6.64</td><td rowspan="1" colspan="1">10.03</td><td rowspan="1" colspan="1">5.84</td></tr><tr><td rowspan="1" colspan="1">Male (<abbrev xmlns:xlink="http://www.w3.org/1999/xlink" xlink:title="Coleção de Mamíferos Alexandre Rodrigues Ferreira" id="ABBRID0EXZBG" xlink:type="simple">CMARF</abbrev> 2145)</td><td rowspan="1" colspan="1">32.33</td><td rowspan="1" colspan="1">14.85</td><td rowspan="1" colspan="1">13.50</td><td rowspan="1" colspan="1">13.94</td><td rowspan="1" colspan="1">14.52</td><td rowspan="1" colspan="1">6.66</td><td rowspan="1" colspan="1">9.44</td><td rowspan="1" colspan="1">8.72</td><td rowspan="1" colspan="1">7.25</td><td rowspan="1" colspan="1">3.78</td><td rowspan="1" colspan="1">5.51</td><td rowspan="1" colspan="1">4.32</td><td rowspan="1" colspan="1">6.71</td><td rowspan="1" colspan="1">10.86</td><td rowspan="1" colspan="1">6.19</td></tr><tr><td rowspan="1" colspan="16"><italic><tp:taxon-name><tp:taxon-name-part taxon-name-part-type="genus" reg="Molossops">Molossops</tp:taxon-name-part></tp:taxon-name></italic> sp.</td></tr><tr><td rowspan="1" colspan="1">Female (<abbrev xmlns:xlink="http://www.w3.org/1999/xlink" xlink:title="Coleção de Mamíferos Alexandre Rodrigues Ferreira" id="ABBRID0EZ2BG" xlink:type="simple">CMARF</abbrev> 2146)</td><td rowspan="1" colspan="1">31.73</td><td rowspan="1" colspan="1">14.29</td><td rowspan="1" colspan="1">14.00</td><td rowspan="1" colspan="1">13.44</td><td rowspan="1" colspan="1">13.76</td><td rowspan="1" colspan="1">6.28</td><td rowspan="1" colspan="1">9.51</td><td rowspan="1" colspan="1">8.58</td><td rowspan="1" colspan="1">7.22</td><td rowspan="1" colspan="1">3.78</td><td rowspan="1" colspan="1">5.07</td><td rowspan="1" colspan="1">4.17</td><td rowspan="1" colspan="1">6.69</td><td rowspan="1" colspan="1">10.15</td><td rowspan="1" colspan="1">5.91</td></tr><tr><td rowspan="1" colspan="16">
                      <italic>
                        <tp:taxon-name><tp:taxon-name-part taxon-name-part-type="genus" reg="Neoplatymops">Neoplatymops</tp:taxon-name-part><tp:taxon-name-part taxon-name-part-type="species" reg="mattogrossensis">mattogrossensis</tp:taxon-name-part></tp:taxon-name>
                      </italic>
                    </td></tr><tr><td rowspan="1" colspan="1">Female (<abbrev xmlns:xlink="http://www.w3.org/1999/xlink" xlink:title="Coleção de Mamíferos Alexandre Rodrigues Ferreira" id="ABBRID0E64BG" xlink:type="simple">CMARF</abbrev> 2210)</td><td rowspan="1" colspan="1">29.39</td><td rowspan="1" colspan="1">14.64</td><td rowspan="1" colspan="1">14.40</td><td rowspan="1" colspan="1">13.62</td><td rowspan="1" colspan="1">14.30</td><td rowspan="1" colspan="1">6.70</td><td rowspan="1" colspan="1">–</td><td rowspan="1" colspan="1">9.27</td><td rowspan="1" colspan="1">7.06</td><td rowspan="1" colspan="1">3.69</td><td rowspan="1" colspan="1">5.40</td><td rowspan="1" colspan="1">3.70</td><td rowspan="1" colspan="1">6.59</td><td rowspan="1" colspan="1">9.92</td><td rowspan="1" colspan="1">5.80</td></tr><tr><td rowspan="1" colspan="1">Female (<abbrev xmlns:xlink="http://www.w3.org/1999/xlink" xlink:title="Coleção de Mamíferos Alexandre Rodrigues Ferreira" id="ABBRID0EV6BG" xlink:type="simple">CMARF</abbrev> 2211)</td><td rowspan="1" colspan="1">29.39</td><td rowspan="1" colspan="1">14.34</td><td rowspan="1" colspan="1">14.21</td><td rowspan="1" colspan="1">13.60</td><td rowspan="1" colspan="1">14.19</td><td rowspan="1" colspan="1">6.70</td><td rowspan="1" colspan="1">–</td><td rowspan="1" colspan="1">8.51</td><td rowspan="1" colspan="1">6.78</td><td rowspan="1" colspan="1">3.42</td><td rowspan="1" colspan="1">5.49</td><td rowspan="1" colspan="1">3.47</td><td rowspan="1" colspan="1">6.52</td><td rowspan="1" colspan="1">9.52</td><td rowspan="1" colspan="1">5.97</td></tr><tr><td rowspan="1" colspan="1">Female (<abbrev xmlns:xlink="http://www.w3.org/1999/xlink" xlink:title="Coleção de Mamíferos Alexandre Rodrigues Ferreira" id="ABBRID0EMBAI" xlink:type="simple">CMARF</abbrev> 2212)</td><td rowspan="1" colspan="1">30.01</td><td rowspan="1" colspan="1">14.85</td><td rowspan="1" colspan="1">14.40</td><td rowspan="1" colspan="1">13.71</td><td rowspan="1" colspan="1">14.30</td><td rowspan="1" colspan="1">6.61</td><td rowspan="1" colspan="1">9.56</td><td rowspan="1" colspan="1">8.98</td><td rowspan="1" colspan="1">7.14</td><td rowspan="1" colspan="1">3.55</td><td rowspan="1" colspan="1">5.56</td><td rowspan="1" colspan="1">3.52</td><td rowspan="1" colspan="1">6.87</td><td rowspan="1" colspan="1">9.84</td><td rowspan="1" colspan="1">5.84</td></tr><tr><td rowspan="1" colspan="1">Female (<abbrev xmlns:xlink="http://www.w3.org/1999/xlink" xlink:title="Coleção de Mamíferos Alexandre Rodrigues Ferreira" id="ABBRID0ECDAI" xlink:type="simple">CMARF</abbrev> 2213)</td><td rowspan="1" colspan="1">29.71</td><td rowspan="1" colspan="1">14.62</td><td rowspan="1" colspan="1">14.18</td><td rowspan="1" colspan="1">13.42</td><td rowspan="1" colspan="1">14.12</td><td rowspan="1" colspan="1">6.82</td><td rowspan="1" colspan="1">9.29</td><td rowspan="1" colspan="1">8.52</td><td rowspan="1" colspan="1">6.88</td><td rowspan="1" colspan="1">3.51</td><td rowspan="1" colspan="1">5.14</td><td rowspan="1" colspan="1">3.70</td><td rowspan="1" colspan="1">6.68</td><td rowspan="1" colspan="1">10.08</td><td rowspan="1" colspan="1">5.72</td></tr><tr><td rowspan="1" colspan="1">Female (<abbrev xmlns:xlink="http://www.w3.org/1999/xlink" xlink:title="Coleção de Mamíferos Alexandre Rodrigues Ferreira" id="ABBRID0EYEAI" xlink:type="simple">CMARF</abbrev> 2214)</td><td rowspan="1" colspan="1">24.31</td><td rowspan="1" colspan="1">14.62</td><td rowspan="1" colspan="1">14.28</td><td rowspan="1" colspan="1">13.52</td><td rowspan="1" colspan="1">14.08</td><td rowspan="1" colspan="1">6.49</td><td rowspan="1" colspan="1">9.91</td><td rowspan="1" colspan="1">8.65</td><td rowspan="1" colspan="1">7.47</td><td rowspan="1" colspan="1">3.59</td><td rowspan="1" colspan="1">5.21</td><td rowspan="1" colspan="1">3.74</td><td rowspan="1" colspan="1">6.69</td><td rowspan="1" colspan="1">9.48</td><td rowspan="1" colspan="1">5.91</td></tr><tr><td rowspan="1" colspan="1">Female (<abbrev xmlns:xlink="http://www.w3.org/1999/xlink" xlink:title="Coleção de Mamíferos Alexandre Rodrigues Ferreira" id="ABBRID0EOGAI" xlink:type="simple">CMARF</abbrev> 2215)</td><td rowspan="1" colspan="1">23.69</td><td rowspan="1" colspan="1">14.47</td><td rowspan="1" colspan="1">14.20</td><td rowspan="1" colspan="1">13.51</td><td rowspan="1" colspan="1">14.13</td><td rowspan="1" colspan="1">6.31</td><td rowspan="1" colspan="1">9.21</td><td rowspan="1" colspan="1">8.63</td><td rowspan="1" colspan="1">7.26</td><td rowspan="1" colspan="1">3.54</td><td rowspan="1" colspan="1">5.21</td><td rowspan="1" colspan="1">3.77</td><td rowspan="1" colspan="1">6.76</td><td rowspan="1" colspan="1">9.92</td><td rowspan="1" colspan="1">5.75</td></tr><tr><td rowspan="1" colspan="1">Female (<abbrev xmlns:xlink="http://www.w3.org/1999/xlink" xlink:title="Coleção de Mamíferos Alexandre Rodrigues Ferreira" id="ABBRID0EEIAI" xlink:type="simple">CMARF</abbrev> 2216)</td><td rowspan="1" colspan="1">28.69</td><td rowspan="1" colspan="1">14.01</td><td rowspan="1" colspan="1">13.99</td><td rowspan="1" colspan="1">13.32</td><td rowspan="1" colspan="1">13.96</td><td rowspan="1" colspan="1">6.46</td><td rowspan="1" colspan="1">9.47</td><td rowspan="1" colspan="1">8.96</td><td rowspan="1" colspan="1">7.06</td><td rowspan="1" colspan="1">3.68</td><td rowspan="1" colspan="1">5.18</td><td rowspan="1" colspan="1">3.73</td><td rowspan="1" colspan="1">6.54</td><td rowspan="1" colspan="1">9.78</td><td rowspan="1" colspan="1">5.67</td></tr><tr><td rowspan="1" colspan="16">
                      <italic>
                        <tp:taxon-name><tp:taxon-name-part taxon-name-part-type="genus" reg="Nyctinomops">Nyctinomops</tp:taxon-name-part><tp:taxon-name-part taxon-name-part-type="species" reg="laticaudatus">laticaudatus</tp:taxon-name-part></tp:taxon-name>
                      </italic>
                    </td></tr><tr><td rowspan="1" colspan="1">Female (<abbrev xmlns:xlink="http://www.w3.org/1999/xlink" xlink:title="Coleção de Mamíferos Alexandre Rodrigues Ferreira" id="ABBRID0EKKAI" xlink:type="simple">CMARF</abbrev> 2217)</td><td rowspan="1" colspan="1">44.26</td><td rowspan="1" colspan="1">17.93</td><td rowspan="1" colspan="1">17.00</td><td rowspan="1" colspan="1">15.95</td><td rowspan="1" colspan="1">16.78</td><td rowspan="1" colspan="1">7.35</td><td rowspan="1" colspan="1">10.07</td><td rowspan="1" colspan="1">9.57</td><td rowspan="1" colspan="1">8.51</td><td rowspan="1" colspan="1">3.50</td><td rowspan="1" colspan="1">6.55</td><td rowspan="1" colspan="1">3.89</td><td rowspan="1" colspan="1">7.68</td><td rowspan="1" colspan="1">11.64</td><td rowspan="1" colspan="1">7.11</td></tr><tr><td rowspan="1" colspan="1">Female (<abbrev xmlns:xlink="http://www.w3.org/1999/xlink" xlink:title="Coleção de Mamíferos Alexandre Rodrigues Ferreira" id="ABBRID0EAMAI" xlink:type="simple">CMARF</abbrev> 2218)</td><td rowspan="1" colspan="1">45.90</td><td rowspan="1" colspan="1">18.10</td><td rowspan="1" colspan="1">17.00</td><td rowspan="1" colspan="1">15.78</td><td rowspan="1" colspan="1">16.68</td><td rowspan="1" colspan="1">6.54</td><td rowspan="1" colspan="1">10.25</td><td rowspan="1" colspan="1">9.47</td><td rowspan="1" colspan="1">8.69</td><td rowspan="1" colspan="1">3.50</td><td rowspan="1" colspan="1">6.17</td><td rowspan="1" colspan="1">3.93</td><td rowspan="1" colspan="1">7.48</td><td rowspan="1" colspan="1">12.17</td><td rowspan="1" colspan="1">7.56</td></tr><tr><td rowspan="1" colspan="1">Female (<abbrev xmlns:xlink="http://www.w3.org/1999/xlink" xlink:title="Coleção de Mamíferos Alexandre Rodrigues Ferreira" id="ABBRID0EWNAI" xlink:type="simple">CMARF</abbrev> 2219)</td><td rowspan="1" colspan="1">44.02</td><td rowspan="1" colspan="1">17.70</td><td rowspan="1" colspan="1">17.05</td><td rowspan="1" colspan="1">15.87</td><td rowspan="1" colspan="1">16.58</td><td rowspan="1" colspan="1">6.95</td><td rowspan="1" colspan="1">10.21</td><td rowspan="1" colspan="1">9.67</td><td rowspan="1" colspan="1">8.46</td><td rowspan="1" colspan="1">3.75</td><td rowspan="1" colspan="1">6.54</td><td rowspan="1" colspan="1">3.91</td><td rowspan="1" colspan="1">7.33</td><td rowspan="1" colspan="1">11.83</td><td rowspan="1" colspan="1">7.10</td></tr><tr><td rowspan="1" colspan="1">Female (<abbrev xmlns:xlink="http://www.w3.org/1999/xlink" xlink:title="Coleção de Mamíferos Alexandre Rodrigues Ferreira" id="ABBRID0EMPAI" xlink:type="simple">CMARF</abbrev> 2220)</td><td rowspan="1" colspan="1">44.97</td><td rowspan="1" colspan="1">17.43</td><td rowspan="1" colspan="1">17.10</td><td rowspan="1" colspan="1">15.44</td><td rowspan="1" colspan="1">16.19</td><td rowspan="1" colspan="1">6.14</td><td rowspan="1" colspan="1">9.66</td><td rowspan="1" colspan="1">9.65</td><td rowspan="1" colspan="1">8.20</td><td rowspan="1" colspan="1">3.65</td><td rowspan="1" colspan="1">6.09</td><td rowspan="1" colspan="1">3.68</td><td rowspan="1" colspan="1">7.07</td><td rowspan="1" colspan="1">11.91</td><td rowspan="1" colspan="1">7.16</td></tr><tr><td rowspan="1" colspan="1">Female (<abbrev xmlns:xlink="http://www.w3.org/1999/xlink" xlink:title="Coleção de Mamíferos Alexandre Rodrigues Ferreira" id="ABBRID0ECRAI" xlink:type="simple">CMARF</abbrev> 2221)</td><td rowspan="1" colspan="1">44.47</td><td rowspan="1" colspan="1">18.16</td><td rowspan="1" colspan="1">17.00</td><td rowspan="1" colspan="1">16.00</td><td rowspan="1" colspan="1">16.95</td><td rowspan="1" colspan="1">7.02</td><td rowspan="1" colspan="1">10.39</td><td rowspan="1" colspan="1">9.58</td><td rowspan="1" colspan="1">8.72</td><td rowspan="1" colspan="1">3.64</td><td rowspan="1" colspan="1">6.67</td><td rowspan="1" colspan="1">3.93</td><td rowspan="1" colspan="1">7.63</td><td rowspan="1" colspan="1">12.15</td><td rowspan="1" colspan="1">7.43</td></tr><tr><td rowspan="1" colspan="1">Female (<abbrev xmlns:xlink="http://www.w3.org/1999/xlink" xlink:title="Coleção de Mamíferos Alexandre Rodrigues Ferreira" id="ABBRID0EYSAI" xlink:type="simple">CMARF</abbrev> 2222)</td><td rowspan="1" colspan="1">44.67</td><td rowspan="1" colspan="1">17.61</td><td rowspan="1" colspan="1">17.00</td><td rowspan="1" colspan="1">15.56</td><td rowspan="1" colspan="1">16.34</td><td rowspan="1" colspan="1">6.95</td><td rowspan="1" colspan="1">10.19</td><td rowspan="1" colspan="1">9.86</td><td rowspan="1" colspan="1">8.48</td><td rowspan="1" colspan="1">3.57</td><td rowspan="1" colspan="1">6.44</td><td rowspan="1" colspan="1">3.75</td><td rowspan="1" colspan="1">7.42</td><td rowspan="1" colspan="1">11.68</td><td rowspan="1" colspan="1">6.72</td></tr><tr><td rowspan="1" colspan="1">Male (<abbrev xmlns:xlink="http://www.w3.org/1999/xlink" xlink:title="Coleção de Mamíferos Alexandre Rodrigues Ferreira" id="ABBRID0EOUAI" xlink:type="simple">CMARF</abbrev> 2223)</td><td rowspan="1" colspan="1">44.47</td><td rowspan="1" colspan="1">17.78</td><td rowspan="1" colspan="1">16.98</td><td rowspan="1" colspan="1">16.03</td><td rowspan="1" colspan="1">16.57</td><td rowspan="1" colspan="1">7.26</td><td rowspan="1" colspan="1">9.74</td><td rowspan="1" colspan="1">9.37</td><td rowspan="1" colspan="1">8.38</td><td rowspan="1" colspan="1">3.37</td><td rowspan="1" colspan="1">6.27</td><td rowspan="1" colspan="1">3.66</td><td rowspan="1" colspan="1">7.16</td><td rowspan="1" colspan="1">12.01</td><td rowspan="1" colspan="1">7.23</td></tr><tr><td rowspan="1" colspan="1">Male (<abbrev xmlns:xlink="http://www.w3.org/1999/xlink" xlink:title="Coleção de Mamíferos Alexandre Rodrigues Ferreira" id="ABBRID0EEWAI" xlink:type="simple">CMARF</abbrev> 2224)</td><td rowspan="1" colspan="1">45.19</td><td rowspan="1" colspan="1">18.62</td><td rowspan="1" colspan="1">17.96</td><td rowspan="1" colspan="1">16.41</td><td rowspan="1" colspan="1">17.23</td><td rowspan="1" colspan="1">7.70</td><td rowspan="1" colspan="1">10.43</td><td rowspan="1" colspan="1">10.03</td><td rowspan="1" colspan="1">8.65</td><td rowspan="1" colspan="1">3.54</td><td rowspan="1" colspan="1">6.67</td><td rowspan="1" colspan="1">4.00</td><td rowspan="1" colspan="1">7.39</td><td rowspan="1" colspan="1">12.17</td><td rowspan="1" colspan="1">7.30</td></tr><tr><td rowspan="1" colspan="1">
                      <italic>
                        <tp:taxon-name><tp:taxon-name-part taxon-name-part-type="genus" reg="Nyctinomops">Nyctinomops</tp:taxon-name-part><tp:taxon-name-part taxon-name-part-type="species" reg="macrotis">macrotis</tp:taxon-name-part></tp:taxon-name>
                      </italic>
                    </td><td rowspan="1" colspan="1"/><td rowspan="1" colspan="1"/><td rowspan="1" colspan="1"/><td rowspan="1" colspan="1"/><td rowspan="1" colspan="1"/><td rowspan="1" colspan="1"/><td rowspan="1" colspan="1"/><td rowspan="1" colspan="1"/><td rowspan="1" colspan="1"/><td rowspan="1" colspan="1"/><td rowspan="1" colspan="1"/><td rowspan="1" colspan="1"/><td rowspan="1" colspan="1"/><td rowspan="1" colspan="1"/><td rowspan="1" colspan="1"/></tr><tr><td rowspan="1" colspan="1">Female (<abbrev xmlns:xlink="http://www.w3.org/1999/xlink" xlink:title="Coleção de Mamíferos Alexandre Rodrigues Ferreira" id="ABBRID0EXZAI" xlink:type="simple">CMARF</abbrev> 2225)</td><td rowspan="1" colspan="1">59.83</td><td rowspan="1" colspan="1">23.36</td><td rowspan="1" colspan="1">22.68</td><td rowspan="1" colspan="1">21.38</td><td rowspan="1" colspan="1">22.29</td><td rowspan="1" colspan="1">9.46</td><td rowspan="1" colspan="1">12.54</td><td rowspan="1" colspan="1">11.80</td><td rowspan="1" colspan="1">10.34</td><td rowspan="1" colspan="1">4.35</td><td rowspan="1" colspan="1">8.27</td><td rowspan="1" colspan="1">4.91</td><td rowspan="1" colspan="1">8.63</td><td rowspan="1" colspan="1">16.27</td><td rowspan="1" colspan="1">9.31</td></tr></tbody></table><table-wrap-foot><fn><p>*Variable incorrectly measured.</p></fn></table-wrap-foot></table-wrap></tp:treatment-sec><ref-list><ref id="B8"><mixed-citation xmlns:xlink="http://www.w3.org/1999/xlink" xlink:type="simple"><person-group><name name-style="western"><surname>Bernardi</surname><given-names>IP</given-names></name><name name-style="western"><surname>Miranda</surname><given-names>JMD</given-names></name><name name-style="western"><surname>Passos</surname><given-names>FC</given-names></name></person-group> (<year>2009</year>) <article-title>Status taxonômico e distribucional do complexo <italic><tp:taxon-name><tp:taxon-name-part taxon-name-part-type="genus">Eumops</tp:taxon-name-part><tp:taxon-name-part taxon-name-part-type="species">bonariensis</tp:taxon-name-part></tp:taxon-name></italic> (<tp:taxon-name><tp:taxon-name-part taxon-name-part-type="order">Chiroptera</tp:taxon-name-part></tp:taxon-name>: <tp:taxon-name><tp:taxon-name-part taxon-name-part-type="family">Molossidae</tp:taxon-name-part></tp:taxon-name>) no Sul do Brasil.</article-title><source>Zoologia</source><volume>26</volume>: <fpage>183</fpage>–<lpage>190</lpage>. <ext-link xlink:href="10.1590/S1984-46702009000100025" ext-link-type="doi" xlink:type="simple">https://doi.org/10.1590/S1984-46702009000100025</ext-link></mixed-citation></ref><ref id="B74"><mixed-citation xmlns:xlink="http://www.w3.org/1999/xlink" xlink:type="simple"><person-group><name name-style="western"><surname>Ruelas</surname><given-names>D</given-names></name><name name-style="western"><surname>Soria</surname><given-names>C</given-names></name></person-group> (<year>2021</year>) First records of the bats <italic><tp:taxon-name><tp:taxon-name-part taxon-name-part-type="genus">Eumops</tp:taxon-name-part><tp:taxon-name-part taxon-name-part-type="species">bonariensis</tp:taxon-name-part></tp:taxon-name></italic> (<tp:taxon-name><tp:taxon-name-part taxon-name-part-type="order">Chiroptera</tp:taxon-name-part></tp:taxon-name>: <tp:taxon-name><tp:taxon-name-part taxon-name-part-type="family">Molossidae</tp:taxon-name-part></tp:taxon-name>) and <italic><tp:taxon-name><tp:taxon-name-part taxon-name-part-type="genus">Pteronotus</tp:taxon-name-part><tp:taxon-name-part taxon-name-part-type="species">fuscus</tp:taxon-name-part></tp:taxon-name></italic> (<tp:taxon-name><tp:taxon-name-part taxon-name-part-type="order">Chiroptera</tp:taxon-name-part></tp:taxon-name>: <tp:taxon-name><tp:taxon-name-part taxon-name-part-type="family">Mormoopidae</tp:taxon-name-part></tp:taxon-name>) in Peru <tp:taxon-name><tp:taxon-name-part taxon-name-part-type="class">Mammalia</tp:taxon-name-part></tp:taxon-name> 85: 588–600. <ext-link xlink:href="10.1515/mammalia-2020-0121" ext-link-type="doi" xlink:type="simple">https://doi.org/10.1515/mammalia-2020-0121</ext-link></mixed-citation></ref><ref id="B12"><mixed-citation xmlns:xlink="http://www.w3.org/1999/xlink" xlink:type="simple"><person-group><name name-style="western"><surname>Carter</surname><given-names>DC</given-names></name><name name-style="western"><surname>Dolan</surname><given-names>PG</given-names></name></person-group> (<year>1978</year>) <article-title>Catalogue of type specimens of Neotropical bats selected European museums.</article-title><source>Special Publication the Museum Texas Tech University</source><volume>15</volume>: <fpage>1</fpage>–<lpage>138</lpage>. <ext-link xlink:href="10.5962/bhl.title.142635" ext-link-type="doi" xlink:type="simple">https://doi.org/10.5962/bhl.title.142635</ext-link></mixed-citation></ref><ref id="B22"><mixed-citation xmlns:xlink="http://www.w3.org/1999/xlink" xlink:type="simple"><person-group><name name-style="western"><surname>Eger</surname><given-names>J</given-names></name></person-group> (<year>2008</year>) <article-title>The family <tp:taxon-name><tp:taxon-name-part taxon-name-part-type="family">Molossidae</tp:taxon-name-part></tp:taxon-name>.</article-title> In: <person-group><name name-style="western"><surname>Gardner</surname><given-names>AL</given-names></name></person-group> (<role>Ed.</role>) <issue-title>Mammals of South America.</issue-title><source>Vol. 1. The University of Chicago Press</source>, <fpage>399</fpage>–<lpage>439</lpage>.</mixed-citation></ref></ref-list></tp:taxon-treatment>
